# Supplementary material for: A bistable prokaryotic differentiation system underlying development of conjugative transfer competence
Source: PLoS Genet. 2022 Jun 28;18(6):e1010286. doi: 10.1371/journal.pgen.1010286 (PMC9286271; doi:10.1371/journal.pgen.1010286)
Supplement: S1 Data — Quantification of tc cell subpopulations. (XLSX) [file pgen.1010286.s009.xlsx]

## Sheet: Fig. 3d
	Main population		tc cell subpopulation		Main population			tc cell subpopulation
Promoter fragment	Average normalized eGFP expression*	standard deviation	Average normalized eGFP fluorescence**	standard deviation	Replicate 1	Replicate 2	Replicate 3	Replicate 1	Replicate 2	Replicate 3		TTEST SUB>MAIN
bisR	0.07969	0.003947	0.195241	0.010823	0.0819	0.0738	0.0833	0.2114	0.1901	0.1841		9.70341e-05
alpA	0.045506	0.003163	0.121944	0.005209	0.0466	0.0407	0.0492	0.1233	0.1141	0.1284		4.85914e-05
UR100033	0.070859	0.01202	0.094042	0.02185	0.0588	0.0889	0.0648	0.1257	0.089	0.0676		0.147194
UR97571	0.0536	0.0062	0.075	0.028	0.044	0.061	0.056	0.119	0.0528	0		0.461285
PinR	0.031	0.015	0.371	0.082	0.0128	0.054	0.026	0.306	0.494	0.313		0.00280491
UR89746	-0.021	0	0	0	-0.021	0	0	0	0	0		0.18695
UR89247	0.0255	0.0079	0	0	0.0373	0.0195	0.0196	0	0	0		0.0126039
P88400	0.0041	0.0054	0.0923	0.0135	0.002	-0.002	0.0123	0.0968	0.07215	0.10807		0.000758637
UR84835	-0.00078	0	0	0	-0.00078	0	0	0	0	0		0.18695
P81655	0.033	0.016	0.11	0.029	0.0087	0.0538	0.0367	0.072	0.1038	0.1533		0.0236124
UR73676	0.024	0.004	0	0	0.0228	0.0274	0.0173	0	0	0		0.000762731
P67800	0.04018	0.0282	0	0	0.0157	0.0825	0.0224	0	0	0		0.0656618
P67231	0.0195	0.0005	0.11	0.0199	0.019	0.0192	0.0203	0.1277	0.08	0.1216		0.00192177
UR66202	0.0139	0	0	0	0.014	0	0	0	0	0		0.18695
UR62755	0.028	0.007	0	0	0.039	0.0233	0.0233	0	0	0		0.00274919
P58432	0.0598	0.007	0.1345	0.005	0.065	0.0492	0.065	0.138	0.127	0		0.278096
P50240	0.037	0.011	0.19	0.11	0.0546	0.0296	0.0267	0.366	0.102	0.103		0.0786554
Pint	0.075	0.013	0.277	0.063	0.056	0.0853	0.0851	0.2762	0.2833	0.2714		2.03559e-05
	*
	(mean eGFP fluorescence of main population of cells – background image fluorescence)/background image fluorescence
	**
	(mean eGFP fluorescence of subpopulation of cells from qqplot– background image fluorescence)/background image fluorescence

## Sheet: Fig.3b c
P81655	PinR	PalpA	P67231	P67800	UR89746	UR66202	UR50240∆	P88400	PbisR	UR62755	P58432	UR97571	UR100033	PalpA	UR84835	P81655	Pint	P50240	UR67800	UR89746	UR73676
631.217	521.623	168.159	299.276	367.232	299.638	129.899	305.058	143.217	126.942	266.919	127.754	382.435	355.319	379.101	127.812	359.754	58.9218	686.256	357.264	294.657	694.804
626.71	384.203	135.913	303.071	367.253	291.586	131.087	303.855	142.739	128.319	264.69	128	395.493	362.768	372.333	126.42	360.362	59.5774	669.268	367.14	293.646	699.758
624.638	385.449	132.246	302.924	351	293.32	128.174	312.551	144.812	128.58	265.098	128.464	387.391	363.826	387.42	126.754	360.116	64.9022	695.627	361.653	300.784	702.498
629.493	565.203	159.101	303.215	369.545	309.555	127.377	304.797	143.116	130.203	265.141	129.333	410.507	364.13	374.754	124.145	360.623	63.3161	696.583	353.131	294.787	714.083
629.377	393	131.754	308.184	370.838	262.247	130.217	300.522	144.014	135.391	261.064	126.609	397.449	364.551	381.87	127.449	362.522	60.7778	716.807	355.742	297.074	703.962
629.87	396.652	133.029	303.635	360.809	302.315	129.478	307.435	144.087	129.594	259.654	128.884	393.638	362.623	388.638	125.797	368.754	57.3263	685.621	356.804	299.339	702.173
633.986	393.739	135.841	303.658	366.377	304.951	129.13	305.522	146.174	129.42	264.432	129.246	387.348	365.812	382.536	126.507	363.855	59.4383	670.312	361.267	295.989	704.097
629.855	615.783	155.493	297.858	365.743	309.605	129.232	308.043	145.116	129.13	265.752	130.058	397.232	363.391	397.014	126.507	362.812	60.1867	729.053	364.382	296.671	715.364
627.029	392.536	132.014	302.182	372.351	309.797	126.696	306.957	145.435	128.58	265.414	131.145	390.681	359.797	386.275	127.58	365.899	64.0811	673.262	364.528	294.919	732.948
639.812	390.725	136.58	299.191	367.275	309.207	127.797	303.087	145.058	128.319	262.791	131.971	396.174	362.188	380.652	126.377	368.681	62.4545	715.542	355.054	297.108	707.589
637.493	383.58	152.188	303.198	363.271	283.671	126.623	295.87	142.899	130.029	262.207	126.957	395.174	360.435	390.739	125.899	366.159	56.6	689.558	339.429	299.797	702.343
629.072	386.246	135.986	300.673	364.498	306.792	129.551	306.986	144.638	132.043	257.645	128.565	388.754	365.145	384.116	126.043	364.58	58.3615	698.6	356.198	301.949	725.186
630.507	387.739	136.058	302.839	356.426	240.421	129.101	299.913	146.188	134.725	265.157	129.536	397.101	363.275	380.986	126.493	360.42	63.4766	724.668	357.952	298.121	741.278
639.217	387.319	142.029	313.556	365.741	245.022	129.522	303.464	146.42	232.565	264.665	130.913	401.652	364.609	393.449	126.333	362.638	60.75	669.039	358.721	291.333	712.439
633.304	395.638	140.406	301.268	363.667	302.321	129.855	303.319	144.841	130.101	261.749	128.928	397.928	370.391	388.826	126.348	358.348	57.3485	671.125	358.639	299.467	726.353
639.609	391.609	152.522	303.011	365.537	302.382	128.435	303.087	145.783	139.174	265.507	128.304	392.043	367.841	380.928	126.043	359.261	59.723	693.779	361.9	297.533	698.213
628.681	387.623	154.609	304.747	365.963	308.548	127.725	307.101	144.783	135.928	263.507	128.696	398.638	365.971	388.783	126.768	369.696	61.4632	721.781	359.316	298.711	724.396
636.942	398.116	166.29	299.05	326.623	307.779	127.377	309.304	146.826	134.391	263.514	128.884	404.246	366.362	374.913	125.232	371.377	58.3136	668.097	360.398	295.641	727.503
629.609	387.667	154.435	304.785	352.375	305.024	129.449	304.188	145.899	133.783	264.476	129.87	395.609	368.014	376.159	124.638	365.261	60.4654	692.1	349.085	299.669	709.089
633.696	390.696	173.928	300.228	370.908	307.667	130.812	306.826	154.29	166.174	263.392	129.072	395.333	364.391	386.855	127.362	373	60.9773	687.438	369.386	303	727.395
637.232	395.623	156.203	305.032	370.512	273.795	128.681	310.623	146.884	133.725	258.304	128.797	395.391	371.71	378.203	127.261	386.536	61.0163	700.638	363.973	300.166	709.82
623.029	392.754	143.884	308.153	363.218	310.599	129.101	308.623	146.304	136.565	263.688	130.391	402.855	367.942	380.159	126.348	393.478	60.5413	711.589	350.379	296.077	733.468
638.638	407.043	152.565	306.92	364.039	300.165	129.42	307.928	144.333	133.652	262.708	128.667	397.014	364.406	379.072	127.435	377.696	63.4789	680.302	364.783	297.936	715.026
637.971	390.435	144.507	303.062	334.668	304.21	129.449	306.348	146.478	133.783	264.535	129.232	401.449	370.188	379.145	127.377	371.348	62.5156	731.462	364.116	297.793	705.05
630.232	392.058	136.116	309.099	366.165	303.695	130.246	305.957	146.29	138.304	264.265	130.145	396.783	370.58	376.478	126.841	384.043	63.68	682.363	358.431	296.59	723.24
638.507	394.058	175.855	299.787	369.446	299.054	131.406	307.464	147.072	132.739	260.367	130.087	406.681	369.87	376.362	128.058	368.971	58.1544	691.913	354.723	301.585	715.627
637.71	431.812	151.159	303.721	362.086	300.284	128.58	309.217	146.609	131.087	259.382	129.551	393.928	362.942	393.681	129.072	367.188	62.3529	676.29	359.247	299.385	733.623
641.768	391.174	156.435	303.47	346.157	307.257	129.623	309.159	148.667	130.565	259.525	130.377	403.101	373.826	378.493	124.536	378.942	63.3178	729.666	361.78	298.302	705.42
638.899	395.594	142.826	302.566	359.119	304.831	127.536	304.29	146.739	136.609	264.593	128.957	403.638	371.319	375.812	128.145	369.043	62.1519	677.045	364.296	299.173	725.095
638.246	780.754	141.188	302.318	367.536	303.881	130.101	309.667	149.101	165.377	264.073	129.71	402.072	369.58	379.13	125.217	370.928	63.5299	729.748	359.786	301.416	715.05
715.319	394.594	134.783	291.954	374.964	307.035	133.232	301.029	147.899	131.13	266.047	131.855	395.246	361.986	386.797	129.319	396.87	62.5909	692.476	359.466	300.568	732.617
669.536	390.464	150.449	304.107	369.025	308.304	130.957	306.623	146.971	140.478	262.531	128.652	400.986	366.812	375.928	129.13	367.913	61.0789	728.182	372.039	299.104	720.726
642.261	389.551	160.232	303.748	362.573	304.374	132.87	305.348	146.652	134.435	264.308	128.493	398.159	365.391	392.522	127.058	369.377	65.9457	707.165	365.004	300.606	718.701
629.174	391.565	155.203	304.209	365.675	281.258	132.101	307.957	155.333	133.377	266.323	132.043	404.232	373.072	383.159	128.855	371.203	61.6988	693.494	359.928	300.528	710.312
643.957	399.928	141.435	303.874	359.188	307.334	128.29	308.812	144.739	133.203	261.265	131.116	401.029	369.478	386.145	129.739	369.246	63.9098	708.845	353.058	299.484	710.018
641.13	396.42	137.13	304	368.191	289.396	130.957	312.348	149.043	138.406	262.462	130.855	392.333	374.826	405.333	129.188	366.159	62.6848	679.928	364.479	300.578	709.736
643.58	404.551	138.696	304.4	367.975	299.632	129.986	307.855	149.377	131.884	261.54	133.812	397.232	366.71	379.391	129.072	366.377	57.8471	696.808	360.008	303.296	716.871
628.942	398.333	161.855	303.975	349.979	304.214	131.304	306.478	150.348	133.696	260.502	137.783	395.014	372.942	382.884	127.71	376.014	64.3248	702.658	361.213	296.9	716.322
629.449	398.478	164.478	300.22	353.766	295.866	125.348	304.203	148.203	130.522	263.971	131.13	397.696	368.783	382.42	129.058	370.348	64.5961	709.608	364.052	299.888	713.022
630.58	413.043	155.797	306.347	363.324	219.531	130.754	306.696	147.275	133.739	267.383	131.333	398.014	379.812	381.797	128.145	364.42	77.3832	723.246	356.143	301.248	713.331
645.565	390.841	156.232	305.472	352.151	304.407	128.739	309.13	149.638	153.145	262.785	132.681	396.29	366.435	378.928	127.101	356.043	62.0864	706.931	369.335	300.789	727.816
642.812	404.652	171.101	304.518	365.592	305.378	131.13	308.797	148.913	131.58	261.865	128.928	391.406	377.971	381.362	124.435	357.232	62.693	696.851	356.746	300.365	722.307
631.014	430.014	159.391	298.972	369.445	305.277	131.029	306.928	146.377	134.522	265.918	132.754	396.464	375.362	382.783	129.812	363.232	64.3274	706.725	371.101	298.375	688.28
642.667	395.391	192.551	306.304	358.105	285.897	129.188	301.797	149.928	136.362	267.546	129.435	398.928	370.652	384.188	128.551	367.87	63.6202	700.623	354.71	301.766	692.822
637.362	397.246	139.116	300.948	366.927	302.245	131	306.783	149.159	161.043	265	129.13	393.377	360.275	389.942	129.159	362.391	59.4273	695.245	362.562	302.456	693.782
634.174	389.783	151.493	302.775	353.825	303.759	130.536	301.594	147.768	136.638	263.881	130.855	388.71	369.58	380.087	127.667	363.072	58.0787	685.731	357.029	305.554	680.362
642.783	386.072	178.13	306.742	367.21	276.165	130.493	314.507	150.42	142.638	260.49	130.261	397.826	370.116	388.159	129.58	363.275	64.5385	739.268	365.102	300.696	681.567
635.754	394.783	152	303.334	366.838	306.678	130.71	315.797	150.029	174.565	260.562	133.391	399.986	372.072	384.725	124.087	361.594	174.16	690.674	353.925	302.265	690.591
641.638	394.464	157.754	304.343	367.267	299.391	131.333	302.623	148.362	133.638	264.435	131.696	401.203	369.986	388.928	126.507	361.565	62.6565	719.52	357.362	304.482	701.944
663.638	640.058	137.029	307.471	365.498	304.5	132.072	305.87	148.333	132.435	265.571	132.812	389.884	365.174	381.928	130.145	365.058	59.416	687.881	359.427	300.126	695.938
640.188	409.652	139.261	303.097	367.701	269.561	127.986	300.58	150.768	204.29	267.338	132.304	395.203	371.797	380.261	127.522	363.841	59.0787	1169.1	344.682	302.616	696.729
630.13	412.406	162.971	298.168	366.362	305.276	131.913	306.13	159.551	159.551	262.83	131.71	394.58	363.913	386.101	129.232	370.087	65.3087	701.507	360.139	300.078	707.583
642.754	404.333	138.493	301.871	356.202	301.786	131.319	315.696	150.638	136.855	269.258	130.884	398.174	371.652	373.319	126.638	371.536	61.9328	693.572	352.475	303.838	699.678
787.609	412.493	139.797	322.824	367.4	303.892	127.783	307.42	146.072	189.536	264.428	143.754	393.913	379.101	385.188	128.145	365.145	63.3061	688.073	362.606	303.857	695.063
638.725	423.377	151.725	305.785	365.6	303.894	130.565	305.667	143.435	138.043	264.008	131.58	390.551	366.594	377.304	126.739	366.072	65.3611	679.633	357.927	303.127	687.881
643.971	609.188	183	326.858	310.866	272.02	130.957	308.739	150.043	132.058	264.561	134.188	396.899	369.986	390.522	129.522	367.116	58.1039	726.052	367.42	305.148	709.697
660.884	394.188	152.319	305	340.948	304.108	130.246	304.783	151.101	151.812	264.392	134.101	389.217	372.478	379.522	128.29	375.449	58.6987	742.065	356.094	297.545	694.328
646.246	390.725	147.42	302.811	368.184	258.441	129.275	306.58	150.188	135.594	264.579	133.681	391.13	380.391	377.899	128.348	361.971	64.0714	718.55	357.011	303.087	706.056
650.551	541.594	139.043	304.626	365.766	282.726	128.623	306.319	150.348	149.391	260.617	133.783	389.072	373	378.754	129.957	367.391	58.9281	733.567	364.691	304.526	705.388
635.014	643.565	154.261	307.296	361.867	283.326	131.913	313.319	148.13	175.667	259.394	133.783	390.754	365.696	384.638	129.609	360.783	65.0197	698.765	367.5	303.399	698.419
650.043	398.42	180.783	306.65	359.811	301.359	130.913	301.536	150.478	131.261	264.147	133.652	386.812	366.159	387.754	126.899	364.667	63.322	764.977	375.681	299.238	695.607
642.87	389.841	138.319	303.885	366.831	301.485	130.58	306.449	151.652	132.058	262.56	135.043	386.884	367.971	391.145	130.333	360.971	62.5969	734.027	359.57	300.223	714.325
652.159	399.043	205.043	300.543	369.423	301.442	131.681	309.87	147.58	134.884	266.296	132.957	395.609	372.768	376.174	128.029	361.116	60.386	706.372	371.771	304.365	714.696
646.043	396.696	137.014	304.971	365.516	303.141	131.188	309.609	146.652	137.681	266.309	133.797	391.029	368.507	381.159	125.391	360.942	60.6071	737.759	357.138	310.6	699.553
647.188	396.565	139.478	305.137	361.468	302.881	133.406	310.464	150.855	145.942	263.043	131.855	390.957	363.884	384.478	127.478	363.072	64.4639	772.979	356.362	305.503	719.616
647.812	397.319	152.449	303.888	363.607	302.736	132.609	305.464	150.942	132.913	264.333	136.58	391.681	373.594	385.203	129.043	361.754	64.9752	699.144	351.063	303.875	704.257
647.623	390.507	165.435	304.037	369.137	295.845	127.986	311.565	149.319	129.812	267.79	133.304	379.536	372.623	384.319	130.203	365.913	64.5361	694.738	360.47	295.857	727.876
663.043	393.812	136.043	304.971	355.419	303.232	131.725	305.319	152.043	131.188	261.798	131.812	401.58	371.246	393.014	130.232	366.652	60.8211	746.94	365.83	301.358	695.147
646.13	401.71	154.493	304.463	359.219	302.603	131.638	315.493	150.333	139.058	265.046	130.71	391.275	364.435	376	125.536	362.609	62.969	739.78	367.443	296.286	701.861
638.362	394.696	165.957	305.21	362.535	307.411	132.913	308.754	148.522	135.232	265.063	132.319	390.261	372.478	377.797	130.362	366.058	61.8643	771.958	365.295	300.425	714.303
632.739	607.812	139.406	305.213	365.54	296.194	132.812	311.58	151.725	131.42	264.309	131.928	389.565	366.638	382.348	129.652	363.116	57.6016	724.771	363.217	294.143	710.494
637.551	393.493	152.565	303.112	350.922	300.962	132.319	302.739	168.928	143.464	261.59	132.957	399.565	362.13	372.58	124.739	361.623	60.4562	721.622	358.881	301.402	714.553
638.522	401.333	178.551	304.611	358.349	296.282	133.826	309.507	149.29	137.449	256.533	135.623	395.145	369.304	373.986	128.072	361.623	60.3506	698.738	366.75	304.624	721.778
642.971	392.899	155.145	302.144	350.216	285.046	130.449	310.087	150.362	137.507	262.414	135.058	397.652	366.116	374.638	129.043	361.246	63.1938	687.111	362.812	302.361	715.213
648.739	394.13	190.159	304.044	365.385	302.974	134.725	311.101	152.072	136.71	266.216	133.812	395.406	367.493	372.783	129.406	366.681	57.7429	1001.84	361.803	306.583	712.757
640.522	415.145	170.971	302.997	367.587	303.67	129.319	304.87	152.261	149.986	268.163	129.348	395.188	372.043	376.71	125.522	357.435	63.3798	780.651	364.65	304.543	710.481
660.71	394.493	156.725	301.848	319.113	299.285	130.319	309.986	152.899	142.783	262.167	134.087	397.319	366.464	374.333	131.145	361.391	61.5344	700.653	361.588	303.918	723.449
642.42	403	169.71	308.028	346.886	297.111	131.522	312.464	151.855	142.565	267.922	132.116	390.855	359.667	377.826	129.551	373.188	65.1871	714.741	356.748	305.523	718.971
653.681	395.71	161.406	302.077	358.794	305.97	131.507	307.406	150.739	168.435	259.61	131.478	393.406	368.116	371.913	129.493	367.855	59.1413	703.728	362.271	308.933	722.902
655.42	402.957	137.188	306.629	362.455	299.056	130.174	307.899	150.565	133.391	258.881	132.826	399.087	370.159	380.464	129.319	364.841	56.5361	724.66	357.955	302.06	732.429
652.217	399.435	142.13	303.384	367.903	305.332	130.565	309.101	151.058	134.783	262.107	133.841	410.522	372.681	377.913	129.174	366.681	64.9769	689.875	358.387	304.598	707.639
663.797	405.899	173.464	304.158	363.236	305.374	132.783	311.072	163.188	137.739	263.576	135.768	399.42	366.957	384.391	124.652	371.957	64.2258	761.726	358.339	304.534	722.175
660.652	397.783	210.174	307.372	366.786	306.993	130.101	306.768	151.493	134.899	264.72	133.275	388.174	367.826	384.13	127.217	369.101	59.2039	749.777	360.795	305.711	718.289
642.87	390.145	147.333	305.339	339.709	304.385	131.609	301.116	150.58	136.304	267.298	133.928	399.565	373.449	379.406	128.464	366.783	64.8991	740.053	356.636	306.784	707.687
639.362	405.043	162.391	304.997	367.103	298.233	131.797	311.826	151.42	137.754	260.425	131.957	393.275	365.261	379.565	128.014	368.159	64.7921	745.343	360.913	304.811	723.381
648.696	391.464	158	307.399	356.84	302.411	129.13	312.913	150.014	135.826	257.5	134.188	406.522	363.652	378.725	129.319	366.725	62.0965	733.414	348.714	303.468	716.779
638.145	402.536	152.884	303.792	359.264	305.489	129.696	306.478	152.203	135.71	257.697	132.942	397.145	367.391	376.435	129.913	364.29	64.1553	703.918	364.051	306.65	719.431
642.217	396.058	153.29	304.189	368.536	303.033	130	308.449	150.58	129.58	260.939	130.957	397.783	365.928	382.971	131.29	361.899	58.3303	724.63	361.991	306.919	711.946
627.696	400.13	162.551	302.127	306.134	303.17	129.014	306.855	153.362	130.667	264.67	133.116	397.13	367	377.174	130.826	366.435	63.7778	736.666	362.171	305.714	714.17
640.014	391.754	184.797	304.228	365.019	301.748	131.609	311.696	147.971	203.478	256.435	132.232	395.478	360.014	374.188	130.377	363.71	58.2192	699.316	361.633	306.631	717.707
639.681	399.841	176.536	302.404	364.81	306.46	132.464	304.493	152.783	133.058	261.055	130.913	403.812	388.536	376.536	130.116	360.319	205.344	771.457	361.744	305.07	716.403
640.232	392.652	208.536	305.383	366.079	300.118	129.565	315.565	151.826	133.884	256.942	131.174	399.928	371.507	375.565	126.667	365.783	64.183	699.253	363.329	310.286	709.788
647.928	402.696	140.696	306.209	350.309	297.919	131.638	309.203	152.638	139.275	258.571	134.536	405.681	361.522	380.565	129.609	364.551	61.157	700.688	355.631	305.182	723.698
645.58	402.13	152.638	299.009	369.433	302.574	132.275	315.261	152.681	129.101	264.301	133.232	396.638	362.145	376.913	129.42	363.667	60.9412	725.922	376.649	297.25	720.942
641.319	392.71	140.855	302.201	363.25	301.39	133.667	305.522	149.58	133.362	261.877	135.623	400	378.58	377.71	128.594	366.754	64.3302	809.293	361.374	309.704	725.069
645.899	408.725	157.522	306	364.637	302.043	130.203	312.087	153.899	150.174	266.547	132.899	394.928	360.986	382.507	128.203	369.391	66.0192	737.889	359.009	306.182	728.39
634.594	400.623	152.101	304.839	361.031	302.636	130.203	310.217	148.101	138.362	256.255	134.565	407.87	365.942	374.29	129.913	380.913	61.9143	725.206	374.806	310.964	721.897
639.696	417.594	137.58	305.132	366.791	304.673	133.261	312.739	150.768	143.246	264.02	131.725	396.188	367.522	382.072	130.478	367.783	61.8851	727.647	361.014	300.815	702.405
641.913	399.319	149.913	303.555	370.788	293.08	132.681	310.087	152.058	136.826	267.548	135.304	401.014	361.304	385.551	126.855	374.826	62.1398	740.365	366.616	298.38	705.144
643.754	401.319	186.058	305.416	319.606	301.897	133.232	308.58	150.217	130.71	263.1	132.609	391.783	371.13	386.319	130.754	375.362	59.4551	745.887	364.084	297.454	722.418
642.855	389.652	155.855	299.403	346.311	302.601	131.348	306.638	153.435	137.87	259.983	130.971	398.058	370.319	371.812	130.145	368.42	60.7917	717.933	358.832	299.614	729.202
645.464	392.406	152.261	305.984	364.745	303.759	130.362	304.507	151.812	134.667	269.188	134.754	397.014	368.71	374.348	129.522	377.884	65.681	760.073	359.005	301.68	724.193
658.783	391.087	156.203	300.614	369.951	303.657	131.493	310.261	153.174	130.71	267.536	130.188	393.391	373.058	386.348	131.029	364.754	64.5478	696.404	364.585	302.654	726.491
651.116	406.623	140.783	302.248	367.245	283.452	132.275	309.087	152.145	130.087	268.191	131	389.464	366.696	372.377	130.652	359	65.3598	705.153	356.466	296.996	716.209
643.783	401.957	173.29	306.734	355.442	301.86	131.681	315.58	148.116	131.638	264.969	130.58	386.797	369.797	382.797	131.13	365.246	62.0821	711.239	360.195	301.573	730.168
657.145	395.043	149.464	303.417	367.945	297.369	130.333	309.565	151.464	128.942	266.622	132.87	392.029	366.696	382.391	130.536	367.043	61.9231	719.146	367.578	301.401	722.897
632.478	396.87	135.072	305.144	366.922	277.548	131.13	309.188	152.319	131.855	260.814	132.116	389.739	362.87	396.913	130.261	361.406	61.289	733.061	355.9	301.539	721.289
638.493	393.942	166.58	304.263	368.346	306.574	132.681	306.377	149.435	134.884	260.775	130.855	390.159	361.275	385.043	129.348	362.638	58.4926	708.517	354.153	300.519	726.3
642.739	409.087	177.754	305.997	372.215	268.765	132.13	309.826	148.667	136.261	265.983	130.594	390.71	369.406	377.435	127.536	363.159	65.7188	880.698	357.509	301.786	718.907
628.71	740.42	147.667	302.971	363.835	296.369	132.116	309.899	149.072	129.551	265.025	132.116	388.507	362.899	389.101	130.101	363.13	65.1496	716.204	358.837	300.754	719.319
646.812	431.841	137.58	307.462	367.786	284.457	130.812	310.551	152.797	151.739	259.228	130.609	393.319	367.942	373.768	127.812	385.377	58.5039	707.189	359.378	301.402	726.726
650.522	679.522	152.29	304.233	372.134	302.632	131.681	305.783	153.957	132.043	256.141	141.42	390.13	365.797	381.464	130.13	365.783	58.4405	716.541	357.868	299.589	714.151
644.319	661.928	140.783	301.942	365.316	297.769	130.768	313.072	153.391	133.13	265.164	141.391	390.116	371.464	375.29	129.406	397.551	65.6154	750.221	369.682	301.58	719.612
650.754	402.13	163.319	303.24	368.794	304.197	131.783	308.609	150.304	179.638	264.87	131.362	392.58	366.333	384.536	130.739	401.087	63.9618	704.809	365.408	304.554	701.596
641.652	400.261	142.464	305.9	346.074	302.787	129.101	311.667	148.855	160.087	263.051	132.217	393.348	372.159	377.551	130.246	378.971	60.5948	747.995	355.815	297.167	714.283
632.855	391.681	135.13	305.42	322.157	302.526	130.493	307.551	150.377	132.029	267.194	132.174	391.232	371.71	374.855	130.638	388.246	61.5619	759.829	369.734	300.893	711.24
638.449	398.217	165.507	303.344	367.551	291.276	130.217	308.043	153.551	139.087	263.567	130.333	391.739	371.957	376.667	129.942	367.435	63.9238	707.174	358.3	303.389	721.72
658	410.623	173.609	303.748	367.646	267.082	133.174	309.072	148.087	129.217	263.467	132.783	394.304	370.696	375.812	130.362	370.884	60.2014	714.11	359.996	298.249	709.824
648.043	408.101	211.391	306.919	351.88	298.71	132.029	309.203	153.174	128.449	258.898	133.29	392.87	368.841	369.681	130.638	377.696	60.5596	706.604	355.906	301.321	718.593
642.029	400.87	174.58	304.697	367.766	296.253	130.319	311.609	152.667	133.362	263.4	128.87	400.551	366.406	374.522	128.971	378.145	64.7889	720.101	362.794	302.574	714.831
637.841	391.145	209.696	306.752	341.407	297.319	131.391	305.812	152.957	159.116	258.714	131.754	397.319	369.029	381.652	129.797	369.319	61.1667	711.504	361.361	297.5	710.932
643.203	771.159	147.783	305.396	364.511	299.728	133.203	306.261	152.493	129.667	262.042	130.913	396.739	366.101	374.638	131.638	364.565	57.8843	709.39	363.137	304.112	713.709
642.087	390.348	144.217	305.9	364.458	300.538	133.087	310.913	152.101	139.304	263.487	128.913	398.681	374.348	381.783	130.058	368.971	59.7611	728.758	357.751	302.29	712.384
644.29	388.913	171.71	304.221	360.923	274.845	132.391	310.565	153.159	126.145	264.607	128.507	401.493	373.159	376.986	129.333	368.203	56.9248	704.605	359.658	302.716	708.681
644.58	403.812	177.696	305.264	365.46	284.232	130.913	305.435	151.493	133.42	256.411	127.696	409.754	371.478	378.957	130.13	376.899	64.8571	737.747	346.248	304.496	725.936
633.493	407.13	154.812	305.958	364.223	293	130.725	310.333	152.739	125.551	264.584	132.072	397.667	379.899	373.58	131.072	382.203	58.3256	721.062	355.304	305.31	716.022
642.841	403.145	170.391	304.1	367.889	277.392	131.304	303.986	149.841	125.652	264.663	129.348	403.754	371.783	368.841	129.594	362.348	61.0483	705.083	357.794	301.47	710.288
648.667	388.348	165.609	301.455	364.086	303.32	130.855	309.159	148.812	126.362	257.665	129.319	408.507	370.928	372.232	129.159	361.667	62.2222	738.662	369.471	300.836	709.849
642.942	392.145	140.159	305.487	363.523	299.361	128.29	308.101	150.246	127.826	259.069	129.145	409.203	369.783	375.116	129.058	368.725	64.3587	708.446	360.252	303.036	720.025
626.638	393.449	162.058	301.99	364.923	302.148	131.638	307.333	152.043	125.449	262.005	128.986	410.884	365.638	386.145	130.681	374.638	63.642	751.889	353.819	303.34	698.708
642.319	396.681	144.609	305.806	366.067	301.967	131.841	311.812	154.101	158.696	259.169	129.928	406.435	364.072	407.739	130.449	367.043	61.1936	713.118	368.611	304.798	676.249
631.42	389.928	149.754	301.361	366.586	300.536	129.507	308.333	153.594	134.072	266.74	128.13	402.841	378.797	381.667	131.101	386.116	59.0636	698.99	358.514	305.187	686.924
639.913	394.928	137.623	306.369	366.649	282.766	132.667	312.667	151.217	126.304	263.363	129.058	416.696	374.899	367.812	127.261	378.072	63.5506	738.977	358.958	304.423	704.7
691.29	394.928	140.594	301.857	364.177	303.021	132.188	307.522	153.841	127.072	261.249	131.13	399.551	374.957	381.812	129.261	369.464	59.5963	719.119	363.274	303.5	691.853
638	400.217	136.812	305.659	366.965	299.424	130.014	307.594	154.884	129.58	257.498	129.681	406.783	373.217	374.435	128.087	366.536	65.4591	729.224	358.641	305.791	694.539
640.594	393.638	173.391	304.785	368.08	272.626	129.551	310.348	160.29	131.29	262.886	129.319	403.449	367.87	377.754	129.348	384.348	60.2845	713.667	363.527	307.056	688.257
628.594	387.739	145.145	300.235	367.243	300.801	130.754	308.565	153.159	129.174	264.784	128.145	407.507	364.696	368.609	128.275	370.116	57.9375	735.36	365.632	305.594	693.539
641.971	404.739	178.768	301.258	359.229	302.01	133.13	309.797	153.159	128.609	262.775	125.536	407.971	371.493	382.362	131.391	367.246	65.0776	769.784	357.72	308.816	685.839
624.928	395.87	137.275	303.896	361.6	300.873	132.42	310.246	150.159	134.58	256.454	128.899	406.783	373.681	381.058	130.623	379.319	61.0441	717.329	358.076	305.828	693.39
639.797	392.522	157.942	304	363.445	261.793	131.246	314.623	152.928	129.377	264.97	129.232	408.406	379.928	379.072	130.087	372.464	64.6944	722.81	363.717	302.552	689.759
639.029	640.594	138.536	302.272	367.221	280.507	132.464	307.855	151.826	134.884	264.284	128.652	400.754	365.594	385.739	128.754	384.391	64.5699	693.111	357.757	305.698	686.23
691.377	387.029	177.333	304.128	363.052	291.71	130.609	310.884	153.188	156.565	266.917	126.333	395.275	376.725	377.449	128.145	364.696	61.2437	715.934	353.209	302.206	693.096
626.536	400.13	166.87	302.286	365.892	300.348	131.667	322.246	149.348	132.609	256.874	126.739	403.986	372.913	381.551	129.797	372.638	64.94	727.547	356.73	304.249	687.502
633.014	394.348	179.812	306.877	350.576	241.447	130.174	309.971	152.855	163.754	263.546	128.464	404.609	382.13	392.42	130.971	362.725	64.203	717.561	362.775	303.253	692.241
639.667	393.13	159.043	306.107	367.106	299.476	132.029	308.667	169.319	130.319	264.459	128.275	400.478	381.609	381.478	130.565	393.681	65.094	726.506	360.682	300.572	701.321
629.304	387.841	146.522	302.989	354.702	277.442	132.884	307.493	153.855	133.101	262.039	129.319	405.087	365.899	366.58	129.203	390	59.0059	733.283	359.442	292.143	684.134
634.116	390.725	148.043	306.737	363.462	238.017	129.174	308.058	152.174	130.348	258.434	129.232	397.681	374.797	375.435	130.928	370.71	59	699.671	352.08	305.366	683.045
631.942	411.348	138.638	305.311	362.77	299	132.13	309.203	153.739	132.116	258.443	129.812	402.101	371.435	377.333	129.855	369.957	64.6937	746.188	358.254	302.31	686.094
642.319	397.145	203.623	306.079	364.593	295.8	130.71	309.377	152.464	130.913	257.87	129.71	402.725	384.29	373.478	129.435	367.928	63.7043	737.028	351.856	303.009	688.868
622.623	398.449	198.464	304.601	357.061	232.065	131.913	312.58	150.87	134	261.476	128.986	401.87	376.609	385.652	128.014	369.913	64.2789	722.577	364.527	305.162	697.2
655.812	389.275	140.145	306.875	369.408	298.437	132.159	312.145	153.623	144.232	263.881	129.29	403.058	376.942	366.609	129.319	389.971	62.38	710.519	358.775	309.618	695.446
686.652	394.725	201.696	302.628	361.718	290.885	129.913	310.304	150.493	143.638	257.066	131.971	399.652	371.087	367.899	127.754	365.797	66.5857	702.615	364.071	306.806	687.268
613.623	649.536	170.855	301.538	363.837	298.724	131.826	314.942	154.101	135.072	260.888	131.986	402.101	377.58	369.594	130.029	372.609	63.1277	746.281	368.368	309.55	706.048
629.246	391.087	135.58	302.697	366.953	294.322	131.797	312	152.725	133.623	265.083	131.449	399.87	371.783	374.275	129.304	377.71	65.2252	698.972	357.952	305.636	708.023
628.884	385.71	138.13	303.782	364.881	280.898	131.188	314.275	154.159	131.884	257.982	129.928	396.841	379.174	367.681	130.029	374.681	64.8947	731.704	357.529	305.615	690.847
625.304	394.377	158.652	303.712	362.773	282.438	130.855	309.667	154.043	165.841	260.547	134.899	398.783	379.957	372.188	129.116	387.754	59.7219	724.99	360.343	302.089	695.197
677.043	384.739	178.841	307.486	357.335	302.718	129.565	312.246	152.725	131.696	264.921	130.942	393.072	374.29	365.652	130.174	384.754	59.5294	724.773	359.96	305.875	706.435
627.507	401.783	183.145	305.348	363.053	261.539	129.145	306.217	152.536	135.377	263.71	130.362	395.42	374.609	375.188	129.145	372.739	58.2445	733.552	358.034	304.936	696.877
629.986	388.565	144.507	305.107	365.658	303.448	130.087	304.638	171.986	134.725	263.385	132.725	393.58	379.116	371.377	128.87	379.449	64.5	717.555	364.535	302.433	701.081
631.986	395.71	167.275	303.683	365.28	241.09	131.507	309.507	151.478	170.406	258.381	134.87	399.725	369.232	382.522	128.42	391.391	62.361	727.014	362.297	307.202	719.04
631.884	391	144.507	303.175	364.181	282.157	133.087	311.942	154.333	133.435	258.458	130.145	393.87	373.812	364.928	128.652	376.043	63.9192	729.679	364.267	307.463	699.046
633.203	521.174	140.942	301.919	365.299	302.763	132.884	306.942	155.826	135.768	263.089	130.594	392.638	376.565	371.145	130.638	368.609	61.6552	728.741	355.556	306.153	701.2
632.638	396.058	172.304	301.404	366.198	251.632	130.072	310.957	152.406	135.087	263.163	132.565	387.348	373.464	386.13	130.333	369.348	64.9762	734.295	360.986	298.909	705.673
630.275	400.623	149.072	301.171	366.492	304.524	130.623	306.841	155.101	153.333	263	132.261	390.058	374.928	387.986	129.594	379.884	65.6025	717.947	355.689	308.25	701.072
629.275	388.609	169.174	302.471	358.05	309.861	131.275	306.551	152.652	132.261	262.902	131.304	390.855	369.812	378.232	129.406	378.638	65.2081	724.603	356.444	307.294	709.436
640.71	390.551	169.377	304.758	326.996	268.564	133.043	305.319	150.029	133.319	264.349	129.043	386.058	376.348	381.725	129.319	389.638	65.1734	732.899	363.85	305.555	713.463
635.29	392.174	169.493	304.111	328.219	305.758	131.797	308.319	152.043	135.145	262.585	129.232	393.406	375.203	384.507	129.696	364.362	59.8359	708.349	358.652	302.672	716.214
636.667	389.754	161.319	304.431	360.994	308.498	132.783	307.464	154.841	139.536	262.217	132.812	381.971	376.159	395.188	130.623	372.522	65.5192	718.774	361.535	304.412	716.322
629.029	392.13	133.928	301.231	364.394	279.13	132.377	311.072	150.217	136.739	262.352	130.159	394.58	373.116	378.464	128.913	388.348	60.6264	717.646	357.238	302.953	720.522
619.971	385.261	166.217	299.622	364.71	295.09	132.551	307.13	148.029	136.725	265.269	130.232	384.087	376.609	380.348	129.304	372.449	61.7857	730.288	359.395	308.62	711.521
628.101	389.101	167.116	302.962	361.488	308.561	132.101	308.478	149.971	133.87	264.008	130.986	386.449	369.667	379.913	130.812	362.188	65.4815	724.438	356.307	305.389	727.858
630.145	395.435	196.551	304.535	364.516	301.45	132.029	304.87	152.754	133.435	264.896	129.536	395.884	376.333	382.609	127.841	360.797	60.4035	707.642	358.199	304.722	709.758
630.072	387.768	170.101	302.986	351.279	308.055	132.783	309.797	152.913	134.478	265.266	133.333	398.478	384.681	382.957	130.536	358.565	61.1364	698.262	356.318	302.169	721.758
627.681	396.942	167.391	305.579	363.909	304.941	132.217	309.333	152.203	131.507	263.245	129.812	397.217	370	378.957	129.957	361.667	60.6582	764.254	357.11	301.515	734.703
636.304	381.406	157.87	317.85	363.859	308.603	131.928	308.362	149.536	156.609	264.656	128.043	394.42	381.522	384.797	130.159	360.072	66.9341	721.998	360.933	303.669	698.874
627.855	395.217	133.667	304.08	368.247	273.677	132.87	304.333	151.826	133.551	261.248	129.565	393.304	380.623	382.928	129	364.768	66.2062	723.99	359.087	305.062	711.28
636.87	389	131.464	302.248	361.504	302.063	130.71	305.725	153.464	133.826	256.449	131.362	391.957	375.449	381.232	131.203	364.638	64.9587	735.198	361.258	303.134	709.673
632.899	384.377	171.783	315.993	354.43	308.396	131.29	309.13	153.928	135.536	264.193	128.319	393.058	373.014	390.362	130.594	363.145	65.5175	735.552	361.94	301	715.952
636.609	391.159	134.275	317.385	353.36	304.674	133.623	308.014	154.725	136	259.903	129.667	392.87	386.217	384.261	131.333	360.667	64.1111	702.578	353.854	306.836	717.486
622.522	384.855	140.681	302.092	357.141	299.488	131.841	302.551	152.957	142.797	263.449	127.768	393.551	375.319	385.145	131.087	368.826	63.635	715.577	353.996	304.239	702.264
634.29	390.855	140.101	304.67	349.307	301.589	131.623	306.159	154.391	153.42	262.836	128.058	396.855	374.957	412.87	131.725	363.406	66.8849	706.684	353.177	308.697	718.197
637.884	393.406	158.101	298.872	368.718	300.664	133.072	301.391	152.232	135.899	264.469	128.304	393.565	386.043	380.188	128.304	363.29	64.4138	722.183	350.157	306.017	706.317
634.101	399.855	161.304	303.661	357.714	304.859	129.696	305.986	154.855	131.087	266.764	128.29	395.812	373.783	399.319	129.435	362.493	64.8444	713.157	369.165	312.345	690.365
630.159	397.58	165.696	304.183	362.717	270.897	134.188	298.043	154.522	135.464	265.308	128.275	384.232	386.014	384.551	130.391	358.536	57.5053	704.875	350.484	302.055	693.31
622.072	375.841	132.623	299.888	369.679	299.287	132.565	304.58	153.957	141.826	266.404	129.449	393.42	372.884	380.928	130.348	360.333	62.5743	693.712	361.452	305.14	723.175
670.884	385.826	135.855	301.522	361.355	285.558	131	304.464	151.087	138.971	264.345	128.232	394.754	383.145	397.551	130.855	360.087	64.2011	704.063	355.981	298.548	717.195
633.957	389.029	139.594	301.18	366.003	299.571	132.783	305.464	154.884	136.565	262.939	126.101	407.986	372.783	395.072	130	367.797	64.0533	712.015	352.211	303.787	709.71
634.029	387.464	133.304	303.727	363.863	308.093	132.565	305.145	165.319	136.159	264.101	127.87	404.159	396.681	385.913	129.304	358.957	65.6371	716.572	360.349	300.365	698.044
637.536	393.696	148.551	301.01	368.167	306.172	134.391	301.855	152.783	135.87	256.692	128.261	401.072	369.913	392.594	130.551	361.797	63.4706	706.22	351.217	299.278	696.814
634.783	381.232	130.986	304.116	364.333	305.269	131.609	304.957	153.884	138.362	263.54	125.971	392.565	384.072	398.71	131.768	363.145	64.1111	709.84	361.139	301.682	714.345
633.768	379.565	134.13	301.07	369.983	305.343	131.942	306.638	151.29	152.029	261.604	125.478	399.638	368.551	390.623	131.072		70.3804	699.68	358.949	301.265	705.938
639.638	390.304	155.797	301.811	353.951	301.96	131.377	306.435	153.391	137.13	263.713	127.551	391.971	379.667	400.348	129.565		63.9396	724.816	359.185	298.097	707.705
632.101	382.667	138.261	300.231	363.652	302.784	132.435	307.377	151.174	136.391	261.311	127.188	399.101	385.116	391.87	129.348		62	716.521	358.441	294.029	715.892
640.609	388.826	153.507	302.806	351.232	302.637	129.319	306.232	150.391	138.594	257.583	127.855	399.449	373.449	376.377	130.725		65.1552	709.612	366.065	297.951	713.773
638.478	386.261	165.971	299.42	352.175	296.515	130.638	297.319	152.928	137.739	262.882	126.986	404.058	375.13	396.304	131.391		64.1338	755.145	353.152	300.144	719.824
632.478	388.493	146.725	309.833	362.394	272.678	131.812	304.377	149.681	138.565	262.103	126.406	411.029	378.043	391.188	129.478		59.2645	720.588	356.967	299.193	727.545
625.768	392.942	147.478	302.156	364.892	304.376	130.072	305.029	152.145	137.029	261.486	127.304	393.928	376.884	381.261	128.174		66.3112	721.41	360.281	301.291	708.203
639.217	384.406	134.739	299.779	363.662	302.948	131.899	309.725	153.203	133.029	265.426	129.449	404.29	371.493	386.391	129.058		61.1543	698.721	353.723	300.004	739.25
634.594	389.435	148	295.62	366.195	307.441	134.087	315.42	152.971	136.971	262.485	128.29	404.246	373.928	398.478	127.855		65.929	702.487	354.429	304.495	695.825
636.768	391.072	147.667	301.606	363.541	305.345	132.899	303.145	155.406	135.71	256.65	128.116	412.565	370.13	393.913	130.464		65.8571	723.456	351.381	299.904	699.971
646.478	389.058	161.014	302.865	342.832	285.273	134.319	303.29	151.58	142.116	264.353	127.522	396.638	379.072	394.638	128.71		64.8267	734.741	360.862	299.207	719.665
627.493	384.29	158.478	305.333	368.814	306.257	130.188	307.942	152.217	131.435	263.725	129.899	404.913	380.275	397.812	129.928		65.6261	706.077	350.695	301.202	718.172
638.377	388.203	163.478	302.713	359.838	305.503	131.188	306.826	153.42	136.87	263.908	129.942	404.812	384.507	378.768	129.609		64.114	716.874	359.274	300.176	709.444
636.493	388.406	131.029	301.445	363.754	303.84	131.884	311.754	153.319	135.29	261.421	142.217	411.623	354.768	382.478	130.087		63.7978	717.336	347.348	301.126	707.37
639.449	376.13	132.304	303.312	355.976	304.139	131.493	307.362	153.797	133.014	258.937	128.638	406.58	373.116	385.971	130.855		66.2182	734.57	356.902	297.694	719.855
634.116	376.536	149.971	303.43	354.874	295.613	131.043	310.87	154.391	134.768	263.439	129.899	399.652	367.348	386.565	129		57.7452	721.562	367.165	302.955	706.494
644.841	389.42	131.565	298.327	364.088	303.849	133.768	303.449	155.014	271.841	259.695	129.464	409.638	377.304	398.449	130.029		64.954	724.795	358.822	302.059	708.584
645.159	394.116	145.536	301.533	365.644	308.247	133.594	306.116	151.304	135.986	264.456	130.58	400.754	373.42	393.855	130.101		58.1146	700.323	359.78	304.525	692.455
633.188	387.435	133.71	290.322	358.49	285.009	134.159	306.652	151.464	166.855	265.276	130.362	404.478	372.493	400.145	129.435		65.125	718.716	359.861	301.225	721.815
644.246	390.754	189.71	302.846	364.194	279.615	133.855	305.188	153.623	134.304	262.901	129.507	402.319	376.754	379.609	130.101		65.5783	741.075	362.568	296.683	718.296
635.667	391.435	142.029	301.833	354.843	281.363	136.797	307.855	152.986	135.058	264.102	130.768	408.507	371.667	385.58	130.478		65.8618	743.736	353.955	304.728	729.544
640	387.058	166.464	307.399	360.585	302	133.565	307.42	153.029	136.971	257.955	132.696	403.696	373.043	377.725	130.87		60.6708	729.333	364.16	301.522	695.233
653	382.667	135.957	303.358	361.928	303.036	134	306.652	153.638	174.884	261.623	131.145	412.507	380.797	396.812	130.884		64.9085	755.281	354.686	303.19	741.548
649.884	390.362	174.623	300.847	365.437	281.892	133.667	304.304	152.348	129.768	266.225	132.565	405.652	368.71	390.319	131.217		65.6087	719.893	352.233	301.005	707.68
636.275	385.87	161.406	300.882	362.292	306.726	132.13	301.551	154.261	172.261	256.695	128.783	403.159	372.913	385.246	130.551		66.4261	702.931	363.794	301.355	715.201
641.986	386.797	152.275	302.692	328.218	302.81	133.609	299.29	151.261	136.739	256.231	132.652	405.696	366.986	397.435	131		65.5047	712.742	360.365	304.312	734.658
642.754	391.261	162.232	303.748	364.307	299.955	132.768	310.42	152.116	131.71	262.665	131.884	399.58	373.058	379.884	130.406		64.581	719.87	349.419	302.291	710.598
645.377	390.493	152.899	318.605	353.951	300.668	130.261	311.406	152.971	170.609	259.783	132.072	403.725	372.217	379.406	127.957		64.5905	692.488	358.747	302.418	718.216
646.957	395.841	140.362	305.685	361.786	297.909	134.913	306.928	152.174	173.391	264.168	130.652	403.725	365.391	391.493	130.348		63.5093	696.621	364.015	305.735	722.901
641.304	551.275	179.391	305.988	357.659	301.872	131.13	305.246	151.884	134.71	258.203	131.652	399.71	383.101	393.362	129.768		60.4654	737.804	359.783	301.969	725.823
644.188	393.246	134.101	302.342	362.661	304.272	133.29	310.739	152.739	140.696	263.244	129.377	402.29	372.449	396.754	129.391		67.3982	732.363	358.765	303.66	724.289
636.609	389.971	147.754	305.791	336.421	303.092	134.406	310.725	155.246	137.58	265.307	130.565	400.71	380.551	397.464	130.029		65.5034	722.019	345.491	299.286	709.324
647.319	386.754	135.725	305.253	362.207	292.912	134.362	311.667	151.797	137.725	258.742	129.377	396.58	373.855	384.391	131.71		63.9768	704.678	354.026	305.122	726.197
649.696	376.435	135.681	304.572	362.245	304.439	136.116	309.812	155.261	136.043	262.746	130.913	407.333	375.638	390.652	130.638		59.8647	710.773	347.532	302.034	738.686
643.783	388.971	170.768	304.662	360.115	304.637	132.493	305.159	151.232	142.232	264.301	132.116	401.159	368.87	390.188	131.101		65.3182	699.967	359.983	303.935	727.866
644.884	392.159	133.275	303.454	365.745	300.63	135.42	305.377	153.884	146	262.366	128.739	399.797	369.783	393.942	130.478		62.5591	760.679	347.452	291.429	735.734
643.333	402.928	150.319	305.028	353.843	289.642	134.246	307.536	151.42	135.913	263.054	132.435	400.203	376.681	384.319	129.362		62.7733	705.587	351.538	304.122	720.673
646.464	384.623	142.188	302.912	363.512	303.476	134.783	314.812	138.348	136.319	260.67	131.725	394.304	369.58	385.493	130.797		65.6647	704.148	357.87	305.99	718.051
644.188	389.841	141.986	295.92	361.566	295.571	134.942	303.623	154.087	142.406	258.39	132.116	398.826	375.783	396.362	130.362		62.4074	704.2	357.367	304.46	710.514
649.043	387	163.087	300.365	363.053	299.109	125.942	304.145	151.696	133.696	259.119	132.725	394.217	376.188	404.174	129.101		65.3503	712.143	356.183	305.008	718.551
639.768	390.522	154.029	295.212	322.395	302.84	134.681	307.217	150.203	133.739	263.497	135.043	402.145	380.493	379.377	128.884		65.4297	700.123	349.087	304.736	725.445
648.565	392.884	142.667	298.984	360.341	294.513	130.623	307.87	153.623	137.058	261.453	132.29	401.246	375.971	419.406	129.319		64.9151	680.629	360.634	306.091	705.475
638.261	393.652	146.304	296.464	354.576	301.12	136.072	308.391	152.739	131.464	264.434	131.145	392.13	372.464	391.406	131.652		60.6852	696.953	355.869	308.134	716.862
648.493	396.348	191.536	303.186	362.75	302.121	134.507	313.638	152.043	132.348	261.953	134.29	394	373.232	379.638	130.304		61.8059	674.812	358.193	305.31	722.364
651.406	400.957	133.333	302.481	362.487	303.059	132.638	312.319	151.609	131.928	259.573	136.29	400.348	372.696	382.855	129.014		62.5726	676.455	357.144	305.159	713.94
648.478	390.725	136.435	299.072	359.319	300.918	133.768	310.116	151.696	154.333	264.364	129.362	386.58	375.58	382.377	131.623		64.8177	678.625	355.746	301.765	723.167
646.87	398.246	137.435	297.71	358.173	299.421	132.058	304.435	151.725	141.739	260.455	130.971	381.261	373.043	382.507	129.928		66.0092	670.384	360.654	307.05	717.742
636.348	396.116	159.377	315.139	346.051	281.147	130.072	309.565	155.435	131.203	266.298	131.957	375	379.014	374.333	131.464		62.0686	672.309	354.406	301.72	730.132
627.377	388.942	168.348	303.582	355.371	302.525	133.087	315.087	152.594	131.739	258.203	132.087	384.435	371.391	388.841	130.058		66.4026	673.165	358.065	302.84	710.639
648.333	631.319	145.261	300.42	366.528	301.989	130.913	310.913	153.565	137.217	265.685	132.101	382.623	379.391	379.565	130.261		64.035	701.457	356.424	297.234	713.461
640.899	394.406	198.768	302.833	360.039	297.855	134.725	304.754	152.406	132.826	261.596	132.739	385.101	378.116	388.913	130.391		64.4158	680.325	359.929	300.68	721.266
650.058	400.13	160.942	301.655	353.977	269.696	134.304	307.507	152.522	129.942	264.87	129.826	376.754	384.638	379.681	130.652		59.8476	660.779	359.012	298.985	725.658
643.043	387.71	147.551	296.966	352.874	292.098	132.652	310.246	152.232	130.957	266.886	128.754	377.478	377.667	376.551	130.043		65.8632	691.041	365.958	298.929	723.392
636.203	391.826	137.188	298.348	363.047	292.391	135.536	304.623	151.797	131.42	260.328	130.551	378.493	372.043	373.638	128.58		68.3162	683.294	353.728	301.494	718.323
648.232	395.899	156.522	298.419	344.462	297.549	132.884	310.884	154.565	131.942	259.089	131.478	383.333	376.899	380.101	130.014		66.9257	707.729	349.511	299.093	720.238
630.681	395.101	166.739	299.292	360.504	297.833	133.551	307.507	154.014	133.42	264.008	132.652	387.203	374.217	376.362	130.87		65.2391	678.583	349.57	296.677	688.229
639.304	405.014	166.971	298.756	359.706	298.678	132.623	309.348	150.681	130.145	258.42	133.333	376.754	384.841	384.406	130.884		63.5536	746.855	360.548	304.058	701.994
636.551	400.971	159.391	295.636	358.197	303.859	134.565	313.217	153.232	137.42	263.235	131.551	388.812	375.971	376.855	130.58		67.0608	656.818	353.286	297.082	700
651.391	389.13	160.971	300.338	362.172	303.691	136.174	306.667	153.797	130.623	263.203	130.246	392.435	376.261	382.159	131.899		67.7204	695.804	355.427	301.219	703.403
658.594	393.377	200.377	302.599	364.118	300.117	133.942	310.638	153.058	127.449	263.808	129.377	382.493	380.71	386.087	129.13		67.2273	656.305	354.827	297.871	699.825
639.348	778.667	150.812	299.956	370.352	304.212	134.739	312.014	154.638	169.623	262.518	129.406	387.232	376.435	377.928	129.362		58.32	688.236	353.327	301.81	683.849
647.696	395.536	163.058	294.303	367.941	303.093	132.855	316.362	152.464	134.942	256.278	132.638	379.348	379.464	381.841	130.797		61.5298	679.52	347.414	299.165	682.845
646.159	398.623	150.783	299.099	357.44	294.732	134.377	310.058	153.667	127.087	263.161	131.725	388.58	372.681	377.159	128.696		64.4615	673.057	351.765	302.066	694.945
632.855	387.884	167.667	298.55	307.178	289.45	133.029	317.29	152.884	127.435	264.122	131.377	389.014	378.884	388.145	131.681		58.1116	737.111	358.538	298.592	680.978
643.391	397.058	154.826	298.814	362.296	288.56	135.667	307.333	151	132.478	257.379	130.304	396.435	375.246	381.783	131.174		64.7752	710.442	354.249	302.77	678.737
644.13	397.609	168.812	298.661	363.602	302.18	132.174	307.739	152.942	128.971	263.298	133.159	380.072	385.449	389.246	130.377		67.6379	684.641	353.767	301.16	711.261
631.203	402.101	165.623	293.618	365.397	297.51	133.638	310.406	151.188	130.565	262.577	130.565	386.362	387.478	379.942	131.899		60.3851	696.56	355.924	299.051	703.577
640.725	397.261	139.29	308.684	339.568	301.492	131.464	311.029	151.014	126.536	260.469	129.072	388.014	382.449	370.986	131.522		64.6832	683.958	352.125	298.269	686.407
646.116	394.739	159.71	300.104	366.411	303.14	137.029	313.986	151.493	132.478	262.5	128.884	387	386.246	381.971	129.464		66.0417	681.08	356.634	300.859	697.094
651.884	409.377	173.275	299.057	365.787	304.53	134.29	305.812	152.449	161.42	264.41	131.58	385.928	384.913	371.71	131.304		61.7478	672.568	356.036	297.709	702.397
636.159	390.783	137.652	302.683	364.656	303.939	135.304	321.754	152.13	128.304	264.153	132.652	394.188	395.623	373.87	130.203		160.474	681.938	355.686	302.563	688.751
635.29	773.043	169.478	300.577	310.146	299.564	132.043	316.304	150.928	134.638	262.214	132.739	390.826	391.783	380.797	129.667		65.0412	691.832	345.273	303.559	710.966
658.087	389.203	136.406	297.675	365.579	291.304	135.855	311.652	151.826	137.841	263.573	132.754	389.783	374.928	373.014	129.942		66.8218	698.93	358.926	298.324	686.329
635.435	387.812	168.261	299.838	350.479	295.959	137.536	313.87	152.957	127.971	263.921	130.348	398.145	381.754	376.812	130.696		65.2784	683.946	351.706	306.286	702.244
648.406	391.58	138	299.446	362.798	293.885	133.826	310.145	154.797	133.391	261.398	129.913	400.58	376.217	369.493	129.942		60.0608	684.905	358.691	302.378	706.658
644.333	389.913	159.014	294.126	352.358	299.885	135.043	306.536	150.13	129.246	266.058	131.014	392.058	371.464	382.377	129.681		58.1364	695.575	357.271	300.787	685.391
630.101	378.145	145.333	299.727	366.121	248.604	132.246	310.899	150.957	136.145	264.082	128.928	390.478	379.971	382.014	130.957		65.4724	711.852	348.357	301.906	674.263
641.391	390.232	139.072	301.158	366.21	284.795	133.13	307.377	151.58	130.261	264.283	133.667	392.565	383.029	369.116	132.406		67.8705	663.344	350.123	305.638	706.251
639.464	389.391	173.652	299.853	364.542	300.015	133.072	310.739	150.899	130.696	256.973	131.609	392.971	389.362	378.406	129.406		60.6619	662.603	356.006	302.894	683.756
650.841	391.13	140.246	296.528	334.247	287.472	134.435	311.58	151.435	127.072	258.728	130.928	392.957	380.043	387.072	130.087		61.1466	664.791	359.472	302.251	678.717
660.957	387.522	138.609	299.131	366.579	302.462	132.246	311.217	148.551	130.551	263.697	130.319	392.957	381.609	372.348	131.971		64.425	971.783	345.057	304.075	705.614
668.754	386.87	162.899	301.683	380.12	291.864	135.855	312.899	152.681	127.739	264.61	127.899	392.174	384.174	388.145	128.13		63.7162	691.146	346.589	304.221	695.35
637.435	399.217	148.971	299.14	376.442	298.839	134.217	313.29	154.435	128.058	257.476	133.014	398.217	390.754	369.087	129.696		63.4839	689.348	353.244	301.474	709.033
653.58	385.072	142.29	299.951	373.609	256.832	137.29	304.884	166.217	128.333	262.006	131.536	391.87	374.667	383.594	131.391		65.7059	685.35	356.799	298.56	687.61
681.072	385.928	135.841	298.848	377.957	302.316	135.319	311.145	153.377	128.913	263.617	129.594	398.913	383.072	382.246	131.754		66.2632	665.479	348.714	303.224	720.58
666.391	384.551	166.841	300.973	375.236	301.193	133.638	310.246	150.754	130.145	257.391	130.507	391.464	375.304	370.087	132.203		61.5079	699.631	348.368	299.74	693.271
638.638	395.246	198.971	299.901	376.837	294.73	137.406	318.014	151.391	128.493	261.672	130	388.71	399.246	377.986	130.043		65.9853	738.715	353.435	296	695.362
627.986	392.014	170.145	298.752	364.743	250.783	133.087	312.754	149.348	133.957	264.201	129.609	391.725	395.507	382.739	129.029		62.7069	672.074	347.94	305.273	693.375
660.812	387.478	153.029	296.494	369.393	302.345	133.116	312.536	150.391	127.797	261.779	132.449	395.754	381.145	377.42	130.174		66.7885	745.417	346.827	302.787	722.674
637.391	400.957	175.536	300.428	357.985	278.281	133.203	311.609	150.478	134.681	262.05	128.638	392.493	388.725	384.855	128.681		63.5613	680.765	348.587	303.487	706.53
655.058	394.971	141.841	296.621	373.868	272.673	134.551	309.449	154.754	130.029	265.38	132.551	394.522	391.391	376.899	129.551		65.6685	681.822	347.972	303.137	704.283
637.754	395.841	196.029	300.941	371.672	301.607	136.609	311.58	165.58	130.942	266.969	132.493	394.551	382.203	385.217	131.246		62.9175	718.983	353.305	303.228	701.222
662.812	383.884	156.348	297.566	374.833	297.024	136.362	316.565	150.449	129.464	266.745	132.536	398.13	383.406	381.855	131.174		67.1676	718.67	347.414	303.95	690.325
636.232	390.058	146.014	300.339	369.974	294.539	132.87	313.333	150.522	127.667	259.897	130.478	393.551	376.899	384.768	130.957		63.5137	680.499	346.913	305.397	704.174
653.42	383.232	161.232	297.795	374.837	302.14	133.957	309.623	155.232	126.522	262.217	131.203	398.71	381.884	387.232	130.681		59.1083	699.18	357.206	305.178	693.946
628.333	398.87	206.957	300.799	380.915	295.601	133.435	313.13	151.435	129.681	263.548	127.725	393.246	382.217	387.145	131.725		62.4768	742.088	346.769	305.854	702.973
629.507	388.232	173.783	297.132	376.568	302.103	137.971	312.101	162.768	133.014	262.818	131.072	393.783	390.797	389.304	129.478		65.6721	683.349	353.443	306.547	699.569
631.043	385.42	159.783	300.246	368.762	302.681	136.13	309.319	150.362	128.638	264.306	131.638	392.71	380.159	387.551	130.826		62.1186	672.931	354.304	307.762	710.73
649.101	396.29	190.174	299.733	374.873	300.813	131.217	313.464	149.261	135.565	264.058	130.522	391.609	377.986	388.159	132.246		66.7939	705.527	349.538	306.849	710.248
657.957	387.913	151.435	298.911	366.349	285.95	134.478	312.899	154.159	131.667	265.343	130.072	393.884	376.362	386.043	131.348		62.646	709.558	346.437	306.642	701.462
630.29	388.754	153.594	301.785	375.24	287.643	139.681	308.478	151.551	132.913	266.108	128.957	397.246	405.739	380.362	128.638		59.3571	709.48	344.286	302.706	702.843
633.522	397.13	168.478	299.768	370.193	291.422	134.333	311.406	148.826	132.304	262.455	131.029	394.043	370.768	378.87	131.261		68.2035	690.21	348.341	302.185	693.73
642.87	373.348	153.681	298.3	364.623	302.742	132.159	311.623	151.203	134.696	266.782	130.246	399.377	382.797	377.536	132.043		59.2288	743.793	352.164	307.49	702.395
631.594	390.319	217.768	299.587	369.133	273.309	137.623	308.188	152.246	130.841	264.226	130.913	393.957	384.551	376.754	128.942		62.6508	683.06	349.908	303.032	685.105
649.855	395.232	213.986	299.678	369.948	256.124	136.058	315.217	151.899	131.638	262.606	131.638	392.232	358.754	379.362	132.13		64.8293	676.204	353.137	303.199	711.158
641.101	385.101	152.348	299.557	374.914	302.028	134.652	310.42	149.71	136.942	262.627	131.348	397.13	372.884	386.145	130.377		63.5584	707.33	349.305	305.366	688.676
643.319	381.435	159.957	299.251	371.062	303.426	135.681	310.362	152.072	146.348	264.912	130.667	388.638	393.493	372.449	130.101		66.4395	683.512	343.02	296.375	708.165
640.304	404.406	175.899	301.042	370.46	277.133	138.188	316.681	152.058	132.348	266.546	130.058	394	372.174	376.899	132.58		60.9086	702.385	341.154	302.699	705.63
645.362	386.087	197.696	300.779	373.522	281.183	134.203	310.275	152.899	157.203	265.388	129.87	393.319	380.014	389.899	128.638		58.8497	714.316	348.386	304.967	687.333
631.362	394.913	151.348	298.184	370.581	293.288	132.435	311.841	152.797	131.261	265.853	130.565	395.232	392.493	375.072	131.826		63.1975	707.87	353.88	307.714	705.742
647.754	395.275	172.812	301.456	372.33	299.669	137.13	313.275	150.667	128.58	266.881	129.812	391.522	390.159	376.754	131.623		66.0261	699.544	348.828	303.259	702.183
640.826	384.957	137.087	305.943	378.525	256.806	138.203	314.623	153.638	144.536	259.752	131.391	390.116	373.058	374.957	130.42		67.0637	698.88	350.183	304.419	710.983
639.855	382.855	135.391	299.399	361.69	281.738	136.464	314.884	152.536	141.971	266.095	130.319	387.464	373.145	379.783	130.826		60.8365	697.629	344.394	301.667	697.241
636.42	398.594	158.507	300.013	378.97	250.719	130.71	314.362	147.493	131.333	266.764	130.957	389.812	393.232	384.522	132.319		66.687	669.195	343.512	302.3	727.556
632.493	390.261	143.899	299.569	373.925	285.212	132.507	312.812	151.101	130.087	263.029	127.58	395.493	373.362	385.072	131.957		57.7603	701.973	346.068	303.841	696.794
634.812	381.464	220.812	297.548	372.183	299.798	137.406	314.899	151.551	131.696	262.214	130.362	390.493	381	376.812	132.13		63.9464	691.522	346.273	300.307	709.701
633.565	394.116	168.304	295.526	375.632	293.971	130.536	309.014	153.377	137.217	262.071	129.725	382.464	386.333	376.246	128.797		66.5512	725.859	348.41	302.887	681.07
634.449	389.319	158.435	301.52	379.016	278.366	135.638	309.681	149.319	131.319	266.219	129.754	380.478	377.435	380.174	132.275		64.2705	700.609	349.768	305.65	690.898
637.565	626.87	193.623	298.228	371.232	301.073	131.116	313.725	148.13	148.681	261.476	130.362	383.812	378.826	376.536	131.623		65.8518	725.416	345.745	303.016	699.546
630.754	495.957	162.203	297.438	371.686	270.272	133.884	316.986	150.899	129.565	263.841	128.058	390.333	384.058	381.406	130.812		66.6331	710.052	343.866	299.289	700.545
632.594	400.536	142.609	319.954	375.818	291.931	130.986	311.812	150.957	137.072	258.833	130.42	382.478	372.188	382.768	131.42		65.4785	726.271	350.613	301.892	716.128
641.797	388.101	182.536	301.661	366.145	229.09	133.797	314.609	152.043	134.609	262.234	130.145	386.029	373.899	376.13	130.014		67.2753	723.064	351.101	295.877	694.429
632.261	393.594	151.203	299.616	356.128	299.396	135.42	310	151.145	129.116	263.383	128.652	384.87	379.899	378.812	128.754		65.0073	711.575	353.429	306.22	698.479
633.71	386.522	199.13	294.145	376.983	290.24	139.072	314.826	149.696	150.464	261.064	129.478	388.942	371.246	382.783	133.029		66.361	749.689	346.793	298.416	691.904
643.188	393.899	138.696	298.88	371.091	281.73	135.913	316.275	150.493	131.942	265.441	129.232	384.464	379.826	384.333	130.928		85.1712	698.802	346.313	304.477	682.439
653.246	390.884	145.971	300.675	374.736	297.082	136.435	315.623	151.754	131.609	265.954	128.261	385.478	377.826	383.696	130.826		57.3203	727.514	344.896	305.36	713.388
636.768	389.899	159.536	300.283	369.941	301.242	134.58	319.159	151.899	131.058	263.055	129.826	386.986	376.522	387.986	132.551		63.9412	719.177	350.885	303.802	701.88
639.101	384.261	171.536	297.867	375.216	243.613	130.899	312.855	149.406	143.87	264.953	126.304	388.261	380.362	385.377	131.101		65.5973	678.971	346.419	301.957	684.294
640.159	386.493	140.739	301.027	372.752	285.521	136.884	308.507	152	134.319	258.827	127.739	382.333	379.406	391.333	129.565		67.8636	736.997	344.894	307.256	696.833
625.536	390.29	146.841	297.386	373.482	300.811	137.159	313	149.304	146.594	264.532	129.493	386.304	372.667	377.478	131.304		60.7835	685.453	351.3	302.676	711.491
623.841	378.855	135.797	301.513	365.543	270.376	137.797	316.841	149.725	130.884	261.485	127.768	384.87	375.261	379.116	130.217		63.0206	729.788	351.649	306.458	690.389
636.609	388.13	194.797	286.406	369.591	292.29	138.406	316.638	151.493	131.159	264.333	130.855	385.899	371.913	379.754	131.551		61.6263	703.571	341.743	307.701	687.876
647.667	578.116	141.971	295.477	374.524	294.901	130.275	314.58	150.13	160.942	268.965	129.246	382.768	375.826	396.377	133.406		67	746.919	347.07	302.149	718.524
631.507	389.652	163.232	297.553	367.089	254.777	133.522	311.913	159.594	133.522	263.339	130.246	387.362	376.232	390.826	132.174		65.6791	727.542	339.478	305.192	701.222
638.725	381.826	171.348	299.959	367.233	303.506	129.928	311.522	150.174	132.275	260.583	128.754	394.594	375.304	388.826	130.348		74.1894	697.039	348.217	305.702	705.367
632.754	392.942	141.87	300.575	372.474	295.605	134.072	317.449	148.826	185.348	266.765	128.232	389.594	374.42	373.652	130.58		60.8739	699.023	346.191	305.758	707.311
638.087	383.986	148.014	299.101	371.212	263.742	136.174	313.333	151.232	147.159	259.571	126.159	386.638	371.029	399.435	131.957		59.7092	719.927	352.793	301.75	690.538
623.377	390.043	183.174	301.321	376.283	297.2	136.42	316.348	151.638	133.536	263.013	129.783	386.145	371.565	391.058	131.377		278.86	700.461	360.25	306.032	690.148
640.203	383.174	176.087	298	372.895	301.327	135.913	307.725	151.043	130.072	265.777	129.855	396.928	377.884	386.406	131.623		62.5938	750.44	353.306	304.967	696.217
626.087	383.159	145.188	300.101	373.855	309.327	136.449	309.565	150.783	129.333	265.607	128.319	397.855	384.217	381.014	129.986		62.8425	677.408	355.75	305.827	690.48
624.348	403.609	153.754	296.336	375.615	206.835	133.942	308.507	159.058	135.174	264.71	128.449	398.406	370.058	401	131.638		64.0882	682.793	353.743	306.555	684.466
614.304	381.739	146.145	298.093	372.264	256.514	135.116	312.072	148.333	130.116	263.03	128.942	391.899	375.29	378.319	132.333		59.9392	732.58	358.849	305.146	711.948
619.565	389.623	189.464	295.146	371.635	275.729	135.377	309.246	150.232	134.899	256.893	129.913	391.174	376.159	388.145	130.029		66.7945	693.184	349.248	303.765	708.537
626.304	607.072	133.884	297.439	374.691	294.476	134.145	308.841	150.623	132.188	261.065	129.478	396.145	373.435	373.29	133.275		65.1628	685.773	363.247	305.995	696.603
626.348	394.754	164.232	290.807	373.264	305.419	135.435	311.884	150	132.899	264.894	136.754	388.42	374.652	373.812	131.275		138.782	676.583	356.515	307.532	700.183
629.029	384.362	139.812	297.82	370.395	309.82	132.29	313.797	147.188	135.855	263.931	126.899	389.725	376.971	389.319	130.971		57.9742	759.959	359.79	305.285	691.43
625.623	385.797	146.913	292.736	365.281	302.248	136.536	315.623	145.565	133.058	263.274	129.043	388.725	376.667	377.696	133.029		60.483	713.205	364.062	304.741	705.081
633.928	387.942	140.087	296.693	372.362	301.105	136.261	310.681	148.29	131.739	264.708	129.493	399.768	370.652	378.391	130.87		75.766	737.23	356.038	304.744	696.148
630.203	386.406	139.087	298.041	372.493	304.181	135.754	305.043	148.493	223.551	265.903	129.101	392.435	372.87	395.565	132.188		66.075	737.5	364.151	303.969	710.33
628.043	388.638	135.783	302.241	368.789	278.918	136.725	309.174	149.638	159.696	264.544	130.551	393.913	370.261	378.942	133.391		60.6918	749.385	356.397	308.266	711.902
625.971	375.116	154.638	297.891	373.735	305.161	129.725	312.101	147.188	131.522	264.77	129.797	391.435	372.319	379.087	131.116		65.0333	756.764	364.9	306.361	711.427
632.609	383.362	158.652	295.62	378.473	303.469	132.58	310.072	150.464	139.246	265.829	128.768	389.971	372.522	388.667	129.145		58.2786	723.392	363.206	308.573	718.333
621.696	392.536	164.203	298.709	382.204	302.077	131.362	309.377	149.638	133.522	260.878	127.957	391.942	374	411.638	131.667		62.6765	717.478	357.218	308.258	691.987
619.812	382.594	139.232	298.107	378.009	303.093	132.899	307	151.058	131.928	263.552	129.957	391.725	381.58	373.319	130.696		67.4748	700.389	361.732	295.84	698.863
630.986	387.565	158.855	297.169	369.711	297.867	136.087	308.87	147.58	134.928	264.005	128.652	387.652	379.812	389.594	132.159		66.2162	708.845	357.912	297.464	708.945
625.507	385.145	145.623	300.385	373.841	302.471	136.275	307.043	147.217	130.841	258.739	128.333	388.87	376.275	392.072	132.116		67.3819	698.903	354.714	297.793	694.083
641.652	385.812	137.739	300.1	373.177	306.229	134.696	305.333	149.71	132.754	267.046	129.507	390.638	369.783	372.391	132.348		62.6129	727.239	360.112	295.107	701.255
631.913	381.971	170.13	301.275	375.496	306.325	128.841	307.391	147.71	128.261	261.125	127.362	388.841	381.377	379.638	132.449		59.6573	714.159	358.852	299.664	697.221
633.478	391.377	148.435	294.175	383.484	308.319	130.391	305.145	144.58	146.783	266.944	128.449	390	375.203	374.986	132.348		62.6912	677.263	358.965	295.788	697.1
633.217	392.681	160.188	297.631	378.894	302.949	133.116	304.072	147	132.667	263.308	129.507	390.667	372.623	380.145	133.739		59.8984	709.495	354.155	297.282	709.778
621.478	384.449	152.536	297.809	370.221	233.508	134.87	300.435	149.493	133.797	263.522	128.304	393.609	382.42	383.42	131.565		66.6195	712.175	362.239	297.653	713.404
631.014	385.13	148	296.379	369.342	272.158	134.246	305.116	147.754	133.304	262.942	127.029	391.058	381.884	382.478	130.145		65.4737	684.462	353.874	294.627	690.983
626.783	388.174	145.029	297.678	362.039	301.612	136.565	296.768	149.928	131	266.596	126.319	389.942	380.652	391.739	131.087		66.0763	688.429	358.074	298.684	698.425
625.681	388.812	136.609	298.138	300.674	302.763	133.29	306.449	148.899	162.362	265.328	124.826	388.594	386.42	387.507	130.333		65.4493	719.634	355.844	297.622	707
635.957	385.333	135.725	295.741	374.018	268.495	131.014	307.899	145.203	133.348	258.639	127.797	389.449	394.826	368.652	132.304		58.8019	728.421	364.117	300.7	691.883
629.536	556.275	169.957	297.922	362.601	291.857	138.406	301.594	145.043	130.797	266.144	127.188	391.855	377.42	386.188	132.232		64.7193	699.754	357.851	298.378	688.287
642.739	386.826	135.739	298.776	372.087	306.627	132.464	305.362	146.71	128.754	258.298	123.913	388.551	384.058	371.072	131.884		65.3358	703.569	361.235	299.235	714.331
643.493	390.623	157.652	298.823	372.964	304.136	128.87	304.522	147.435	134.652	261.98	125.826	387.333	372.652	375.681	133.13		61.1902	712.332	356.853	299.52	710.666
658.855	388.841	136.551	295.319	368.515	303.084	132.043	303.609	143.841	130.594	264.459	124.783	386.797	391.725	372.043	133.058		64.2587	701.867	361.374	298.059	706.325
627.246	393.391	158.826	297.747	376.427	287.837	136.261	308.986	147	129.609	260.845	126.942	382.13	383.072	374.71	131.812		65.8603	712.146	357.284	300.943	703.409
630.217	388.623	149.812	298.782	369.291	273.851	134.594	307.087	148.884	183.652	260.862	127.406	384.652	375.406	383.435	132.87		64.7195	702.329	364.884	296.524	697.499
625.493	397.391	137.058	299.056	366.368	302.775	127.449	303.217	148.159	130.725	263.858	124.594	385.681	382.623	368.42	131.13		65.8607	711.092	359.673	300.648	708.731
701.899	390.609	158.565	297.488	377.741	298.564	131.71	309.203	146.116	129.522	258.29	129.681	390.188	381.029	379.319	130.319		64.0803	703.196	366.952	301.11	690.593
628.652	397.072	137.014	283.86	369.934	300.236	125.841	308.087	147.783	158.377	262.23	127.754	393.478	380.319	382.928	132.565		59.4611	684.214	354.501	297.124	704.155
626.174	388.464	169.942	295.276	373.024	279.833	130.87	302.942	150.464	133.609	264.208	128.42	384.739	372.71	373.058	131.928		65.7158	763.114	351.663	299.305	698.287
637.783	383.435	154.203	283.784	375.021	303.814	128.841	304.551	149.087	129.377	263.287	127.261	384.449	383.072	377.493	130.841		64.4359	731.138	362.263	303.719	715.917
640.536	393.739	143.348	299.85	373.592	281.872	129.725	310.942	150.145	128.913	262.329	130	384.377	379.319	376.261	132.565		58.8095	753.073	355.25	304.531	719.387
632.13	383.072	149.609	295.985	381.617	284.759	130.855	312.435	146.377	160.957	267.315	129.71	384.13	382.319	369.232	130.261		58.3178	701.783	361.618	294.194	709.068
634.841	387.362	160.087	299.125	370.977	303.009	131.13	309.043	145.493	168.942	259.898	129.145	395.754	376.899	367.522	127.884		64.6626	811.137	365.762	299.213	718.552
639.667	401.072	133.913	297.262	369.56	301.863	132	309.362	147.435	131.145	264.191	131.304	383.014	386.565	379.652	134.551		61.0636	729.739	364.042	304.644	725.74
632.638	398.87	145.667	296.682	374.259	303.287	128.551	301.014	147.261	129.942	262.747	130	399.232	380.565	403.884	132.145		65.6881	723.362	359.511	302.942	719.228
640.072	384.826	134.884	295.044	373.634	297.399	127.043	306.362	148.319	220.841	262.328	132.145	395.101	383.957	381.884	132.333		66.1933	750.375	365.126	300.675	730.505
639.638	375.377	163.913	302.8	374.386	304.551	129.058	309.087	146.551	130.493	259.332	128.42	395.638	383.435	381.855	132.725		67.4471	708.225	347.286	300.907	714.512
639.884	397.42	158.652	298.603	375.298	289.508	128.333	306.884	147.725	135.275	263.842	130.986	395.304	382.594	372.275	133.377		64.2697	761.629	358.255	298.378	686.644
634.058	393.986	147.551	291.356	378.436	301.759	128.768	309.87	142.507	130.942	259.121	130.986	395.391	375.928	381.957	131.522		65.9265	695.99	359.718	299.745	706.764
649.13	392.87	166.174	298.968	365.812	306.967	128.739	317.145	154.551	130.681	262.966	131.087	395.87	381.638	373.913	133.101		65.3852	793.077	351.92	300.941	699.975
641.942	390.681	131.855	290.052	378.979	283.13	130.232	306.797	154.043	149.928	263.935	132.304	402.71	378.493	386.464	132.681		65.753	705.924	359.56	301.551	717.826
693.58	389.725	138.333	291.485	377.008	302.449	127.942	305.116	143.986	141.188	262.714	131.087	386.522	383.391	374.13	131.681		61.7379	785.571	362.824	301.61	715.434
643.681	388.899	133.188	297.387	378.186	294.344	128.609	308.159	151.232	127.913	257.022	131.826	388.71	389.101	367.072	131.522		64.9771	890.018	358.902	298.14	717.427
624.435	398.667	146.406	294.904	366.495	300.113	128.449	301.362	143.014	129.841	257.455	132.667	392.203	375.188	366.232	128.855		63.6213	719.883	360.451	299.254	705.789
638.797	570.217	139.246	291.393	372.192	300.195	126.116	301.87	146.797	129.058	266.32	132.942	391.536	379.87	370.884	131.971		62.5906	714.763	362.493	301.52	703.512
641.638	394.928	144.087	295.349	376.544	280.287	128.319	304.406	146.043	130.217	257.962	130.333	396.507	391.522	380.087	129.957		66.0775	698.678	368.564	300.272	693.436
665.261	391.29	167.246	291.667	375.072	299.647	130.319	302.957	144.899	163.246	261.773	132.478	400.913	392.507	371.971	133.42		64.887	722.496	361.681	301.07	709.949
627.913	387.362	135.783	296.59	374.165	300.131	126.594	312.406	145.522	152.913	261.268	132.275	393.696	376.826	374.884	130.725		205.192	801.972	364.276	305.356	709.546
626.812	397.565	165.971	296	374.996	300.023	129.246	303.841	146.899	129.449	265.137	131.42	394.826	374.667	380.783	131.304		63.4496	770.255	356.241	304.352	709.256
633.014	385.246	151.623	298.98	375.782	302.976	128.696	311.754	144.319	130.13	257.402	131.913	399.725	374.464	366.681	133.319		59.1111	746.86	358.595	303.805	704.861
623.304	401.232	164.536	294.889	377.549	301.311	131.797	305.855	146.812	135.971	258.125	127.928	395.101	374.377	375.188	132.928		65.9231	731.268	361.107	298.778	704.521
625.942	377.681	154.478	295.604	373.967	302.12	129.58	309.174	144.696	132.087	266.14	132.333	395.71	386.449	365.957	131.986		64.7697	703.238	358	302.306	718.041
652.304	386.942	166.246	294.675	372.157	298.508	130.391	307	144.638	132.536	264.778	126.145	393.217	376.203	383.188	131.174		64.3262	733.568	365.048	300.469	712.603
642.971	396.594	179.536	295.433	365.805	299.51	127.101	308.768	146.681	132.986	267.113	131.232	389.029	389.333	380.478	132.043		61.676	677.014	364.453	301.676	696.888
642.464	403.029	131.391	296.438	374.471	299.948	130.855	308.913	146.609	129.493	261.896	132.942	402.522	383.725	377.464	128.493		66.4702	740.333	359.699	297.286	703.971
658.145	394.391	157.522	295.487	368.634	297.178	128.594	303.797	146.13	134.101	256.091	131.014	406.986	382.696	380.377	131.406		135.478	696.581	356.432	301.617	705.775
643.304	388.464	129.232	295.764	375.408	301.929	131.493	314.246	144.681	128.174	257.453	133.174	407.58	380.536	377.551	130.986		66.3441	687.311	361.607	299.145	709.412
649.449	395.058	151.739	293.223	361.21	297.552	130	305.942	145.928	130.783	260.632	131.812	404.261	373.507	392.203	131.348		64.5	715.695	365.256	301.301	700.545
631.899	386.014	142.957	292.855	375.632	299.996	131	303.884	148.116	140.391	263.643	132.638	399.58	374.71	380.797	131.174		65.5028	711.497	364.199	303.036	688.03
626.275	397.609	157.71	269.477	373.344	300.307	128.13	312.768	145	135.652	256.751	134.043	401.565	375.812	378.377	132.565		62.5	770.187	358.436	304.587	689.275
649.304	383.551	138.536	283.374	377.435	289.674	130.667	307.623	147.522	132.348	263.931	133.116	399.623	383.855	377.507	131.029		65.6477	732.704	367.083	308.957	717.141
641.536	390.58	131.522	295.038	374.856	298.077	131.377	299.971	145.319	129.841	263.936	132.246	400.362	371.565	378.928	132.377		64.4727	716.358	352.761	306.441	711.709
646.696	379.696	136.145	296.649	376.26	302.982	132.391	305.435	147.058	127.609	259.107	129.565	403.594	379.507	383.304	130.42		266.3	709.605	362.243	305.092	702.783
642.275	383.841	166.464	293.388	372.14	264.717	130.246	303.159	145.058	132.029	264.541	132.348	403.623	372.957	379.043	129.884		63.8319	716.785	363.295	305.918	702.931
635.377	746.913	137.261	294.632	373.286	294.436	131.855	309.971	147.319	126.667	260.594	132.87	406.261	381.072	385.855	131.29		63.924	736.932	347.444	303.92	700.129
643.522	403.725	133.754	297.683	364.783	282.741	129.71	310.159	144.971	128.101	266.789	135.377	402.435	372.725	409.029	132.087		65.488	749.846	359.525	304.898	701.073
645.739	391.841	136.565	299.324	368.504	288.239	131.58	306.638	148.478	131.362	261.031	135.507	399.928	372.797	401.391	127.942		60.0692	756.976	360.503	303.533	697
650.362	393.029	137.275	310.798	370.932	303.418	131.29	309.275	147.507	127.594	264.895	134.159	406.13	376.696	377.739	132.304		66.1319	764.335	363.702	306.988	705.833
645.261	402.101	145.768	315.288	373.628	303.957	132.319	309.029	146.971	138.391	257.42	133.768	414.971	384.246	377.957	129.87		66.3591	718.621	363.969	305.883	725.412
642.58	408.116	132.783	297.784	368.415	251.507	131.333	305.565	148.551	124.29	257.534	132	414.971	374.377	382.58	128.275		65.6587	720.562	362.266	303.659	701.046
632.087	405.913	155.449	295.462	366.152	297.891	131.638	311.652	147.855	132.435	256.739	132.217	410.072	363.681	387.13	125.812		63.7447	740.299	365.614	303.913	695.39
634.899	398.319	149.029	297.789	376.144	307.402	126.159	313.058	148.319	161.826	263.402	133.812	407.928	377.42	375.812	127		64.2358	710.476	360.194	306.386	710.227
641.754	394.884	162.203	296.916	373.048	298.245	132.261	304.913	146.797	126.449	260.657	132.377	410.783	368.783	383.609	127.594		61.2025	713.639	363.349	306.841	707.534
641	396.449	139.609	295.533	375.345	301.191	131.42	313.029	148.043	130.319	256.91	132.319	388.667	383.58	383.203	126.188		64.0888	690.326	358.071	294.955	700.279
649.522	394.174	170.087	298.214	373.082	298.208	128.725	312.029	149.159	133.87	263.813	133.319	398.29	389.841	375.42	125.957		64.04	718.728	361.954	295.455	727.04
649.623	392.42	149.043	302.253	384.142	302.231	130.971	309	147.87	129.87	263.326	133.406	399.449	372.101	389.391	126.681		64.4114	709.299	358.969	301.935	713.512
652.42	375.232	134.449	299.216	376.231	301.226	131.319	313.13	150.87	137.855	262.37	139.058	407.261	374.13	383.667	126.087		69.3937	720.854	364.593	298.414	725.547
646.101	387.203	152.42	295.871	373.221	298.696	133.174	309.971	149.899	127.522	264.193	133.884	402.449	374.435	383.652	128.42		65.4787	1010.86	360.537	300.916	702.32
647.739	499.565	134.58	298.01	373.294	298.997	131.319	307.072	150.391	128.029	258.442	134.203	401.029	378.188	376.014	126.971		66.0968	729.911	357.457	298.747	682.222
646.928	400.652	136.304	300.591	377.129	307.665	130.942	308.594	150.435	135.58	256.987	131.971	403	370.638	391.333	128.275		63.6224	791.427	359.897	301.283	689.306
646.348	395.899	165.188	299.775	371.828	288.472	133.899	306.797	149.29	130.507	263.146	133.928	403.783	376.667	383.145	127.058		66.7895	695.624	363.911	296.335	714.608
635.623	389.217	137.652	298.379	370.454	272.816	129.319	310.188	148.565	136.565	257.697	133.913	406.333	373.957	399.13	126.899		64.8872	723.565	357.721	296.549	709.989
644.145	395.188	133.029	296.917	372.224	303.546	127.652	313.652	147.971	129.391	261.243	134.449	409.594	379.826	404.304	127.58		66.25	858.383	360.41	299.796	707.256
652.652	392.116	135.855	299.056	375.685	304.217	131.174	305.812	148.971	131.478	265.079	135.174	410.797	370.304	390.928	127.087		66.0778	767.743	362.964	297.154	699.02
633.609	400.246	130.797	300.418	367.663	298.801	130.536	307.014	150.928	127.174	257.301	134.986	399.188	381.565	384.565	127.391		63.8014	709.475	367.102	296.668	734.839
648.333	374.551	140.812	300.262	372.831	300.846	131.971	307.478	150.319	128.652	266.379	132.725	409.58	378.377	381.652	127.957		63.3204	722.387	361.261	297.869	708.583
653.333	390.043	145.58	295.968	376.403	302.745	132.493	309.667	151.594	139.783	265.088	133.725	395.899	366.681	381.13	127.333		62.1546	728.316	371.128	295.842	716.866
638.739	440.435	166.101	299.835	367.93	300.56	132.638	304.768	148.971	136.058	257.831	128.696	403.246	380.565	381.928	129.043		66.8824	1062.76	364.07	295.05	702.862
625.652	391.188	139.522	302.814	364.837	299.68	134.609	311	149.855	130.507	257.68	134.739	409.913	372.319	384.739	127.957		62.9453	709.016	363.513	299.996	712.425
642.362	400.101	145.58	307.008	366.606	239.783	133.884	309.159	153.522	131.638	263.328	131.957	403.71	371.754	388.928	128.942		64.053	736.824	363.201	299.872	731.227
644.319	396.565	148.42	295.398	374.028	301.833	132.188	309.971	149.58	133.319	263.942	134.435	396.116	373.913	390.928	130.072		65.1086	761.109	363.808	297.374	705.585
636.942	388.551	159.551	297.269	376.025	284.906	133.609	314.275	149.899	131.043	264.13	134.275	407.652	374.884	377.928	129.913		58.551	772.074	361.742	299.703	718.348
637.797	388.145	192.551	305.075	374.539	295.872	130.594	306.754	151.623	132.072	257.571	131.435	394.638	364.884	399.551	129.884		59.5375	770.024	354.701	298.975	714.96
639.754	401.058	148.667	297.966	380.139	274.273	131.13	311.217	148.362	152.362	265.937	134.13	402.71	367.638	393.797	129.609		67.8976	746.542	365.322	300.507	713.619
652.899	399.551	136.768	301.858	354.172	300.355	133.942	312.391	145.623	132.232	256.598	132.522	401.725	368.638	390.594	128.913		64.8528	759.5	361.425	299.863	691.454
634.812	397.826	180.159	305.091	371.736	297.798	130.406	309.043	148.406	130.087	265.087	134.116	400.928	367.261	387.986	128.275		66.1849	720.232	365.914	298.279	693.828
634.623	392.58	137.406	302.003	362.129	300.235	130.319	313.043	148.348	132.246	264.005	130.536	406.478	367.406	381.739	131.391		61.819	749.322	361.078	300.39	715.471
633.942	390.899	150.797	302.846	379.239	295.358	132.304	305.754	152.826	131.072	259.819	136.971	397.087	373.42	379.768	128.275		65.2781	693.695	364.559	299.726	726.475
645.058	605.319	134.652	303.02	367.453	297.8	131.203	308.116	148.261	125.812	263.133	129.696	404.014	369.71	389.014	127.681		65.3989	742.385	355.944	298.403	708.895
633.348	396.159	157.362	304.591	373.847	303.463	132.435	308.884	160.87	130.217	262.186	134.87	401.942	367.536	382.739	130.638		65.5662	739.399	361.145	300	725.659
655.551	393	131.348	302.815	369.376	294.91	130.348	306.797	150.464	162.362	260.676	132.014	400.014	372.696	376.957	128.928		63.713	742.934	368.247	300.105	710.958
642.159	395.551	137.391	300.426	378.072	287.571	130.188	307.928	149.957	131.957	257.088	134.652	402.014	382.884	379.159	130.217		66.6143	747.259	359.163	302.3	725.992
655.174	413.783	149.812	300.394	362.502	299.492	134.072	312.884	147.449	130.116	266.882	141.406	401.565	374.014	388.348	129.884		62.8333	720.114	366.859	304.761	716.124
638.348	406.261	134.203	301.954	371.679	294.02	133.464	306.696	150.188	131.014	265.721	131.42	398.58	379.246	402.71	127		58.5145	705.016	360.671	303.811	724.698
642.203	388.159	164.406	299.396	369.996	303.128	133.29	310.899	152.957	147.884	264.247	134.812	402.246	372.551	383.638	128.913		65.3577	720.886	366.655	299.534	719.622
635.174	390.522	140.928	299.374	361.161	297.709	129.333	318.391	150.739	131.942	257.79	132.232	398.536	374.913	390.362	127.464		62.7054	672.75	364.085	301.059	704.568
640.71	392.594	167.594	299.608	366.54	299.961	129.884	313.942	152.159	136.116	264.682	131.841	391.101	372.812	384.986	127.971		63.9189	726.289	365.8	302.07	730.22
624.565	408.609	166.13	296.735	366.5	298.092	130.797	313.928	152.377	136.029	260.528	132.348	388.159	377.101	376.913	130.043		64.5	752.638	359.735	301.648	726.732
638.362	396.449	133.101	301.458	370.858	301.392	132.696	309.304	153.58	132.014	261.415	134.58	390.87	377	379.377	128.391		66	729.443	354.707	302.553	706.997
646.072	395.638	161.841	303.265	374.414	275.653	126.551	311.261	152.507	130.696	260.044	133.899	395.667	376.841	389.696	128.145		66.2059	739.315	355.455	303.657	717.065
622.391	412.942	140.101	297.117	367.996	284.589	130.333	309.435	151.565	139.986	258.466	136.029	387.319	372.739	391.565	130.957		63.2708	726.869	358.145	300.949	732.478
637.333	406.101	152.594	302.816	374.091	302.536	125.652	310.957	151.072	131.609	261.046	140.971	391.464	373.493	383.188	128.493		64.2054	734.102	357.125	304.73	729.683
645.507	402.362	162.188	303.475	373.14	288.531	133.043	309.275	148.043	130.797	258.629	133.797	387.768	373.594	374.29	127.493		58.8794	742.944	361.844	302.539	743.232
649.13	396.638	149.826	301.602	367.395	301.369	129.391	310.362	150.29	137.449	256.042	132.188	389.681	377.551	380.174	129.551		56.7383	720.839	342.076	307.136	723.168
635.304	398.855	142.884	315.086	372.504	266.29	132.71	308.986	151.681	130.058	258.167	132.304	396.884	394.058	386.087	130.594		66.6639	727.967	365.512	299.033	724.463
639.217	396.203	154.986	304.033	369.115	294.305	134.536	312.913	149.594	130.87	259.422	131.551	389.159	373.783	374.609	130.174		67.6871	701.405	364.883	302.906	695.87
646.884	404.536	161.739	300.23	370.541	301.881	134.841	304.217	151.188	138.464	262.974	134.348	402.159	370.565	409.464	130.594		65.7919	791.919	360.4	299.583	707.307
639.899	397	156.71	302.321	379.063	301.992	131.623	309.594	150.652	135.217	262.75	129.841	397.362	376.232	379.841	128.71		59.8297	746.924	372.205	303.358	700.881
631.623	387.348	136.275	302.894	372.878	302.174	131.145	310.725	152.29	135.696	264.154	130.623	404.116	377.072	390.841	129.101		57.5588	793.172	358.848	306.421	716.414
641.87	407.826	160.826	301.825	359.433	300.3	131.739	309.217	151.739	223.667	264.013	132.855	394.783	376.493	383.478	128.884		179.132	725.236	372.264	306.034	735.916
645.217	392.87	170.609	302.408	365.596	302.278	132.986	310.884	150.507	138.203	264.912	132.217	398.261	371.826	384.768	129.855		60.8815	715.01	372.06	304.806	695.34
640.913	395.13	151.406	301.615	374.216	297.348	131.478	316.507	150.783	135.159	256.663	134.116	407.043	371.507	377.667	130.319		62.0971	751.245	361.749	306.44	706.616
635.565	611.638	179.478	312	376.899	301.289	130.971	311.333	152.768	133.348	257.104	134.609	408.899	374.406	389.71	129.71		63.4151	750.202	364.726	305.25	724.49
618.174	400.043	139.594	304.94	375.153	302.236	127.739	310.188	152.609	136.986	262.794	130.696	401.145	369.391	380.203	130.145		72.5161	716.374	359.595	308.492	709.995
634.87	402.797	141.377	301.659	375.59	287.917	133.188	314.783	151.145	132.565	258.309	133.087	403.435	379.855	375.188	130.058		65.0305	728.795	358.994	307.397	714.169
642.768	404.275	148.232	300.962	371.414	301.292	132.638	313.507	152	133.478	264.783	130.986	398.957	376.594	382.783	130.928		66.1875	741.616	354.168	305.459	735.665
631.261	391.101	172.899	302.639	370.095	292.324	132.464	306.58	151.942	134.986	266.133	132.797	400.13	372.362	385.783	129.478		66.4747	746.02	365.366	310.066	743.653
641.217	400.246	138.348	303.136	365.978	279.56	132.754	311.377	151.13	130.348	264.878	134.899	405.638	383.609	389.043	129.029		58.6064	710.276	361.921	305.917	728.444
630.855	598.029	161.101	297.696	375.948	299.604	131.522	309.638	149.449	135.13	264.449	122.246	383.145	371.638	386.435	128.319		63.4845	775.226	361.953	302.386	709.95
640.986	397.014	176.058	301.472	364.834	218.873	130.275	309.522	150.493	133.145	265.725	132.536	399.812	371.188	386.159	128.754		67.3789	732.524	358.831	308.097	720.728
618.478	394.29	164.71	298.481	372.552	301.981	129.797	310.971	154.652	127.638	263.301	135.638	401.855	370.174	370.696	127.87		67.5385	738.432	369.072	308.716	715.997
622.145	389.406	176.826	299.784	373.859	284.377	128.652	306.971	169.696	163.435	256.485	132.957	399.768	373.188	387.464	130.551		62.8759	714.496	355.051	305.433	737.318
639.232	389.652	153.304	301.379	374.655	298.743	133.304	311.13	152.638	135.058	257.947	136.71	404.536	366.188	393.638	127.594		62.9435	739.085	369.57	301.719	693.29
637.928	391.333	136.957	301.419	368.015	285.199	128.667	310.348	153.014	147.638	263.8	128.174	399.406	383.536	373.043	131.87		58.8976	718.174	365.995	306.803	736.095
625.275	392.971	165.42	303.359	374.493	268.247	130.536	306.246	150.58	165.29	263.294	132.333	397.449	374.188	381.493	131.232		66.5076	719.276	370.136	308.396	745.579
633.261	392.725	136.493	302.461	352.007	300.335	132.594	311.565	149.754	136.696	265.655	133.899	411.652	369	408.203	129.71		58.7234	713.684	367.27	308.758	702.022
631.159	398.188	158.101	306.147	374.348	283.824	132.029	311.826	152.986	128.406	264.159	149.159	418.913	393.377	375.435	128.855		66.4852	694.841	363.896	307.335	706.806
637.754	396.072	138.667	304.325	372.505	297.62	131.826	306.464	153.043	130.116	264.459	130.42	410.449	383.043	383.899	130.377		59.0148	697.108	361.382	306.596	708.712
630.725	389.623	137.971	303.113	376.792	290.304	131.652	312.29	153.812	145.29	257.611	133.087	412.536	385.884	384.71	130.71		65.9763	733.849	368.554	307	725.916
622.652	413.594	178.319	296.06	360.767	298.828	132.536	309.638	151.681	140.406	263.494	126.797	410.261	372.464	369.71	129.609		65.8781	758.066	361.657	306.402	701.554
634.522	394.42	174.609	304.237	376.747	224.944	127.116	309.043	151.928	132.232	264.443	133.449	403.507	381.638	370.13	128.42		64.7692	769.007	353.928	304.906	710.147
640.13	396.449	135.232	300.447	368.262	298.604	130.696	310.493	152.797	159.391	256.438	126.754	404.188	375.507	384.217	130.884		65.7056	696.149	369.514	296.148	696.511
630.928	393.797	188.841	301.762	374.92	300.635	130.652	313.681	152.435	173.391	268.144	132.899	400.652	373.275	377.928	130.71		64.6475	740.22	359.236	296.896	741.743
620.652	391.884	142.87	300.495	373.362	269.077	128.971	308.493	153.609	131.377	265.324	133.319	411.551	390.232	391.174	130.536		59.0079	700.357	364.013	299.041	711.225
635.275	396.275	184.957	297.471	369.533	295.389	128.725	309.754	150.565	138.507	262.478	132.13	407.797	382.913	381.942	130.029		63.986	748.57	358.227	299.414	738.858
636.478	392.942	161.464	299.449	380.286	288.513	132.449	308.71	151.203	132	264.423	132.739	407.029	370.464	381.478	131.841		64.7851	704.965	360.263	299.357	716.609
628.768	390.768	134.203	303.041	375.292	298.651	132.159	312.594	154.101	172.826	264.181	130.304	407.391	377.203	382.087	129.971		64.9903	741.513	361.58	296.829	719.946
625.565	395.667	183.174	299.604	372.992	258.378	131.739	310.029	153.623	162.174	256.932	131.101	398.464	382.609	372.957	130.507		61.6219	723.229	361.819	299.659	735.552
632.333	396.188	133.768	301.187	368.471	298.011	132.71	310.826	153.681	130.029	265.44	134.275	410.928	377.826	380.348	129.652		66.1159	713.462	364.68	297.758	727.264
618.783	385.159	149.159	297.74	362.802	282.458	132.957	317.087	149.754	129.696	263.144	131.246	410.304	370.681	373.812	130.536		63.277	695.419	363.581	297.694	703.397
622.754	397.246	160.609	302.94	376.86	264.132	130.783	314.507	152.449	132.725	265.729	135.754	408.913	380.71	383.754	129.348		62.3021	735.478	369.762	298.832	732.423
624.478	391.42	170.594	300.45	371.104	299.79	129.304	305.913	155.261	129.826	264.476	128.913	397.348	373.377	384.913	130.261		63.4789	733.629	354.333	299.188	698.405
630.783	387.768	172.13	335.117	370.591	295.231	130.826	309.232	156.246	131.913	260.852	135.072	413.71	378.101	384.609	131.652		67.2677	764.969	355.792	302.736	716.911
613.826	392.667	168.159	302.665	368.505	302.43	131.391	309.159	150.652	138.29	261.725	130.232	403.319	366.913	374.319	130.884		63.8777	782.886	370.438	298.882	714.391
614.841	398.145	134.913	305.216	363.07	276.25	132.71	311.855	154.681	134.464	264.012	125.507	403.667	377.783	374.594	131		58.8925	719.875	359.093	299.413	746.256
616.464	396.072	143.928	302.857	370.682	300.6	132.58	315.87	151.536	128.899	264.15	130.217	406.957	372.217	376.478	129.696		101.908	792.723	365.159	298.894	700.47
621.812	395.319	161.072	302.707	370.043	302.419	131.87	314.768	154.493	135.826	265.182	132.565	398.681	375.362	376.87	129.043		63.3134	927.984	364.517	302.692	709.787
618.942	388.696	138.435	301.781	377.072	276.601	132.391	313.986	149.957	172.739	262.936	129.71	399.058	376.058	379.58	129.319		60.051	811.322	354.729	299.033	722.201
620.58	389.841	146.014	306.159	363.411	266.608	127.391	311.188	154.754	161.101	266.336	133.609	404.275	388.275	372.696	131.058		64	1355.13	363.441	301.156	706.741
667.29	699.261	139.406	303.796	376.139	301.896	130.971	308.232	152.725	134.942	264.646	131.261	400.826	374.507	371.217	131.217		62.0109	696.923	374.407	300.184	717.425
616.319	390.362	139.739	303.629	360.274	262.195	131.623	310.232	153.507	134	265.442	129.58	398.754	387.783	377.986	129.696		64.6667	698.26	357.159	300.46	739.462
626.014	399.667	200.652	302.532	363.941	216.107	132.348	310.754	156.609	131.014	263.875	126.029	411.377	372.014	381.478	130.652		64.4228	1032.48	367.87	298.692	717.067
618.42	386.058	139.188	302.365	369.722	302.097	129.71	314.13	153.913	132.884	262.963	132.377	403.841	373.29	372.435	129.435		60.6647	700.066	358.88	302.388	742.84
622.536	380.072	139.29	302.514	369.049	264.233	132.232	310.812	153.667	139.13	264.673	152.754	401.188	366.667	373.609	129.333		64.5724	730.386	357.574	301.5	703.801
620.652	375.536	158.449	303.337	373.171	306.567	132.725	311.971	152.261	133.449	264.484	131.319	402.652	379.058	372.841	130.217		60.1364	777.553	365.482	301.415	707.852
626.71	386.188	139.406	298.443	369.356	309.493	132.855	313.594	155.565	131.884	264.238	132.116	397.116	359.928	377.841	129.899		64.6723	915.857	364.095	300.352	724.514
614.478	391.116	195.319	332.542	370.442	212.802	131.145	315.667	149.551	140.464	265.444	129.043	384.13	366.319	368.899	128.826		63.6339	725.689	368.966	303.636	746.021
615.565	395.188	138.609	301.356	363.357	303.456	131.899	311.638	151.116	131.638	265.3	126.058	401.652	358.101	374.464	130.348		62.6979	733.035	371.03	304.242	722.558
624.29	382.232	188.812	298.489	374.105	311.572	132.043	316.101	154.623	129.449	264.849	129.29	394.957	372.203	372.043	130.855		63.8643	694.041	366.366	305.077	708.442
627.493	393.203	213	299.287	367.725	304.551	127.899	311.87	153.406	134.594	259.423	132.217	399.696	374.855	373.087	130.797		63.52	757.349	367.448	299	716.212
625.188	398.493	137.855	303.074	376.801	302.63	129.275	307.667	154.362	140.58	262.478	129.768	388.493	377.768	372.971	131.768		59.4208	705.202	372.114	307.299	720.863
623.667	394.464	194.841	303.757	370.44	288.511	132.043	310.304	153.087	139.058	262.308	130.13	403.609	375.87	376.565	129.13		64.4539	742.668	364.414	303.708	704.757
630.768	373.913	152.449	302.032	370.402	240.97	131.333	311.551	153.145	141.377	263.719	128.348	402.493	369.435	378.464	131.333		64.0345	699.583	366.204	302.215	705.762
625.014	390.841	155.406	302.103	379.815	250.297	129.275	313.087	155.058	135.116	262.222	125.957	393.855	370.232	385.986	132.232		63.3759	729.556	358.317	299.274	707.329
628.449	387.304	172.449	334.112	361.31	302.841	132.29	315.203	154.696	141.971	266.694	131.58	389.174	377.435	376.29	131.058		63.8428	730.523	363.718	302.689	729.054
626.449	378.435	195.188	299.03	372.482	305.285	131.13	309.391	153.826	130.783	257.431	128.768	389.145	375.014	385.333	130.101		58.5161	715.446	352.87	301.921	714.841
620.942	385.043	152.783	301.155	364.982	304.594	130.333	313.159	151.464	131.754	262.064	130.667	392.029	384.435	373.696	128.957		61.885	723.074	355.79	302.041	710.823
622.464	371.638	140.333	301.532	359.089	310.315	131.13	313.406	151.043	136.507	265.53	129.71	386.667	381.362	385.87	131.043		63.1774	698.707	360.127	303.455	725.789
629.29	394.145	164.014	301.184	368.821	184.056	130.536	307.652	156.522	145.609	263.684	154.29	392.58	381.493	376.841	132.826		65.9576	737.026	355.111	300.183	707.666
629.014	396.391	158.797	304.477	371.404	241.523	131.725	311.725	156.087	135.072	265.183	129.333	390.333	372.145	375.478	131.507		64.7248	717.663	364.378	308.181	730.863
628.377	390.87	140.348	305.021	360.164	304.741	131.971	309.087	154.246	187.058	264.656	123.522	394.71	371.855	372.696	128.826		64.9868	723.629	358.227	299.903	712.704
624.043	396.029	156.681	302.97	360.853	286.634	130.014	307.667	166.739	135.957	266.612	131	393.681	388.304	381.203	130.957		56.8361	693.84	360.858	301.897	709.985
630.623	400.391	164.087	298.326	370.585	301.247	131.29	311.797	151.304	129.42	260.884	129.478	396.145	378.87	379.145	129.739		64.7021	690.151	357.871	301.193	699.391
626.217	388.275	133.855	300.98	374.505	303.837	132.609	310.101	151.333	131.536	262.573	131.594	401.783	371.87	386.29	129.971		63.1263	727.057	365.531	300.817	723.638
630.435	379.043	135.609	300.402	373.206	257.018	128.623	309.449	152.333	129.101	264.263	127.362	394.942	377.58	374.725	133.667		61.819	749.766	365.564	301.607	725.847
631.217	398.449	135.667	307.655	362.636	302.284	132.826	313.928	154.87	132.565	263.416	132.377	392.203	368.507	381.71	131.58		64.5902	719.047	363.453	307.394	701.642
632.116	393.754	133.855	299.676	368.325	264.766	130.696	307.812	154.377	132.478	265.769	126.87	395.797	371.609	387.333	131.942		61.7619	735.674	353.112	305.046	717.471
636.913	397.754	173.855	301.102	371.54	307.612	131.435	308.826	151.899	130.841	263.566	128.855	397.565	381.217	375.942	130.71		59.9504	717.208	354.381	306.515	712.199
626.145	386.29	184.58	287.82	374.029	307.225	132.826	306.696	154.203	134.594	263.015	127.551	399.362	371.362	375.812	131.362		60.4071	745.732	360.399	310.822	711.966
620.797	386.159	172.87	293.235	364.202	261.028	130.391	302.928	155.957	135.362	259.767	130.623	399.188	379.797	384.203	128.42		61.5473	695.281	357.904	306.238	712.426
618.304	391.536	186.638	303.467	372.699	307.953	131.681	306.536	157	132.754	265.318	130.232	405.594	377	383.217	130.58		62.1497	713.825	363.558	300.531	709.398
630.261	391.957	199.203	301.554	369.335	298.07	131.319	309.739	156.449	132.928	264.965	127.507	396.101	378.942	371.826	132.406		57.7692	701.385	358.957	302.679	706.618
631.014	392.899	143.203	296.09	367.439	310.183	132.203	308.667	155.536	131.029	259.254	129.377	402.087	369.174	370.797	131.174		60.3291	759.521	363.464	305.18	710.22
633.942	383.696	184.145	303.422	372.534	284.571	129.333	305.638	152.551	130.638	265.745	128.739	404.522	372.71	378.087	130.29		65.1867	721.99	362.736	305.322	726.701
633.116	399.71	143.899	299.42	365.648	304.673	131.217	306.087	152.478	134.174	266.533	127.522	406.391	379.159	374.333	130.174		63.9695	741.676	360.655	306.23	719.293
622.203	392.159	133.768	300.037	356.652	272.483	133.348	305.536	152.797	137.739	257.107	123.928	403.87	392.072	397.203	131.71		65.1471	695.253	361.176	305.898	734.015
631.913	567.681	131.304	302.876	370.025	295.295	133.739	301.072	153.072	129.551	261.771	127.275	400.58	386.696	389.826	133.145		67.075	686.97	359.202	308.388	717.6
635.348	390.565	155.855	303.426	370.892	290.335	129.87	303.072	155.884	129.304	262.576	125.855	397.493	369.072	377.29	132.812		63	1367.71	354.776	306.409	740.518
638.783	383.304	132.754	302.746	368.642	257.098	129.725	304.464	153.536	131.014	257.189	126.783	400	368.13	372.159	129.768		63.9013	691.376	360.412	307.211	720.911
637	384.435	134.667	302.477	356.916	295.462	131.13	305.739	153.812	151.362	260.88	126.348	395.246	374.928	372.812	131.942		61.7167	673.652	361.719	291.434	707.548
633.565	390.029	149.464	300.76	359.367	305.212	129.754	304.348	157.275	132.493	264.015	126.841	396.942	369.855	382.696	129.072		66.1129	712.764	363.805	296.219	722.716
678.275	398.029	190.319	301.686	360.864	302.99	132.275	304.841	150.899	133.957	264.545	126.406	402.768	373.768	372.594	131.812		141.892	683.517	355.614	294.615	732.689
629.435	387.551	183.087	300.061	369.756	303.866	130.319	302.826	155.362	132.522	265.633	127.928	398.884	367.275	374.942	133.058		65.1768	739.401	360.505	293.904	713.9
635.29	383.188	133.855	301.285	367.177	304.383	132.261	308.71	152	131.928	256.959	128.261	404.841	361.101	376.319	132.391		57.7622	671.826	359.52	295.955	712.412
640.609	399.391	182.188	295.839	368.111	304.255	131.043	307.29	153.522	135.13	264.632	127.942	389.551	368.072	369.391	132.696		61.085	723.243	359.683	294.296	717.218
635.449	394.913	160.768	300.788	374.302	298.611	132.13	310.377	154.174	134.319	265.045	127.072	398.116	364.667	378.884	133.058		57.5975	683.648	350.937	294.52	728.085
638.043	545.493	165.072	299.733	356.302	305.281	132.072	306.029	154.884	131.681	263.612	128.87	406.391	369.797	388.478	131.536		62.1603	699.434	358.906	293.208	705.351
638.203	425.217	156.609	288.12	367.361	298.959	131.783	313.957	157.29	152.551	261.461	130.13	397.87	366.014	372.783	133.449		64.3228	736.621	352.479	294.24	708.323
651.42	391.333	140.333	303.013	368.584	300.494	132.493	302.391	152.072	167.797	260.665	128.971	405.377	370.913	373.609	133.275		62.252	692.591	357.055	295.619	724.88
625.377	383.174	133.609	301.275	357.333	297.905	133.043	308	149.855	131.971	263.31	129	402.536	361.362	375.928	131.29		60.7109	683.751	356.239	294.863	707.316
632.42	389.768	137.986	301.249	372.611	305.774	131.188	306.391	153.87	131.623	258.813	131.478	399.275	365.333	376.13	131.348		66.1094	747.015	359.964	292.706	734.487
629.565	397.928	133.754	301.03	367.877	305.167	129.029	303.507	156.159	156.13	256.064	129.841	411.159	368.217	378.58	132.71		67.5694	704.093	363.792	295.146	709.436
643.13	395.275	168.681	299.914	368.878	300.913	131.942	301.942	155.681	130.565	260.569	128.391	406.551	356.188	382.884	133.667		64.7007	686.038	357.42	297.355	709.928
635.246	391.594	149.623	298.502	366.55	303.17	132.435	306.652	150.87	126.652	265.438	129.957	399.145	364.319	375.768	131.435		65.1727	672.487	361.093	297.909	739.164
627.333	377.13	180.841	300.145	362.825	300.374	132.71	305.217	152.928	131.667	261.12	131.275	402.333	365.971	379.188	129.58		63.8705	695.189	360.67	295.836	724.982
636	385.275	190	299.786	372.741	302.152	132.681	309.275	154.362	127.928	264.131	130.116	403.101	365.638	376.13	130.942		59.8261	690.508	348.95	296.964	716.379
630.362	506.609	171.116	328.332	362.222	276.929	131.594	306.304	158.174	127.203	258.203	125.739	402.957	371.449	371.275	131.232		58.9059	718.005	354	294.548	705.773
632.754	391.768	150.319	289.575	371.005	296.537	131.899	311.957	153.174	126.536	262.141	129.812	404.029	366.986	372.696	133.667		62.7368	694.726	356.394	295.166	722.55
629.275	386.014	177.609	300.795	365.194	303.535	128.696	312.725	155.13	139.275	261.944	130.87	399.435	366.406	373.522	133.638		62.8	739.272	359.236	297.199	719.811
734.826	390.348	146.449	303.227	370.86	306.251	133.377	305.739	155.986	144.957	265.902	127.319	396.159	373.261	372.739	133.159		63.8246	696.852	362.803	296.811	738.249
631.101	389.725	155.884	301.032	363.764	271.274	131.536	310.594	168.348	130.464	260.353	130.783	395.058	366.478	365.058	131.71		63.6324	669.761	357.184	297.511	720.331
631.464	593.188	134.797	300.134	367.25	299.511	132.609	310.188	149.145	131.565	259.589	131.942	397.594	363.768	375.101	132.087		59.366	712.842	364.066	301.009	722.346
636.681	388.145	153.087	295.444	359.996	303.921	131.594	306.58	153.565	129.478	265.158	129.754	399.116	369.493	387.797	132.783		65.1553	681.88	364.214	298.331	732.31
628.957	387.333	160.348	303.539	371.659	296.498	133.551	307.957	153	129.42	262.477	130.797	400.986	366	373.145	132.899		57.4465	678.134	358.651	300.137	703.537
621.058	379.71	149.493	301.355	372.875	297.812	130.725	310.043	156.536	128.522	263.56	130.551	394.841	364.203	372.087	132.667		65.4797	681.32	358.34	297.828	702.072
638.493	381.174	155.406	299.383	372.161	301.859	130.928	302.42	155.304	171.348	263.653	131.043	390.304	367.043	371.71	131.986		62.8704	769.539	362.27	297.522	708.333
641.87	385.174	166.797	281.141	365.277	304.612	131.551	306.014	151.986	135.681	258.082	131.507	403.029	378.725	372.71	132.058		63.8284	749.679	354.495	306.879	726.659
648.304	395.174	151.232	301.596	372.86	303.049	133.971	306.652	153.652	132.232	261.034	129.449	397.348	370.159	363.71	133.13		62.0331	698.784	356.01	297.443	725.619
622.768	377.362	133.87	300.248	372.719	301.084	132.768	316.072	151.884	144.159	262.074	128.188	402.232	370.478	372.812	133.174		63.891	701.121	358.369	297.995	728.779
638.232	386.58	170.159	296.335	367.251	303.865	132.71	306.957	154.826	132.304	260.133	132.174	386.957	355.377	364.638	133.188		60.3307	717.517	363.634	296.826	736.155
636.565	385.754	139.667	300.051	370.517	272.299	132.42	315.275	151.217	130.101	260.223	132.217	380.449	369.072	371.768	132.493		60.5745	684.052	353.93	304.213	709.513
639.217	389.681	169.638	295.717	351.182	302.017	132.594	309.478	158.203	129	261.518	132.348	387.072	374.13	378.609	132.594		62.7527	693.169	348	297.284	731.226
622.783	387.899	173.333	300.043	314.928	278.699	132.014	310.29	154.928	126.942	264.229	131.58	386.043	369.391	382.986	134.232		62.4667	708.492	360.492	297.664	713.55
645.696	386.232	165.986	295.563	311.958	302.657	133.536	311.246	156.333	133.261	262.678	132.478	393.493	380.739	371.725	129.841		63.5902	708.846	357.675	297.914	709.676
645.087	502.13	181.783	299.641	314.199	297.331	133.58	306.623	152.986	130.855	261.79	132.145	391.913	370.739	381.638	135.478		63.5686	712.444	358.127	298.104	714.277
637.435	565.261	167.348	297.783	313.01	300.929	129.884	310.232	151.159	138.246	263.48	131.072	392.928	372.406	372.159	127.87		58.1833	706.015	364.385	299.529	735.276
639.768	383.391	131.435	293.428	311.622	301.957	131.899	304.42	168.478	135.986	262.426	128.275	389.464	369.464	373.362	131.536		64.6077	687.549	356.172	296.527	737.15
629.159	388.116	147.957	293.775	313.045	305	132.696	311.841	152.464	148.58	263.736	130.507	387.899	373.261	373.333	134.551		58.75	710.033	357.203	300.385	730.55
635.174	384.435	147.522	301.575	316.023	232.021	133.565	310.464	152.768	138	263.89	133.435	406.899	367.899	375.116	131.812		65.8308	717.371	360.504	300.975	722.404
636.159	380.464	178.319	296.727	313.431	288.908	132.942	319.507	156.884	164.855	257.073	131.029	393.971	380.449	376.072	133.101		64.7032	726.432	360.408	298.415	722.912
639.014	384.304	133.609	300.941	277.346	303	129.667	305.333	153.565	134.072	262.197	129.536	384.826	372.855	385.058	131.957		63.9297	743.798	356.159	298.335	710.221
667.913	393.043	152.681	301.682	315.342	301.365	134.101	315.362	155.783	133.101	263.822	133	393.261	377.174	377.783	132.029		65.486	690.587	358.021	298.085	695.818
633.449	394.609	150.609	300.251	314.973	300.912	131.043	307.145	148.841	129.536	263.558	131.507	383.855	375.29	366.087	134.725		62.6276	708.883	356.415	296.554	721.18
644.159	820.754	132.609	296.157	312.301	286.955	132.58	311.42	153.087	131.928	257.573	128.986	386.797	372.667	369.333	129.449		62.3646	734.353	358.943	298.785	727.364
641.362	759.71	135.478	296.094	311.821	300.621	130.203	313.899	154.29	129.029	265.358	132.246	400.13	368.319	372.667	133.232		58.2913	708.253	351.538	298.794	728.578
630.072	386.58	151.464	298.597	307.344	300.233	128.362	311.406	154.391	144.333	263.73	131.029	391.319	374.696	368.986	132.072		63.9891	705.121	360.11	297.694	714.754
650.377	392.058	133.217	299.409	314.292	294.748	130.319	314.725	150.449	123.986	265.959	131.957	393.696	370.377	377.435	133.246		58.3871	724.574	358.213	297.408	709.017
636.261	387.928	130.768	296.247	312.644	302.455	129.754	310.957	152.072	127.435	260.23	131.609	388.478	375.812	374.551	128.188		61.5882	713.35	358.629	300.294	723.249
649.652	397.58	140.71	301.034	313.283	272.73	132.377	308.768	154.275	126.826	263.236	130.957	399.174	367.029	365.957	129.739		57.0114	749.394	364.585	299.897	718.169
657.333	385.391	145.507	299.772	310.027	304	134.087	303.783	150.261	144.957	256.221	127.594	394.464	368.377	365.551	126.826		61.935	746.01	357.914	300	712.623
648.971	389.362	139.159	303.676	311.531	301.913	135.71	304.464	155.565	142.246	260.926	132.087	391.884	374.13	368.797	128.623		64.1386	699.22	355.273	298.25	720.861
639.609	386.116	139.304	303.588	310.073	299.659	131.522	317.681	154.522	127.71	259.841	130.565	388.464	363.725	372.362	128.71		62.0843	700.052	361.89	298.349	714.653
628.565	393.681	134.319	302.207	313.877	305.026	131.913	312.58	154.377	128.493	258.918	132.116	397.406	371.638	374.928	129.043		57.7445	733.142	352.34	300.228	712.478
678.101	387.812	141.551	303.035	284.898	299.359	134.246	312.536	155.739	125.101	261.137	130.986	396.145	370.739	383.783	129.652		61.4336	733.683	359.697	299.837	723.497
634.232	387.159	133.928	296.557	279.472	301.083	130.565	314.391	151.174	128.493	263.566	130.188	394	354.116	373.377	128.261		62.8258	698.465	361.991	301.781	715.358
641.348	391.435	150.884	302.324	309.172	275.64	134.391	307.261	154.812	130.478	262.814	131.188	395.623	371.551	377.043	127.594		62.2264	753.656	362.165	300.597	717.217
672.014	394.58	145.812	300.168	316.003	305.917	131.696	307.899	144.913	130.261	263.486	130.246	393.029	380.667	374	128.145		62.7176	679.187	356.983	300.288	712.332
631.435	390.464	133.594	301.117	315.741	300.77	133.58	307.797	154.13	127.333	261.657	133.232	394.841	362.072	377.362	129.087		61.825	717.322	359.378	300.697	710.251
641.667	401.58	139.884	301.423	312.179	286.875	132.638	310.203	153.391	130.783	259.058	131.275	400.928	372.609	381.464	127.348		64.4959	680.472	355.207	302.906	718.376
640.884	387.478	144.855	303.587	314.93	294.15	132.638	305.855	152.043	131.159	262.768	131.986	395.406	368.565	384.217	129.275		60.3232	706.113	357.383	299.535	728.146
631.275	386.812	148.971	299.666	316.311	274.764	129.855	309.261	154.333	144.043	264.731	131.377	398.333	378.029	376.29	128.594		64.6183	716.799	358.419	299.038	731.157
641.696	393.217	137.913	297.774	304.355	302.675	130.029	308.681	155	129.681	257.413	132.696	413.275	369.797	364.565	128.362		62.4352	680.809	350.435	299.038	723.513
653.899	388.928	133.913	300.597	312.407	284.866	130.551	309.348	155.014	159.42	266.552	132.855	392.594	376.565	373.232	128.391		60.9932	696.302	347.628	299.955	713.659
625.246	391.565	141.072	304.594	312.725	263.902	131	306.275	156.13	131.783	262.923	133.203	396.71	377.043	364.116	128.725		62.8258	673.571	353.691	300.143	716.283
633.565	453.87	139.855	298.533	312.662	298.797	133.667	310.217	154.145	131.594	264.787	131.884	395.87	369.638	383.493	129.159		63.752	759.277	356.119	298.586	726.967
638.232	391.261	156.565	300.965	311.488	300.212	132.899	306.493	155.406	129.841	261.144	130.928	403.029	370.551	372.928	129.348		57.1726	727.195	359.743	306.941	723.488
636.435	389.232	138.319	302.909	315.766	303.682	134.058	308.942	153.319	133.42	264.974	131.464	395.087	364.13	366.58	129.696		63.2021	708.604	359.788	300.087	715.417
633.319	390.188	132.072	298.595	314.878	298.313	131.188	312.377	154.275	152.986	266.25	132.754	402.449	375.188	371.783	128.42		61.6894	693.016	367.075	304.361	721.785
631.551	392.942	163.072	305.168	313.552	302.679	134.29	317.362	153.319	136.043	266.61	130.928	402.522	374.406	364.261	128.928		63.3636	680.65	351.647	298.531	725.918
655.783	386.638	136.116	296.966	315.959	286.445	132.377	311.942	152.928	130.696	263.79	134.406	394.072	373.014	366.188	126.913		62.0763	684.866	351.871	300.703	724.296
620.652	385.362	137.246	302.481	313.726	303.819	132.754	316.029	153.71	130.333	266.415	130.609	402.899	378.928	363.899	129.304		60.6263	723.469	355.618	296.857	706.734
637.696	392.043	131.362	303.037	306.491	306.684	132.232	313.87	152.087	142.928	264.509	132.681	394.609	375.971	379.507	128.768		65.7479	759.487	357.725	300.297	720.368
625.101	392.536	158.478	301.166	314.558	303.317	133.304	318.087	153.087	132.623	263.702	132.043	397.942	366.449	371.435	130.174		63.1437	706.676	350.527	300.401	736.477
646.29	410.971	139.188	304.044	302.516	304.03	130.841	322.116	153.391	137.58	266.238	129.464	392.609	374.304	372.667	130.42		61.28	684.543	354.429	300.263	719.804
627.652	395.696	145.435	300.711	275.034	300.401	129.319	308.101	153.855	136.101	265.619	129.971	395.464	368.71		130.145		58.531	726.932	353.324	298.674	710.284
626.304	393.638	130.377	297.265	315.384	303.487	133.768	307.435	151.551	132.275	261.41	129.522	401.522	376.159		126.623		61.2349	702.555	355.788	307.069	719.965
622.464	402.304	158.014	298.133	313.077	243.742	133.797	316.536	154.652	130.145	264.518	125.551	392.087	370.275		128.899		62.4561	686.175	361.605	296.625	715.196
650.203	386.261	134.391	299.707	305.689	300.042	130.942	317.246	152.087	143.304	265.747	129.667	395.71	363.145		129.783		61.7516	736.439	351.705	300.316	732.642
628.333	395.203	140.391	304.599	244.266	272.256	129.58	310.768	155.043	132.29	269.89	131.754	402.899	370.87		128.754		63.168	708.091	358.359	301.217	725.536
633.333	397.855	149.188	297.943	315.897	301.658	133.304	309.739	154.217	129.899	267.313	131.609	397.942	377.391		127.043		61.625	755.667	353.886	297.856	726.498
625.377	394.348	147.145	299.711	301.366	295.524	133.783	307.551	170.101	132.493	267.385	131.261	398.551	383.13		127.884		62.2707	699.665	358.611	300.191	705.877
631.536	389.754	183.884	303.287	314.77	278.64	134.928	307.043	154.043	135.58	262.006	129.333	400.551	368.391		128.826		58.4956	682.366	356.092	301.606	722.533
617.783	388.623	181.362	298.184	312.691	303.302	133.449	311.855	153.725	131.116	258.976	128.362	396.594	378.58		127.696		57.404	685.715	357.518	297.272	719.218
638.159	395.014	160.739	301.819	315.113	297.541	134.623	314.942	160.812	135.797	264.584	131.783	397.754	357.58		130.928		60.8841	728.42	359.657	300.27	720.635
640.145	390.043	131.725	300.056	309.297	297.927	134.841	312.493	152.87	145.232	265.493	131.768	397.971	356.797		128.319		61.7778	730.075	362.651	300.429	719.417
627.507	390.855	160.594	305.016	313.051	261.57	133.377	312.928	152.174	132.58	264.954	129.913	395.42	369.87		131.13		60.5214	723.897	350.168	302.988	708.752
640.101	395.29	132.841	302.649	290.702	302.716	134.464	308.71	155.014	132.58	259.428	130.043	394.913	375.304		131.101		63.2759	683.425	349	295.178	714.992
636.667	391.304	148.101	302.86	317.751	299.633	131.029	310.942	151.609	135.71	264.748	130.319	395.507	372.043		130.986		59.7482	688	362.615	302.486	708.25
626.42	402.696	169.754	300.279	312.285	305.041	133.667	316.638	154.159	136.609	266.332	129.565	393.58	377.609		131.072		58.8061	733.535	359.351	303.291	723.315
631.899	402.377	145.261	300.064	315.067	284.979	134.435	317.333	155.348	134.464	266.414	131.319	394.13	378.638		131.13		57.3781	684.56	355.812	299.908	730.118
621	546.768	134.855	299.823	234.561	284.234	134.638	308.913	156.261	129.29	264.353	130.58	395.275	374.681		131.42		59.5949	716.721	361.557	297.413	722.957
619.174	397.652	140.333	303.782	311.103	294.578	132.71	310.029	154.449	135.594	265.886	129.609	375.087	378.145		129.101		59.1138	692.589	367.097	295.754	717.642
633.551	390.043	172.478	305.406	313.358	302.911	133.681	316.652	152.464	133.261	259.397	129.087	376.725	370.913		129.696		60.57	697.085	356.243	301.727	721.828
626.797	391.812	141.478	303.794	309.221	298.527	132.971	307.101	150.826	132.681	267.047	130.319	377.855	370.087		131.913		60.6039	707.16	354.014	298.29	712.784
635.667	392.855	152.145	298.344	309.69	247.825	134.957	314.319	152.159	130.957	262.459	129.928	374.725	378.232		128.754		57.6056	714.892	355.992	301.325	733.618
626.826	390.884	150.435	304.645	305.967	302.232	133.406	309.203	155.623	134.855	264.422	145.522	376.609	372.812		127.435		61.1648	710.916	360.988	300.606	722.654
632.71	394.029	132.681	297.954	314.892	302.023	131.333	308.797	147.594	133.478	261.329	131.072	375.899	372.478		131.899		63.4849	714.986	349.244	304.131	714.455
628.42	392.754	183.899	303.757	317.455	299.41	134.304	312.203	154.797	138.739	264.984	130.29	378.913	375.391		129.478		61.0893	704.969	358.289	300.624	713.73
634.377	405.246	142.565	301.003	311.263	276.091	132.913	312.942	153.942	144.623	260.823	129.449	374.942	367.942		130.638		56.8077	721.316	356.57	294.143	712.243
633.406	397.681	148.565	300.658	314.826	243.475	132.652	311.551	155.797	147.043	261.651	129.101	377.667	375.522		129.797		58.3926	710.387	359.866	300.557	698.786
627.594	396.725	173.594	300.718	291.265	285.162	132.507	314.71	154.652	134.551	266.042	127.609	377.319	368.217		131.014		56.8804	751.4	353.041	302.312	706.844
622.261	389.348	157.42	302.601	317.692	265.158	134.507	313.449	157.478	153.681	256.704	137.826	380.174	379.507		130.609		62.2296	718.041	363.251	304.818	712.396
632.58	388.507	186.652	301.321	313.541	267.769	132.377	313.406	153.449	137.754	267.235	130.391	375.667	377.957		128.145		63.3475	918.631	361.481	298.286	716.205
637.478	395.13	134.203	299.937	314.29	278.741	133.362	311.667	151.971	132.551	264.218	128.609	381.058	370.493		131.232		59.0678	703.146	361.784	303.972	709.896
621.667	402.101	133.333	304.652	312.862	286.024	132.058	311.319	159.652	133.29	265.449	129.928	377.435	368.13		130.449		59.8409	708.211	356.148	307.721	713.551
623.957	623.826	142.58	303.341	292.844	298.974	134.246	315.638	150.986	137.797	265.586	130.797	383.754	373.348		128.986		61.8548	715.056	359.374	301.917	703.978
633.71	393.014	169.913	295.895	308.888	300.817	137.13	312.522	151.768	129.159	265.886	129.768	379.42	365		127.87		63.4028	692.4	351.505	300.157	708.645
645.319	389.087	137.043	298.877	315.574	300.565	134.638	311.957	153.739	141.101	264.302	128.217	382.058	378.014		131		61.9096	739.135	352.323	305.468	703.333
626.362	397.507	153.377	300.046	313.812	293.296	134.754	307.928	151.551	133.681	266.609	128.855	383.159	377.913		131.551		169.383	696.933	358.493	298.532	726.214
615.884	396.159	145.638	304.263	317.488	281.572	132.768	316.261	169.087	155.739	264.416	127.696	380.406	370.449		130.42		63.6235	692.483	354.908	301.913	706.073
624.681	395.71	154.725	301.274	297.482	297.151	133.551	310.232	160.087	132.275	262.276	130.768	383.174	380.826		129.71		61.8718	705.603	354.032	305.711	720.286
631.507	385.826	142.913	300.507	318.27	294.685	132.942	313.275	160.362	141.783	266.804	129.014	380.101	378.174		130		61.7402	715.604	355.994	304.228	702.542
615.783	397.478	164.609	301.394	308.663	296	135.464	306.594	154.913	133.217	268.016	129.609	380.71	377		132.014		58.7979	686.033	360.791	296.939	730.665
628.478	388.174	154.246	301.584	313.307	266.325	132.029	313.101	154.855	154.101	257.888	128.159	382.203	369.449		130.072		61.1454	707.34	355.023	301.79	718.1
624.565	542.681	134.087	300.802	314.316	302.989	131.768	308.391	154.855	132.232	266.393	126.232	379.957	369.652		130.899		55.0698	693.539	358.127	301.796	714.841
635.29	396.304	139.696	300.109	309.261	302.599	133.522	308.928	152.058	133.449	269.801	127.029	383.768	372.58		130.435		59.0439	684.805	353.972	298.714	743.952
630.594	393.725	173.333	303.057	273.574	257.282	136.449	314.174	160.507	130.884	263.959	130.391	384.304	370.797		131.42		60.6015	746.607	349.863	297.5	717.971
629.072	397.333	134.986	304.696	313.818	216.09	134.275	311.725	151.478	144.754	266.007	129.942	381.812	369.58		131.13		60.1405	725.834	358.256	300.936	719.953
629.043	387.623	181.754	299.137	313.052	277.599	133.841	317.333	150.841	130.493	265.753	129.261	384.551	379.464		131.449		60.4127	710.585	350.198	304.168	719.809
628.232	403.145	136.812	318.647	266.945	304.483	133.87	308.246	149.609	128.971	263.835	128.594	384.014	378.29		131.246		63.1557	702.274	354.853	303.972	723.286
623.957	645.565	139.478	302.35	306.728	272.498	130.87	310.493	151.261	197.333	266.463	129.797	374.551	370.246		132.087		61.187	709.856	356.483	299.768	719.742
675.42	393	179.681	301.556	311.907	281.224	134.638	315.957	158.928	132.928	267.172	124.899	380.667	364.304		130.377		55.2358	694.396	356.139	302.894	715.707
732.478	402.145	134.232	299.155	290.14	298.886	134.623	307.58	168.493	130.087	259.951	129.174	383.899	368.391		131.928		58.8296	703.493	348.261	304.958	719.333
630.696	655.971	137.348	299.617	313.545	201.211	137.261	313.667	151.493	131.797	266.012	128.652	383.58	370.391		131.826		62.6514	721.393	356.676	303.034	705.934
636.478	397.986	170.493	300.73	306.778	218.273	129.725	312.217	149.101	140	266.379	130.232	381.899	373.203		130.913		60.876	705.833	350.297	299.113	727.817
631.884	382.493	133.913	297.711	314.537	271.104	131.522	316.043	154.565	133.551	265.963	125.754	379.493	367.797		130.841		55.752	699.44	355.23	301.889	725.281
629.275	388.145	139.971	313.633	313.044	248.141	137.797	311.232	159.899	165.043	264.801	127.812	383.899	370.333		129.971		59.2262	711.187	352.012	298.613	713.121
631.101	394.623	146.145	305.939	311.986	206.973	133.551	310.986	153.609	136.304	263.526	127.319	386.957	370.391		130.565		58.5893	706.824	353.723	303.444	717.109
629.942	390.725	174.058	302.301	275.834	215.992	133.957	314.174	148.348	132.304	259.172	125.043	383.072	371.42		129.87		61.6108	696.389	355.155	305.119	709.644
637.696	395.971	144.174	302.468	315.698	185.458	133.797	310.855	153.986	134.754	261.516	128.319	392.522	371.812		129.71		63.304	720.704	355.033	303.344	740.495
624.841	395.319	155.971	290.148	310.984	195.58	131.986	315.203	149.101	155.377	264.22	128.58	385.333	371.884		131.957		61.4961	699.226	353.716	306.581	721.874
635.42	401.971	166.304	301.947	288.748	224.749	134.942	311.551	151.449	131.667	265.03	126.203	384.826	367.304		130.362		57.2483	725.733	348.529	301.229	724.167
633.913	389.609	164.232	319.686	306.946	289.202	135.029	316.203	151.087	139.246	264.63	128.493	393.942	368.435		131.246		61.7972	700.557	358.242	308.248	743.806
628.174	399.551	152.913	300.47	314.358	282.795	134.145	313.87	149.841	135.029	264.206	126.507	385.275	370.058		131.13		57.1989	709.261	353.231	304.031	720.333
638.188	396.87	175.391	327.173	308.263	262.267	134.348	310.362	152.391	146.319	262.52	128.174	387.58	368.507		131.043		55.8421	686.522	346.359	306.299	671.065
629.812	390.681	159.899	303.475	311.912	226.782	132.884	309.159	153.188	157.638	264.65	127.464	382.435	366.377		129.493		60.3465	672.054	345.996	307.57	684.954
637.406	396.232	153.71	302.644	296.451	232.805	133.783	315.812	152.101	133.913	262.135	128.449	384.957	367.478		130.087		58.6467	702.703	358.376	302.96	677.222
645	387.899	170.188	301.901	273.635	244.884	134.812	308.942	153.899	139.797	261.177	128.029	382.971	370.362		130.159		60.9083	698.978	363.231	307.658	690.147
633.855	396.681	146.899	302.39	312.078	307.664	135.232	309.971	155.058	130.493	265.331	129.246	386.507	365.406		131.58		54.7881	704.946	351.97	305.006	688.904
630.145	404.29	139.145	301.112	313.396	296.927	133.217	314.174	152.725	130.928	266.668	128.739	380.116	375.652		130.667		54.3986	676.612	352.249	305.798	684.534
631.652	395.087	233.391	300.413	309.335	281.656	135.797	312.464	154.986	127.986	261.18	127.884	382.681	375.261		131.101		60.5391	688.218	342.658	302.85	692.578
639.826	410.246	147.435	301.786	310.796	264.135	135.043	314.638	154.029	143.971	261.828	121.797	386.014	365.174		131.696		64.0643	680.811	355.357	306.846	682.535
637.87	389.42	183.101	300.362	313.335	262.264	136.014	320.551	155.101	140.942	265.544	123.826	384.551	371.42		129.101		58.8729	703.36	355.59	300.699	689.411
639.71	398.725	138.333	301.32	293.062	295.37	134.913	319.116	153.029	131.203	265.812	126.696	392.043	370.783		132.087		62.375	698.955	368.957	306.733	697.01
631.928	393.522	143.304	315.208	316.454	270.553	133.406	312.13	153.116	135.478	267.436	128.406	385	368.536		131.899		63.4658	695.476	353.464	303.75	690.392
637.942	399.957	164.899	299.997	314.744	289.529	133.667	313.913	150.232	128.928	268.422	127.014	379.391	353.217		131.783		59.4492	703.542	351.434	300.441	684.787
638.899	399.826	174.667	314.1	311.769	232.471	134.391	309.87	154.043	135.783	265.36	126.899	380.101	379.478		130.971		62.2991	694.798	346.835	303.915	687.67
638.058	388.739	186.13	298.468	307.417	284.5	131.072	309.739	148.087	135.203	261.906	128.58	380	372.043		130.754		62.549	723.939	348.702	307.704	690.553
635.768	396.638	156.232	299.098	312.212	309.572	132.232	312.667	151.71	168.971	266.707	127.072	382.159	367.551		130.232		61.0775	705.744	354.805	305.575	680.991
630.493	405.13	177.797	302.246	293.211	280.03	136.217	311.449	149.13	148.406	258.68	125.043	374.333	362.913		131.362		60.1616	687.476	354.497	304.431	684.659
637.391	402.652	153.435	296.158	313.275	296.757	133.493	311.493	155.232	135.493	261.863	123.841	382.609	363.174		131.638		61.3333	684.678	352.609	306.584	692.839
643.203	404.406	161.986	303.831	317.873	290.625	130.884	311.159	152.377	132.594	265.148	124.087		368.232		129.464		58.6728	738.764	348.751	305.526	687.468
623.812	403.71	136.333	302.223	309.601	311.432	135.377	311.652	148.928	152.493	265.624	125.319		351.072		130.174		57.2437	691.022	353.292	303.065	694.024
639.971	390.986	161.754	300.636	305.204	261.959	134.42	308.522	150.217	144.333	260.529	125.899		365.826		129.377		60.7447	676.266	355.917	304.002	683.701
628.971	389.029	191.725	297.56	261.799	279.901	133.841	316.087	149.696	132.841	264.778	125.986		369.522		130.246		54.4021	737.991	354	300.571	691.641
638.986	405.087	163.928	316.004	304.101	302.431	134.145	308.072	150.855	131.319	261.33	128.855		373.884		131.739		187.974	731.16	351.982	302.869	683.945
638.435	416.058	134.029	300.563	316.47	301.159	134.493	311.319	153.667	142.841	258.164	126.623		375.58		130.841		62.1984	712.009	353.61	307.384	690.789
650.899	391.246	154.072	302.463	309.749	269.421	134.043	311.783	152.826	163.275	262.286	126.188		378.609		131.768		57.4918	679	352.617	307.17	694.142
636.333	390.87	175.797	264.682	257.49	283.271	136.652	311.391	152.116	133.725	265.032	127.261		384.797		131.739		59.2581	678.756	354.642	303.374	684.611
629.609	383.072	156.696	302.12	315.297	299.347	134.725	312.275	152.043	160.957	263.947	125.333		368.986		129.971		60.8286	713.097	352.933	304.258	684.727
639.507	395.101	150.319	295.93	319.874	250.996	134.826	318.014	149.217	130.391	260.317	128		376.391		131.493		60.6257	677.481	346.078	304.497	684.084
631.783	392.188	144.246	300.835	283.498	269.598	131.957	311.667	152.493	131.043	266.031	125.623		364.957		130.884		61.8059	735.158	350.038	304.574	691.309
644.014	393.029	132.232	300.837	316.173	306.686	132.638	310.971	149.667	193.783	265.128	127.812		384.072		129.87		60.8786	689.682	348.75	306.056	689.451
635.304	393.565	156.406	303.901	300.973	309.989	134.319	309.855	157.362	153.275	263.354	128.942		372.768		131.087		60.8384	677.655	353.578	301.417	691.629
684.464	393.232	154.217	295.162	309.622	300.255	131.507	307.101	151.478	130.333	266.284	128.275		367.986		128.188		62.1367	697.75	352.512	306.113	705.392
640.348	400.464	157.261	298.382	291.226	254.931	134.768	306.797	152.101	129.029	260.958	127.493		375.348		130.29		53.303	720.465	342.273	305.917	700.485
643.391	393.449	163.203	301.373	309.783	299.667	133.725	306.522	153.217	132.217	264.867	128.754		375.435		131.478		52.3053	823.754	343.587	305.7	690.775
638.42	390.087	191.884	276.097	311.252	271.961	136.478	308.449	152.87	164.623	262.371	133.043		364.565		130.565		60.014	737.083	347.556	306.289	702.748
636.725	405.087	167.435	300.971	313.593	307.792	134.493	308.145	150.797	139.188	261.692	128.536		370.768		129.826		60.2712	703.472	347.491	303.885	690.418
630.058	395.435	151.493	303.972	261.855	295.371	132.435	307.768	151.681	129.13	264.024	128.159		365.536		130.536		62.0893	1002.33	345.249	304.986	700.753
637.957	396	134	277.646	281.109	297.128	134.928	310.594	149.754	130.203	258.893	132.275		373.174		132.333		59.4214	694.974	350.462	300.719	687.352
636.652	386.464	184.928	300.504	303.635	306.331	132.826	308.797	152.638	130.275	264.744	127.797		378.203		131.464		59.418	708.908	346.292	306.005	688.722
643.159	396.261	162.217	300.014	306.129	267.466	132.725	311.319	155.362	133.145	263.858	128.667		391.391		131.42		53.6691	745.386	351.535	304.081	701.808
626.754	400.246	150.014	299.316	315.262	307.409	128.783	307.841	151.348	135.116	264.105	128.783		379.681		132.043		53.4096	678.186	352.309	305.205	695.807
640.072	383.783	143.217	301.435	311.482	279.163	134.652	312.072	152.406	128.493	259.676	127.826		374.986		131.942		61.011	722.783	347.902	307.705	691.709
632.913	385.696	133.159	299.708	292.209	260.011	132.739	309.232	152.42	129.449	259.988	129.478		366.507		130.087		59.729	1551.66	345.9	307	692.198
633.783	393.58	161.522	296.912	305.125	293.576	133.768	310.203	151	127.565	263.529	128.971		368.623		130.058		61.447	745.746	347.981	306.039	694.81
644.826	382.899	153.449	302.126	305.495	308.903	134.159	307.348	149.319	135.464	265.478	129.739		381.565		130.159		61.1579	862.668	346.517	304.917	679.553
642.406	401.014	159.348	299.439	312.273	307.444	133.928	308.522	150.681	129.855	263.573	129.348		387.797		130.13		60.3645	2803.98	348.626	302.753	694.152
629.638	403.29	170.348	302.905	313.335	259.131	135.391	305.754	152.232	128.29	256.042	127.101		366		131.681		61.4929	724.53	347.091	306.914	699.244
641	386.333	195.507	302.826	310.507	305.83	129.971	311.014	151.812	127.652	264.224	127.522		369.623		130.826		53.6118	687.044	347.584	308.048	694.2
640.942	397.188	157.841	301.117	274.245	275.096	135.652	295.594	166.072	148.406	263.256	128.696		385.841		131.652		54.359	682.271	351.812	305.641	704.554
635.71	387.609	135.435	296.947	315.547	286.856	134.203	301.71	148.406	130.971	266.564	129.797		386.478		130.768		60.0645	741.2	352.131	307.16	698.034
635.174	388.145	151.42	299.887	312	306.457	136.043	301.029	151.754	164.232	266.37	129.261		375.928		130.957		59.0211	692.874	353.994	304.645	701.424
627.957	390.696	165.145	305.567	314.318	291.892	134.623	300.478	150.217	152.362	263.78	129.217		396.638		132.493		58.9798	816.831	346.717	306.497	691.38
666.754	393.783	143.072	301.472	306.542	305.393	132.478	299.391	147.696	128.29	263.745	129.986		390.072		130.507		53.5104	711.956	348.287	303.783	703.722
635.841	389.696	138.609	299.713	314.204	307.576	129.261	304.812	150.725	130.391	265.802	130.522		381.058		129.362		52.5929	721.526	347.336	304.321	697.438
637.333	386.145	143.478	300.004	284.14	306.076	134.377	303.449	150.899	135.058	263.923	129.739		366.014		131.116		60.2587	711.57	350.993	304.085	687.276
639.594	388.797	157.623	299.649	316.347	298.629	134.058	301.348	150.087	147.101	268.215	129.377		381.986		132.623		59.134	743.965	346.141	305.606	705.187
646	391.377	133.435	302.942	315.381	305.327	134.58	305.029	150.797	127.797	261	127.986		370.609		129		58.1489	706.225	351.152	302.534	702.472
645.986	385.609	196.623	301.66	313.89	305.653	130.522	301.42	152.565	130.101	260.844	130.13		382.333		132.493		58.9946	726.32	350.047	306.633	693.916
627.768	389.014	160.116	328.151	301.26	271.385	135.232	307.188	149.464	133.261	256.675	130.986		377.058		131.145		58.787	1072.1	349.641	304.988	707.558
638.812	389.797	142.783	300.734	304.84	253.91	133.609	305.478	149.652	128.768	268.301	131.449		373.58		131.391		60.4194	708.617	344.923	303.474	701.339
652.768	388.116	149.594	299.979	314.37	269.611	137.159	307.217	152.116	129.957	257.075	131.043		370.565		129.188		60.392	767.508	370.5	304.679	691.172
645.464	389.232	161.783	301.435	317.331	304.534	131.725	299.406	149.377	133.391	263.941	126.913		380.942		129.609		53.1143	699.12	357.672	304.729	697.921
650.246	414.072	175.072	301.121	309.678	265.818	135.754	307.275	152.855	131.623	259.267	129.797		371.13		130.957		60.7632	702.86	357.29	306.131	698.049
637.449	397.116	146.667	301.775	309.255	263.042	135.768	306.043	150.594	144.261	265.474	126.174		379.464		131.304		54.4429	685.966	365.542	306.612	701.327
640.058	384.783	131.203	300.155	315.959	302.613	127.145	301.623	152.116	130.841	261.426	128.029		383.87		129.449		62.9133	727.184	364.576	305.386	702.463
628.667	470.043	146.507	301.215	308.747	290.455	130.058	303.986	150.507	130.319	262.597	132.319		375.638		130.261		59.7881	690.718	358.056	304.767	695.054
644.406	654.971	169.783	299.366	308.975	304.216	131.986	303.594	151.145	146.478	262.874	130.913		367.87		131.188		61.0118	733.338	365.172	306.153	694.157
637.957	387.275	171.478	299.236	307.619	296.817	133.478	303.594	150.174	130.232	257.177	126.652		389.333		132.362		59.7255	705.941	350.575	306.026	700.723
628.029	390.971	150.029	301.568	309.201	306.3	132.565	304.406	146.493	128.406	265.863	130.478		382.957		130.696		56.1641	720.85	363.028	305.983	707.43
632.174	384.884	152.391	296.003	317.333	306.781	129.478	308.812	150.246	132.565	259.129	130.275		375.855		131.464		60.0063	729.385	357.013	305.204	705.475
631.725	386.942	171.638	291.444	315.38	307.28	132.623	306.609	147.696	132.377	264.347	132.333		381.203		128.971		60.371	706.325	370.981	306.97	703.412
635.652	628.681	145.681	302.826	312.38	290.918	134.797	306.348	150.043	132.42	265.046	130.319		375.29		131.986		59.5941	780.407	357.78	302.088	706.657
633.884	386.478	168.522	300.566	286.272	305.083	135	303.681	150.899	170.928	262.133	129.203		371.855		131.304		58.1493	745.446	368.352	306.353	704.434
650.536	390	145.42	299.587	316.424	252.235	130.304	301.174	150.362	131.551	256.52	132.159		379.13		131.348		52.3838	693.963	359.648	305.275	691.583
644.246	384.768	141.681	288.622	313.124	305.7	131.522	301.942	148.449	133.87	263.176	130.594		378.449		130.768		52.5282	760.337	359.553	306.201	713.579
639.464	392.913	137.174	300.67	279.011	307.831	132.812	304.348	149.913	132.725	257.353	131.159		381.768		130.928		63.3739	733.272	364.225	302.46	702.557
724.014	392.058	158.464	298.332	277.297	306.892	133.203	300.986	149.333	144.42	263.757	128.884		384.594		131.145		59.7071	702.461	360.604	306.125	723.15
651.638	384.174	133.739	294.133	311.574	300.026	128.377	305.899	145.681	136.464	256.582	129.855		356.101		131.594		56.1593	727.751	355.894	307.12	717.984
638.71	539.391	152.435	300.565	304.37	303.836	130.435	305.043	154.913	146.826	256.171	131.275		381		130.942		58.9318	718.312	364.307	309.249	717.759
647.464	387.116	158.739	290	316.762	306.138	133.072	307.072	147.29	159.449	263.935	128.681		383.696		132.174		59.6308	722.024	361.776	305.358	693.926
639.014	384.435	178.986	305.977	310.068	307.211	135.072	305.565	147.594	170.652	264.452	129.507		366.464		130.159		59.72	716.697	360.495	310.041	696.424
626.087	400.855	156.29	301.587	317.966	306.693	129.783	308.478	144.957	154.087	263.368	132.072		383.609		130.768		60.8462	775.917	358.619	305.802	696.751
642.725	385.623	175.884	298.812	316.612	300.299	129.681	307.812	147.029	136.942	265.265	131.348		371.072		130.797		58.04	732.282	372.735	308.456	703.691
634.029	382.899	173.797	298.985	309.723	276.978	134.87	307.174	147.536	136.188	265.732	132.217		361.058		132.71		60.1278	721.927	357.852	308.674	716.851
652.594	487.942	173.536	299.884	255.828	305.007	133.087	303.696	148.13	134.739	264.327	131.739		381.536		130.812		60.094	692.983	364.21	308.004	701.811
652.188	386.058	150.507	294.385	262.172	268.984	134.101	303.609	147.58	151.391	263.904	130.986		384.87		132.507		59.3939	706.687	356.481	295.583	700.423
633.101	386.478	131.043	301.494	312.961	306.8	134.783	309.652	148.101	135.333	256.127	128.478		369.217		132.319		55.4375	733.047	369.413	297.393	697.234
636.739	388.971	138.072	299.059	299.269	305.481	132.623	302.667	149.725	168.957	264.331	132.812		374.174		131.29		60.9732	770.619	369.665	297.393	697.689
643.58	392.217	162.319	298.802	278.801	297.694	131.696	304.261	149.841	132.174	266.48	129.304		379.304		130.478		53.017	687.524	362.162	299.071	707.436
645.145	434.043	186.87	299.032	308.429	260.713	139.754	306.217	143.159	137.29	257.455	131.174		380.928		132.188		58.1557	726.726	362.029	295.364	701.867
633.449	584.551	167.043	298.012	296.976	306.356	135.812	302.377	145.957	137.362	266.079	131.725		370.913		131.116		54.9385	718.363	367.193	298.615	691.284
628.609	398.812	142.797	295.309	308.861	303.148	134.464	308.406	142.391	138.681	262.065	132.739		384.246		132.043		58.4211	763.105	365.506	300.259	697.388
659.609	402.696	160.957	297.402	312.746	289.052	135.464	305.783	141.971	184.145	261.057	129.551		375.464		131.536		59.7717	736.894	367.553	299.767	705.033
655.319	395.957	180.681	302.031	315.401	286.708	132.507	314.319	145.71	141.058	266.928	131.565		384.42		129.739		55.4751	718.355	353.63	299.904	702.165
646.826	402.826	132.725	298.743	311.528	303.175	133.565	304.043	144.116	140.623	265.509	131.855		375.478		132.145		59.108	733.292	366.431	299.935	707.408
641.681	406	131.043	282.97	306.827	280.021	133.71	305.101	145.638	146.899	264.785	132.232		370.957		131.232		60.9575	739.603	356.944	300.673	693.194
633.87	402.884	175.304	300.745	290.161	291.264	127.928	304.841	146.725	142.768	265.622	131.029		382.681		132.391		59.876	689.447	362.453	304.322	713.609
634.159	408.696	171.058	297.41	308.465	302.347	134.797	311.899	147.507	137.522	264.82	132.739		356.391		132.058		60.5	719.943	364.606	299.158	712.072
645.333	402.232	189.275	303.159	306.512	288.869	131	309.377	145.507	137.855	264.177	131.507		375.623		132.507		56.2756	740.457	360	300.918	726.869
632.841	396.536	136.812	301.896	318.471	286.726	134.319	302.159	147.072	135.536	256.115	131.609		371.13		132.681		59.3684	726.54	364.643	305.383	703.22
635.203	887.101	156.087	297.92	247.988	305.193	133.638	304.174	146.13	178.319	263.816	129.942		382.391		133.203		58.2917	700.824	364.601	296.012	715.712
634.333	397.348	147.391	299.896	317.724	303.704	132.58	303.928	146.696	142.493	267.178	129.333		366.101		133.13		53.9922	742.574	372.426	302.13	704.143
661.101	417.188	172.928	286.956	312.219	305.356	134.58	309.101	144.362	131.116	263.362	130.435		377.913		131.275		57.4965	734.875	360.244	298.684	717.689
641.986	599	136.029	303.743	297.023	272.979	130.42	311.623	144.725	138.188	260.96	130.449		374.986		131.957		55.6545	801.846	363.148	301.713	728.15
642.565	380.855	134.087	302.365	314.412	302.226	128.478	300.159	144.638	131.768	256.032	128.928		371.116		131.797		56.7465	789.985	360.06	301.971	716.785
630.536	396.696	166.304	304.663	314.027	303.401	134.928	302.449	146.826	137.855	267.472	129.348		368.899		132.565		55.2523	788.318	356.983	300.459	722.295
636.507	387.362	174.275	299.555	283.475	259.982	129.739	310.261	146.217	151.913	260.777	128.449		377.261		133.87		57.6667	722.395	363.482	300.743	716.517
647.217	400.217	133.275	348.073	313.156	292.959	129.884	308.116	145.609	137.667	263.318	129.377		388.565		132.232		57.5346	762.592	361.177	301.783	721.529
654.884	387.478	133.145	304.182	314.556	300.635	133.072	305.333	146.217	137.942	260.348	130.391		362.855		132.174		59.5879	743.398	356.265	302.604	712.732
644.145	397.797	160.275	296.895	314.851	282.256	132.58	306.884	147.971	143.203	265.799	133.145		373.986		130.783		59.7068	759.667	356.451	299.775	714.951
636.29	393.87	169.348	298.71	313.004	300.619	133.783	307.928	144.145	136.464	264.685	131.435		374.145		132.507		56.0404	803.981	364.119	300.562	700.166
643.942	393.362	179.551	303.213	315.225	301.747	127.783	308.87	149.681	148.406	264.702	132.449		383.362		131.899		56.6402	721.203	356.628	303.374	719.737
628.638	402.638	161.754	302.897	305.65	302.265	127.812	309.884	148.101	212.551	267.55	131.536		370.725		133.319		55.3969	729.951	365.02	303.74	712.066
642.377	401.551	138.768	299.548	305.183	299.323	126.217	311	149.58	135.623	263.987	128.29		376.565		131.913		58.4038	722.211	368.842	303.024	726.592
627.899	638.739	163.246	301.775	288.428	303.361	127.841	306.957	146.348	150.188	266.273	132.362		370.072		133.71		60.6136	708.981	365.126	307.663	736.091
635.696	402.217	162.449	300.894	314.366	272.745	125.536	304.638	147.681	139.638	265.016	131.942		367.826		132.435		60.4825	701.459	362.043	302.561	699.81
630.507	407.406	143.29	300.48	317.706	301.944	126.493	307.174	148.377	133.203	263.804	129.29		375.899		131.884		56.9913	718.765	364.142	307.908	727.592
646.449	401.739	131.652	300.486	308	257.658	128	317.188	149.522	170.319	262.563	128.319		365.493		129.826		58.0297	739.41	360.257	304.193	706.508
627.014	394.957	147.899	299.506	316.93	304.482	127.464	307.13	148.87	180.087	258.199	130.884		365.681		131.58		60.1574	721.773	353.177	300.848	708.238
641.899	396.203	188.652	298.024	305.005	294.029	126.942	307.275	149.304	138.551	257.232	129.609		373.957		132.696		55.6689	739.29	365.472	304.992	706.551
623.232	388.406	161.232	301.643	286.477	275.551	127.58	301.754	149.696	134.638	259.154	131.449		376.203		132.464		57.4828	748.607	353.754	304.763	710.114
631.884	381.087	148.507	302.231	309.757	299.715	126.899	314.58	150.71	133.768	265.071	132.406		375.957		131.507		60.3687	716.368	357.854	306.022	723.657
653.391	390.739	131.043	300.584	315.039	297.357	130.739	308.957	147.319	161.71	261.841	130.696		370.609		132.319		62.1117	726.153	362.421	302.332	726.62
634.725	399.986	131.884	297.019	296.551	312.712	127.362	308.174	147.478	143.594	262.786	131.333		356.942		133.783		55.8224	738.56	364.909	302.375	734.899
627.725	656.391	173.551	302.671	313.498	250.47	126.652	308.261	148.304	139.71	262.929	130.261		368.058		132.391		56.9959	748.558	358.078	298.145	711.382
636.522	397.942	134.768	299.152	311.085	280.739	130.739	312.522	146.913	219.145	266.359	129.13		373		128.681		62.1073	694.746	365.862	301.045	709.645
642.058	398.275	157.406	305.029	317.116	248.25	128.449	310.667	149.029	177.348	261.637	130.754		374.145		132.739		55.5875	776.726	358.034	302.588	729.378
628.667	395.333	132.913	305.767	292.164	222.737	132.072	307.855	145.304	132.217	261.405	131.739		368.768		133.101		60.9871	710.064	363.753	303.018	727.922
636.594	407.971	162.261	301.074	294.068	248.618	126.841	309.435	148.493	132.609	256.738	131.377		374.333		133.638		57	760.388	359.256	304.424	690.625
628.783	554.826	132.217	301.757	303.005	254.473	127.986	308.058	149.928	135.942	265.525	131.797		372.87		132.841		56.2827	756.866	366.714	301.197	687.477
627.435	401.058	180.29	302.776	300.578	302.536	127.667	307.942	148.87	163.739	264.327	131.174		372.377		131.71		62.1792	740.597	362.632	304.583	681.595
625	389.304	144.029	296.13	311.981	296.65	129.971	303.304	147.565	144.942	256.994	131.261		365.362		132.464		56.3204	728.888	364.123	301.263	692.23
639.246	389.029	149.58	301.118	313.145	239.595	127.783	308.899	149.449	140.13	265.368	130.043		383.942		133.536		64.0189	714.865	362.756	300.718	678.998
638.754	400.232	139.377	301.436	315.929	255.368	128.913	306.638	148.087	141.261	261.217	130.855		367.739		134.188		62.1234	754.852	362.357	303.536	688.631
629.043	389.797	190.087	300.711	313.695	299.107	129.71	310.464	148.565	133.304	264.554	130.101		365.493		131.986		56.7722	721.846	363.966	305.243	683.872
638.043	403.116	152.377	300.151	307.605	300.953	131.29	305.522	150.261	140.464	260.441	131.087		362.739		132.478		57.7624	714.632	360.011	303.505	670.838
630.623	388.406	145.188	303.242	307.907	307.132	127.232	307.551	149.014	172.536	261.201	128.087		369.754		130.971		56.1951	744.248	361.266	304.746	683.16
634.594	405.928	184.13	300.624	283.227	311.665	124.942	310.739	150.797	132.971	262.792	127.725		368.971		134.159		61.8021	718.81	362.141	303.616	681.56
633.246	649.797	141.435	300.237	307.542	259.072	129.986	310.304	149.261	135.87	264.971	130.275		370.232		129.696		58.1576	707.86	357.736	305.404	695.315
631.913	400.638	142.333	302.81	297.042	301.401	128.275	313.522	147.652	156.058	261.479	129.058		368.565		133.058		56.6739	737.721	360.247	304.094	703.243
632.261	396.014	130.667	302.7	296.504	305.423	129.188	308.551	146.768	134.333	262.582	130.377		373.333		132.652		63.575	715.906	362.374	302.056	690.851
634.507	392.609	145.464	304.13	308.625	305.163	128.899	310.058	148.145	137.145	263.833	130.754		363.638		132.623		57.875	729.071	373.496	302.879	683.64
642.072	402.362	138.333	303.779	311.794	303.374	130.478	305	151.652	194.043	265.474	130		371.116		131.464		62.3757	728.619	371.585	303.531	679.433
633.609	398.507	142.014	301.792	264.029	302.672	128.594	307.304	150.29	138.841	259.419	127.565		367		131.275		54.1976	742.893	372.491	306.202	688.119
629.739	404.014	145.623	301.803	312.094	306.247	128.319	304.072	148.203	139.13	264.837	130.609		371.478		131.928		60.8009	752.516	374.873	304.509	682.773
636.42	406.667	155.261	303.745	302.062	278.554	128.188	307.594	150.493	147.667	262.229	131.145		366.362		134.13		57.8768	725.201	367.276	306.12	676.51
638.232	398.246	131.435	300.84	297.419	303.576	130.029	305.768	149.739	140.681	265.161	130		370.232		131.478		58.9353	746.018	365.092	301.867	696.296
633.725	390.42	144.377	302.403	302.644	297.089	127.551	313.696	151.42	147.101	265.542	130.174		373.638		132.768		58.269	718.416	360.33	298.646	692.609
643.217	395.725	127.957	301.834	292.371	303.519	127.942	304.623	149.739	137.855	266.126	129.522		366.71		133.667		61.2927	730.505	361.435	300.524	686.946
635.754	390.783	160.478	302.479	307.112	305.548	129.971	309.232	151.754	156.029	256.246	129.464		367.522		134.275		55.4132	720.843	373.661	298.821	685.224
646.942	543.536	137.101	300.785	274.794	279.512	129.623	315.739	149.319	141.638	263.625	128.797		368.014		132.652		58.7826	735.972	366.968	298.579	696.474
640.551	406.406	141.652	301.942	303.015	259.561	131.101	312.232	153.594	138.435	266.269	129.768		369		132.725		55.9167	733.943	353.564	298.1	704.164
639.319	397.319	140.565	303.693	300.039	308.186	129.246	307.203	152.116	134.072	256.865	130.464		365.652		133		57.1341	755.195	360.951	299.578	692.287
640.029	383.449	143.014	302.473	314.267	306.286	131.043	311.261	153.449	139.304	264.156	129.594		376.275		132.754		56.5108	765.835	371.456	299.405	686.759
641.319	396.899	132.957	298.7	302.569	305.508	127.261	305.464	150.333	168.13	263.336	129.551		367.333		130.739		56.316	731.013	366.297	301.584	684.802
651.942	397.913	162.594	302.257	294.44	305.116	127.812	308.913	152.13	168.188	256.263	129.913		370.957		132.232		61.9774	693.273	366.342	300.437	693.354
644.826	403.377	129.667	301.464	303.45	304.866	129.507	305.594	152.478	159.797	263.089	129.928		370.348		134.391		62.0684	747.15	364.415	297.181	691.53
646.435	387.58	130.768	300.93	275.612	298.461	128.333	312.116	153.13	133.58	258.325	129.42		366.217		130.594		61.4755	758.501	364.302	301.298	690.515
643.623	390.072	161	303.006	280.746	310.257	129.58	307.609	147.841	134.391	261.171	128.406		367.348		133.594		62.2328	708.427	357.858	298.213	676.214
843.681	389.739	131.406	301.254	319.925	306.571	129.609	312.58	151.768	130.362	260.544	130.101		370.855		133.464		57.2434	767.499	360.579	301.684	697.938
654.536	390.623	151.406	299.441	313.667	304.888	130.188	307.884	147.304	135.783	263.775	130		356.319		132.058		63.651	707.842	366.725	299.982	693.017
636.797	407.043	163.087	298.099	311.693	302.17	128.333	307.42	151.942	132	260.916	129.391		378.377		132.522		61.5809	728.565	359.449	301.351	691.339
641.493	389.203	134.594	296.042	290.124	306.468	125.638	306.391	152.536	137.377	260.264	129.377		372.478		130.449		62.6857	742.797	352.594	305.823	699.262
641.928	386	140.261	303.774	309.908	295.782	128.768	309.58	152.522	141.304	260.766	127.87		362.319		132.739		62.8984	724.869	364.095	305.319	705.391
641.304	386.71	143.899	304.731	232.794	306.397	128.072	309.449	148.71	146.348	261.968	127.058		382.783		132.971		61.8469	752.729	358.472	299.149	696.511
637.942	387.667	131.739	297.57	332.573	306.3	130.203	306.797	152.058	148.188	263.5	127.841		377.087		132.536		62.4407	736.034	360.55	301.863	692.683
640.739	386.768	133.029	303.687	310.918	306.939	127.159	311.725	147.855	155.855	266.347	128.667		368.029		131.348		58.774	708.51	364.465	300.839	698.812
643.739	386.464	139.174	304.224	369.683	302.222	128.768	309.464	151.725	139.812	262.075	128.145		372.638		128.957		59.8354	778.797	360.4	304.519	709.245
645.522	382.304	151.957	300.636	372.727	303.032	125.435	304.87	151.478	139.116	263.758	127.783		375.406		131.188		64.0316	772.179	360.753	305.481	708.29
646.159	390.696	131.101	304.368	372.482	301.665	128.377	305.58	152.232	137.043	264.342	128.116		368.203		132.58		58.6028	745.678	355.949	304.181	682.508
648	386.203	138.696	296.3	373.044	306.249	128.971	306.174	153.014	139.942	262.075	129.812		364.406		133.913		64.9767	725.42	374.676	305.298	703.758
645.072	377.754	152.928	303.009	369.573	304.727	130.884	307.522	154.101	133.913	263.237	129.159		364.449		132.145		55.4	795.164	359.82	303.301	709.297
655.116	409.536	153.493	302.217	364.924	304.849	129.043	307.087	152.913	136.797	265.209	127.536		379.029		132.551		58.4444	724.632	359.903	307.601	687.172
644.493	441.464	149.333	297.709	357.62	305.252	128.362	309.217	149.377	133.768	265.954	128.449		376.159		131.87		61.914	807.217	365.384	302.873	694.947
644.754	379.71	136.899	304.938	370.668	303.922	127.319	313.884	153.29	146.13	262.11	128.623		376.551		134.464		62.8562	754.132	363.914	300.633	698.02
639.667	382.261	133.13	304.107	365.033	299.936	129.899	309.58	152.406	132.942	263.841	128.188		380.029		130.841		61.773	724.598	364.003	305.421	710.756
648.101	383.638	137.551	302.882	334.37	301.52	128.275	307.333	152.087	139.319	263.631	127.42		380.565		133.217		56.4413	744.132	357.921	300.764	707.987
656.478	386.812	155.203	302.272	368.348	304.412	129.899	309.638	152.58	135	264.251	128.609		371.71		133.29		55.5388	748.374	365.944	302.946	712.499
652.159	381.13	134.957	303.873	373.55	305.621	129.623	310.812	162.464	145.841	263.878	127.565		371.971		131.971		59.1863	802.028	356.79	306.275	693.064
645.565	385.058	142.522	305.52	296.651	303.203	128.232	306.797	152.246	143.551	261.007	128.043		371.783		134.435		62.7401	822.505	362.928	306.392	711.265
648.884	376.797	160.072	273.603	369.187	304.719	127.101	308.739	152.159	159.768	264.418	128.638		377.217		134.058		63.4276	754.471	364.815	305.152	703.675
647	391.841	134.261	315.1	378.664	304.738	129.232	305.449	153.899	139.333	264.667	133.101		369.739		132.551		62.2381	804.444	368.626	303.404	723.862
644.42	450.58	140.014	301.017	353.536	306.273	125.667	314.942	149.942	213.855	263.987	126.652		372.246		132.348		56.5986	724.04	358.089	294.571	712.408
649.855	384.145	155.681	304.22	367.511	303.786	128.783	306.623	151.768	135.391	264.096	127.333		371.435		134.536		55.6684	739.202	357.481	310.358	693.057
660.957	559.971	154.188	303.105	369.364	299.308	130.464	305.478	162.826	215.884	266.585	128.188		366.855		132.797		57.6644	748.773	358.23	307.384	710.204
647	381.13	153.551	305.161	369.098	300.121	128.855	308.754	153.652	157.942	259.033	128.551		379.333		133.957		62.63	760.03	368.724	304.904	713.165
640.986	389.217	190.232	292.799	371.366	304.81	128.043	306.87	153.043	144.899	264.927	128.623		372.203		134.072		56.7724	729.615	360.218	302.931	703.695
645.841	381.971	153.261	299.984	330.049	304.842	131.377	309.913	153.304	133.478	263.401	126.464		371.507		133.261		56.1298	771.624	355.402	305.828	702.152
646.029	383.333	159.71	302.689	367.27	274.409	128.594	312.754	159.623	132.072	264.326	127.087		366.725		133.217		62.7098	749.681	356.949	303.21	731.743
643.551	381.725	131.087	303.472	372.592	283.301	130.957	306.246	151.797	136.638	265.963	127.623		370.319		133.072		63.2727	702.864	365.919	305.135	723.377
655.594	381.928	148.522	300.641	371.022	299.265	127.101	309.928	153.754	131	264.33	127.638		371.841		134.333		59.4227	793.193	367.772	300.9	722.775
646	391.942	150.797	301.189	369.983	302.393	128.638	306.116	152.449	128.232	265.106	130.377		371.043		133.116		61.0237	737.551	355.729	303.859	727.267
635.348	385.159	147.942	275.064	369.023	292.269	128.507	307.754	151.928	126.739	256.714	127.391		369.58		131.913		57.7336	708.7	363.092	304.897	734.952
646.812	383.174	160.478	317.104	371.516	300.991	129.913	311.188	152.58	134.435	262.387	126.058		374.565		132.261		60.2435	746.11	364.762	309.345	708.41
652.232	380.594	140.681	303.626	371.262	305.145	131.522	314	154.783	181.116	257.664	124.145		372.71		134.522		57.2727	756.44	371.108	311.571	726.88
646.971	384.116	133.551	301.69	340.606	299.85	131.551	313.435	152.464	140.42	266.281	125.565		366.565		132.507		64.5649	726.035	360.333	302.939	722.033
651.319	391.275	185.464	302.062	371.716	303.706	128.812	308.101	150.71	156.087	266.42	128.913		362.957		133.101		63.4156	714.092	358.268	301.778	721.841
647.652	386.928	140.449	302.646	365.466	300.755	129.304	308.725	153.493	128.493	266.189	128.304		368		132.406		62.8341	763.256	363.785	302.799	696.512
654.725	384.623	138.942	302.627	344.795	296.227	126.623	306.797	153.565	131.884	259.337	126.232		363.986		131.928		63.1667	757.728	360.175	304.986	702.799
647.522	388.725	148.87	296.898	355.598	298.85	130.696	306.609	154.594	137.58	262.796	125.522		369.522		134.58		62.3261	756.263	363.126	299.6	710.322
655.377	548.623	130.058	302.798	316.258	299.109	130.072	302.754	154.449	128.725	266.485	127.275		371.232		134.696		62.6685	793.566	359.188	305.038	732.514
646.101	390.464	144.841	301.43	365.314	304.775	128.986	305.957	150.145	133.232	262.257	122.797		381.594		131.826		61.9294	802.403	360.721	301.294	697.205
639.348	393.043	176.101	298.241	369.369	300.847	130.145	304.217	156.667	134.087	264.147	126.275		366.087		133.159		63.6576	705.989	359.488	303.637	695.133
637.609	394.232	134.855	305.298	370.465	306.171	125.551	308.464	162.812	129.986	266.133	126.333		363.449		135.884		55.7796	742.894	364.124	296.917	715.531
655.913	388.217	133.884	282.089	349.027	299.71	129.942	306.464	152.13	170.87	263.49	126.826		366.71		131.014		57.5689	737.678	364.761	301.305	725.333
653.478	390.014	133.87	302.421	348.348	299.227	130.507	304.942	151.42	129.594	266.119	126.145		368.667		131.029		63.2383	761.235	371.111	297.427	735.876
651.739	378.217	133.652	300.3	372.817	296.784	129.942	302.986	152.29	132.638	265.34	127.652		378.116		134.768		63.5829	778.103	360.07	299.029	736.03
641.232	384.319	148.899	303.191	369.321	297.109	125.609	305.116	161.826	134	258.942	127.42		369.319		134.087		62.9706	781.618	376.758	301.994	720.618
651.812	386.087	172.188	299.772	371.847	287.694	129.623	304.812	152.42	125.797	263.608	129.71		363.797		134.435		63.598	737.984	355.744	300.949	728.863
656.826	386.565	150.174	302.686	368.529	301.064	129.014	304.638	152.13		256.564	125.957		369.043		135.478		61.9132	784.525	366.55	304.582	719.869
653.855	383.478	159.812	301.441	364.545	296.58	129.174	299.29	153.333		266.023	125.551		365.71		133.797		58.5325	714.556	363.83	305.037	735.598
656.957	473.333	141.87	304.492	372.172	292.131	126.087	306.101	155.42		263.199	124.725		359.725		132.855		62.5489	745.641	360.365	297.091	719.431
645.13	391.145	176.855	301.962	371.305	302.995	127.348	301.754	153.362		258.914	127.696		361.971		133.71		61.9091	760.587	367.735	300.867	705.019
647.087	393.594	132.725	301.849	302.332	299.725	128.348	293.551	153.884		262.05	129.754		366.565		132.957		62.6425	778.972	363.931	297.947	706.964
652.159	397.565	134.014	294.287	287.33	296.701	131.406	303.681	153.435		261.694	126.855		367.971		132.029		58.9747	771.377	360.353	301.782	712.641
657.507	388.609	148.986	301.639	377.615	288.435	129.101	308.232	152.029		264.667	128.536		366.116		134.87		58.0888	749.743	359.387	300.227	714.015
644.159	391.043	130.783	303.982	371.137	300.812	130.638	305.13	154.275		261.038	125.377		360.783		133.435		57.4656	755.919	361.844	298.224	714.983
649.638	710.507	162.29	301.013	336.538	301.618	131.116	304.812	155.174		262.96	128.797		373.435		133.681		62.344	707.485	355.473	300.206	717.075
668.986	386.551	157.449	301.642	371.921	302.855	126.58	303.928	147.725		261.404	128.551		363.406		133.159		56.3086	751.621	355.025	298.38	711.566
656.101	391.072	160.841	296.317	367.986	300.971	130.101	299.986	154.971		262.808	129.754		373.203		134.928		61.6529	727.822	354.73	304.358	698.505
654.029	405.203	158.072	278.816	370.948	289.901	126.203	304.217	152.812		261.004	128		365.014		133.203		61.0583	766.353	360.402	298.377	706.574
652.768	382.71	180.101	273.292	352.048	297.842	130.884	305.391	151.42		256.521	127.971		364.348		131.812		57.6682	732.57	355.204	307.241	709.403
660	385.942	152.174	298.811	359.128	286.695	124.725	308.391	154.362		263.672	130		380.391		135.159		56.0432	694.294	358.845	304.771	711.465
639.188	388.174	176.087	301.534	363.433	301.323	130.217	308.899	153.145		256.836	131.812		373.145		134		61.6732	723.594	366.735	301.918	721.057
649.42	410.884	134.913	298.174	374.876	301.523	128.29	314.333	152.348		265.583	127.913		375.899		133.217		61.4977	748.58	364.719	301.934	729.007
647.304	388.493	184.826	302.979	288.81	278.59	127.449	304.783	153.29		264.057	130.826		365.565		133.217		55.6	746.22	364.208	305.997	717.197
659.072	398.391	188.406	291.173	370.351	298.702	131.478	309.841	149.638		262.333	126.58		363.275		133.928		61.2692	743.01	360.673	298.194	714.635
652.014	399.232	158.232	337.667	371.769	301.166	129.101	312.942	153.913		262.868	130.478		380.203		135.275		56.4222	766.213	364.696	303.013	715.588
645.623	395.565	201.304	291.948	368.458	274.699	128.942	305.348	155.739		264.436	137.29		374.957		133.275		63.4016	740.558	359.967	304.508	721.382
669.348	386.348	131.725	300.858	333.409	295.963	130.884	310.188	151.594		262.909	128.884		358.261		132.855		63.5424	704.956	358.764	302.024	712.089
649.435	398.159	139.058	300.053	366.858	309.862	125.623	313.841	152.478		261.218	129.145		370.435		132.667		61.1487	727.775	358.305	296.316	745.732
658.826	390.159	147.87	288.005	377.399	254.667	131.362	299.275	153.551		265.186	133.551		369.348		133.754		60.9052	712.815	367.426	303.892	716.675
651.638	392.826	161.188	302.701	376.383	304.342	127.13	308.145	152.188		262.505	129.71		376.942		135.304		60.8636	758.368	362.377	305.731	734.152
669.754	470.304	133.145	301.16	362.067	242.3	130.739	308.58	154.116		258.661	129.304		356.043		132.681		57.228	725.987	364.086	305.844	756.188
642.464	397.188	133.333	301.777	374.959	211.82	128.913	311.116	151.826		256.792	127.667		369.435		133.667		62.0182	721.991	356.944	302.44	719.834
664.971	384.913	166.71	300.507	343.216	298.908	130.826	305.942	154.971		264.611	130.377		369.667		132.754		62.6475	711.691	368.212	306.589	720.954
637.841	392.536	154.377	285.355	368.644	271.079	126.942	309.957	153.507		265.102	130.87		375.029		133.449		56.6919	711.55	369.308	299.418	722.615
671.246	395.42	148.783	296.754	366.031	240.613	125.754	302.913	153.957		263.924	131.942		373		131.217		62.6456	720.801	356.2	301.011	697.776
635.058	400.072	148.841	297.449	373.258	278.596	125.478	312.232	154.826		265.07	131.116		376.188		132.188		55.3677	719.501	361.161	305.209	706.606
641.159	417.217	132.464	299.086	373.223	279.735	131.551	304.812	152.319		264.332	130.522		383.435		129.623		54.9205	767.459	357.183	303.822	714.811
708.522	383.536	131.29	301.055	363.612	267.712	131.435	303.957	161.348		257.025	130.319		376.652		128.797		61.5414	735.833	359.4	305.37	725.222
647.667	387.725	136.638	299.931	372.078	302.493	131.768	304.304	155.333		262.015	131.188		381.739		136.377		60.8095	717.786	365.427	300.261	725.873
636.928	393.971	134.464	300.59	351.726	294.981	130.986	307.928	150.783		265.774	135.826		381.899		133.623		61.6995	727.736	351.846	310.388	710.956
674	388.725	142.884	298.602	374.067	281.444	130.435	311.536	152.623		262.927	130.159		389.855		134.145		59.3789	724.923	365.984	305.462	712.899
638.942	575.754	172.377	285.889	368.797	266.715	131.623	307.971	154.957		263.951	129.333		371.913		134.449		62.2014	713.209	353.443	304.191	718.67
640.377	393.551	132.783	302.05	368.182	297.762	129.913	309.174	153.565		264.899	133.812		384.739		134.101		60.9625	739.161	359.222	303.868	730.598
637.696	388.522	133	298.052	378.371	249.146	130.174	308.275	153.855		265.618	131		376.812		132.536		56.1049	731.54	360.87	297.959	715.635
636.652	394.42	129.188	299.083	367.891	269.592	125.609	310.435	149.043		264.607	132		389.913		132.681		58.444	739.844	362.376	305.942	722.991
638.435	387.333	145.217	295.009	290.219	310.351	131.812	307.261	152.478		265.256	129.536		379.638		134.029		59.2571	732.36	360.602	302.407	714.156
669.435	391.942	150.942	295.951	366.522	283.669	131.42	314.072	154.986		265.037	133.623		369.014		131.507		61.6667	718.997	358.177	299.826	715.597
648.275	388.928	165.217	300.682	343.98	273.561	131.014	306.275	152		263.193	129.478		386.551		132.971		61.9256	711.125	357.514	306.078	708.352
656.391	392.957	151.435	293.441	354.816	267.094	129.101	305.536	152.899		262.102	133.507		385.29		133.058		61.4773	714.108	354.423	301.496	708.513
659.478	403.014	137.623	299.49	371.936	256.762	130.812	304.275	152.536		264.595	130.58		389.478		133.246		65.1273	761.915	360.762	300.849	716.816
645.754	573.725	134.13	299.719	374.399	305.024	131.333	306.826	166.667		264.6	129.957		383.638		132.855		58.6556	723.023	362.068	300.233	711.74
655.072	384.319	171.333	297.05	367.546	293.143	129.464	307.435	149.159		256.794	131.536		381.391		133.667		61.9929	728.221	359.521	303.017	715.025
635.203	407.043	177.971	311.306	351.732	246.724	131.188	309.971	152.029		257.441	131.043		377.957		129.928		63.4404	739.919	351.236	304.17	704
648.957	397.333	139.101	301.647	361.745	238.67	132.391	307.565	155.797		261.494	133.333		387.971		131.594		59.5604	696.432	362.726	300.926	721.1
643.58	389.333	140.449	311.539	373.342	279.529	126.116	311.449	152.696		262.411	130.319		376.348		132.536		60.5911	747.881	362.959	303.697	712.336
651.638	382.348	189.536	300.105	371.892	289.978	129.971	307.667	156.536		266.741	130.275		382.565		130.087		62.516	722.343	356.49	304.056	704.352
654.536	388.725	172.058	300.008	361.1	309.152	131.797	313.928	154.377		261.133	134.232		384.594		128.623		60.3636	705.167	359.828	301.562	707.325
649.71	387.551	152.928	298.124	315.759	309	129	305.275	155.522		264.649	129.623		381.928		131.87		62.4933	758.673	356.823	294.75	713.978
637.725	391.478	167.014	298.196	364.066	304.089	131.609	310.884	151.304		262.917	131.406		384.565		131.522		63.4794	762.348	354.375	304.207	686.923
652.681	389.826	154.449	298.592	356.72	259.822	128.362	309.275	151.072		259.738	133.71		391.652		129.29		65.6474	734.994	361.989	303.948	685.523
646.87	383.101	165.667	299.24	374.768	304.973	128.986	309.696	151.725		265.654	141.623		385.449		133.58		56.8154	719.781	358.54	301.295	696.347
649.319	389.812	164.58	303.67	339.142	308.615	132.29	309.696	152.232		262.64	132.58		383.377		130.841		62.2848	754.29	353.765	302.885	693.827
645.246	401.913	174.319	303.179	373.515	309.719	130.884	311.188	151.884		262.956	131.725		378.406		133.87		62.7571	725.874	357.366	301.089	689.062
635.507	391.754	158.71	300.496	363.056	310.453	129.623	311.145	153.855		264.091	133.87		373.116		130.928		63.675	716.871	359.609	304.993	688.845
628.029	383.725	144.304	306.024	372.333	298.772	130.696	309.101	153.058		263.913	141.899		387.203		130.725		61.6316	711.415	354.397	309.311	699.923
637.725	390.232	184.42	305.142	371.339	269.069	130.696	306.232	152.203		265.407	131.275		377.217		130.217		58.3122	693.838	358.925	309.96	681.505
645.884	393.725	161.261	331.004	358.073	309.078	130.174	311.203	154.841		257.089	141.13		380		132.739		59.2212	692.24	359.045	307.915	693.497
628.855	396.014	151.884	303.971	375.567	286.306	128.739	308.333	153.304		263.81	132.783		381.681		132.261		61.7778	676.758	357.647	308.061	727.2
645.652	679.391	146.783	296.873	376.931	309.604	130.464	312.464	153.551		261.901	132.87		383.42		132.116		57.3167	715.648	350.661	311.61	698.188
645.826	384.406	151.246	301.607	369.307	298.554	130.652	305.391	155.101		263.759	130.884		368.899		132.232		62.0397	741.029	358.697	305.661	694.23
644.043	388.696	133.304	298.06	367.458	281.569	131.464	308.348	151.942		262.232	132.406		375.58		131		55.7347	748.018	354.986	304.325	700.441
641.609	391.087	143.435	306.184	371.24	306.297	132.652	307.478	152.841		263.72	132.725		378.232		130.087		108.371	678.457	349.37	307.256	694.046
673.594	384.609	145.29	304.146	370.317	309.759	132.232	312.58	153.594		263.88	133.928		383.203		133.014		59.2659	722.681	360.789	308.495	708.722
649.101	386.203	163.797	302.536	370.074	307.057	130.232	309.478	154.638		262.526	130.551		374.377		133.145		63.4044	696.4	362.49	310.218	693.787
646	388.014	145.884	292.772	359.102	309.297	131.913	310.638	153.754		263.192	133.014		380.986		126.029		64.1411	695.376	358.011	297.729	687.302
631.652	389.551	150.029	292.575	370.617	298.59	131.478	314.638	152.812		256.367	132.101		394.696		126.681		63.161	733.241	356.041	298.396	709.059
630.87	389.928	145.623	306.051	365.098	304.658	132.029	312.203	154.217		257.579	134.014		374.014		127.971		61.8849	684.302	360.022	300.496	707.667
647.159	392.957	131.855	307.986	370.5	306.968	129.768	306.623	153.928		259.191	131.884		391.899		128.246		60.4107	700.183	365.431	297.146	720.696
631.145	602.014	183.913	302.873	372.957	307.024	131.377	305.101	152.275		260.938	129.449		379.377		128.391		64.2289	705.356	359.134	301.696	712.474
630.667	387.435	133.072	300.245	373.132	307.582	130.812	310.043	153.725		261.558	129.536		368.739		128.275		57.3488	689.389	354.019	300.015	703.089
629.913	385.754	153.014	306.415	373.86	308.703	132.174	307.174	152.797		262.665	132.739		384.609		128.913		62.9426	684.538	363.609	300.665	692.675
617.464	384.261	147.232	303.349	368.953	308.013	129.159	309.319	153.855		265.686	132.565		381.739		129.261		62.1437	672.667	358.846	299.98	697.36
632.072	496.609	154.638	303.173	286.398	308.891	132.739	313.275	150.449		264.473	131.406		372.246		128.754		55.7114	672.26	351.333	299.536	708.386
631.71	385.87	156.884	299.194	319.562	309.222	130.899	310.029	151.391		261.595	131.072		381.174		128.594		62.696	708.043	354.539	296.532	699.124
628.87	397.406	147.406	299.651	375.225	303.415	127.899	311.986	155.13		259.746	132.725		385.957		129.319		63.2913	728.954	358.101	302.818	696.26
632.986	388.638	168.377	303.913	374.885	237.016	133.319	311.203	154.391		256.523	134.261		384.725		128.609		62.5435	702.107	360.421	301.327	699.231
636.348	395.014	161.725	307.858	379.596	298.636	130.275	309.565	151.333		261.541	131.087		372.435		130.464		63.5727	717.635	356.62	299.162	691.852
631.551	390.261	160.594	300.347	335.922	307.878	131.739	312.565	150.333		263.203	131.971		375.304		127.652		62.4126	715.746	357.519	302.068	698.248
625.493	394.435	158.29	299.449	365.253	302.872	131.638	303.232	152.71		262.575	132.913		371.072		130.145		63.2258	699.294	353.368	301.828	709.482
634.957	388.913	145.362	302.297	371.179	295.63	132.87	308.783	153.42		263.128	132.826		374.014		129.942		62.8912	700.971	348.033	301.814	691.861
631.478	769.29	172.739	304.309	370.864	303.149	130.841	310.464	155.391		264.373	130.768		377.768		130.638		62.7609	720.183	351.052	302.383	709.512
622.797	396.754	152.783	304.236	371.254	306.164	125.507	312.116	154.13		261.237	131.841		384.841		127.203		60.5415	710.799	357.201	303.884	723.207
630.072	390.58	141.638	299.924	374.946	266.847	129.174	315.739	152.551		261.27	132.13		376.754		131.275		57.2982	704.141	355.843	304.781	699.805
635	395.362	165.391	299.653	317.688	306.613	131.319	308.971	154.739		263.545	130.783		380.217		130.536		63.0818	737.945	356.719	304.087	712.287
641.609	388.957	136.304	306.296	376.77	303.404	131.304	309.58	150.928		261.673	129.377		377.667		130.536		64.1778	707.239	356.514	300.128	691.2
626.449	387.348	137.42	305.891	373.097	306.38	128.623	313.536	151.232		263.363	130.942		383.014		131.203		59.5679	720.384	355.823	301.099	702.655
636.275	381.536	128.609	303.724	334.071	302.533	125.348	310.174	150.464		261.091	130.217		374.319		129.435		62.0904	755.006	365.23	303.261	692.787
631.681	387.942	146.957	303.447	349.515	306.352	127.971	314.594	153.812		256.209	131.928		384.565		130.768		55.8861	738.862	363.371	295.417	710.016
637.681	400.362	126.739	304.416	373.553	305.756	132.377	314.362	151.681		259	131.246		382.826		131.812		64.0233	712.301	357.031	299.501	697.325
631.652	383.928	140.493	305.31	366.267	294.065	131.348	310.275	151.362		263.871	131.464		374.522		127.754		58.8362	694.976	354.79	303.189	689.76
629.333	387.116	156.652	302.309	293.884	304.74	131.087	317.29	160.275		263.333	131.304		386.493		129.826		62.3192	726.253	348.99	298.364	700.456
625.913	372.232	129.304	302.561	368.758	306.044	130.333	315.275	151.71		262.442	130.942		372.217		130.565		56.3333	740.397	355.066	302.615	686.078
635.261	380.841	147.884	302.674	375.189	303.882	130.203	303.87	153.014		260.69	131.391		362.13		133.507		62.8106	963.522	357.5	295.5	698.774
642.377	457.087	161.261	305.476	325.568	307.021	130.507	310.899	153.754		263.415	131.42		371.652		131.072		62.9838	723.257	347.468	305.138	700.448
675.377	382.203	157.275	302.431	294.131	281.779	131.261	310.29	152.652		263.128	131.783		381.667		131.116		62.6169	716.417	351.921	305.383	700.155
635.304	380.058	151.812	300.795	266.717	306.664	131.435	310.188	157.174		260.761	131.565		372.058		130.986		61.8106	709.955	356.588	306.697	708.444
628.899	385.072	150.928	302.517	368.981	298.29	132.029	312.101	154.319		256.745	129.58		390.522		131.87		62.7756	728.345	361.145	315.863	684.429
643.246	396.812	147.174	301.966	367.446	302.016	128.391	317.13	153.986		261.75	133.174		379.13		129.275		62.5	719.551	359.311	295.573	703.512
629.246	389.29	139.826	298.964	363.516	305.176	132.986	310.551	151.29		256.418	130.493		360.522		129.638		58.525	719.835	360.538	297.921	712.095
640.101	623.246	139.246	300.732	367.014	307.115	130.565	312.319	152.319		261.543	129.029		361.464		132.188		61.0616	722.724	365.796	303.655	721.975
644	385.623	156.362	302.016	373.867	302.658	133.638	311.217	153.652		259.286	130.116		373.87		132.304		61.4533	711.958	357.114	297.889	703.015
636.449	382.986	131.217	305.307	342.669	272.04	131.043	313.826	153.406		260.851	132.406		371.348		130.739		138.885	711.464	349.602	298.776	707.008
647.406	375.203	139.899	302.502	347.759	305.838	127.884	309.812	150.203		261.803	130.217		366.493		129.232		62.0985	727.561	355.851	300.191	700.926
646.493	406.232	128.783	301.613	344.058	303.923	131.551	309.42	154.29		260.44	128.275		368.043		131.232		60.1094	712.24	358.45	298.809	687.801
635.275	379.333	135.42	303.59	369.254	306.554	131.043	308.304	152.145		259.534	129.203		367.638		131.246		58.9453	697.518	354.978	298.742	711.252
642.899	383.246	147.609	301.561	355.451	305.068	131.739	318.101	151.377		260.596	130.188		369.928		130.638		62.4755	714.084	347.87	295.521	701.113
641.188	394.797	165.348	304.996	377.6	300.304	128.42	312.884	151.536		260.772	130.971		362.42		131.478		62.8585	714.976	360.746	298.05	712.291
642.246	384.536	176.493	305.299	301	294.937	127.304	310.174	153.826		262.35	131.29		375		130.246		54.8962	746.753	354.738	298.172	706.945
633.13	389.536	136.333	300.266	353.208	304.972	129.797	304.986	151		257.484	131.609		369.841		130.42		59.6045	700.383	357.925	298.391	704.995
646.174	382.435	144.087	306.316	336.421	304.603	131.928	317.145	152.362		262.633	132.203		372		131.029		61.0441	711.427	347.355	299.276	698.928
683.116	382.58	173.928	299.304	373.668	290.109	133.609	310.464	150.986		264.942	132.594		376		131.043		61.4909	719.225	345.904	300.161	703.532
638.783	379.754	152.681	302.095	350.736	305.802	132.667	307.507	150.797		265.137	131.696		376.246		131.391		62.5404	705.718	347.779	299.193	691.64
651.203	383.826	129.783	297.941	367.378	305.57	126.507	304.739	153.536		262.38	130.913		370.159		130.261		61.4873	730.937	351.885	296.743	688.91
642.014	379.478	154.652	303.5	309.494	303.323	126.986	306.986	150.391		266.677	130.261		360.406		127.609		61.5266	712.994	357.115	303.104	696.279
638.362	383.87	150.638	304.082	290.655	305.756	132.043	312.464	150.522		256.485	131.072		370		126.652		61.9954	700.063	360.023	302.086	696.293
645.377	389.348	163.217	292.27	341.593	307.155	131.116	313.014	153.899		264.726	133.188		381.029		130.826		61.4585	699.224	352.418	301.828	695.226
648.087	382.043	157.667	306.356	348.616	285.32	130.246	311.623	149.797		260.855	130.826		365.551		131.319		57.438	728.634	359.991	300.653	690.345
645.377	380.275	137.42	299.254	363.224	305.567	132.536	314.812	153.072		262.64	131.014		375.319		127.391		62.4326	734.586	350.465	302.803	692.412
651.536	465.13	133.986	302.946	322.867	304.818	129.203	317.478	152.217		258.584	124.783		371.232		130.478		56.0102	733.806	362.607	299.239	703.649
646.841	380.058	157.507	303.558	379.631	305.159	133.435	309.377	156.464		259.753	129.609		362.725		130.565		61.7877	727.722	353.111	301.108	698.938
642.029	382.348	142.333	304.567	375.107	304.631	133.029	311.565	153.522		262.33	130.928		367.899		131.333		56.4923	713.453	349.683	300.294	693.59
642.101	380.739	146.609	300.589	363.944	304.063	125.58	313.536	149.217		262.48	129.797		368.536		130.638		61.27	720.646	349.716	303.671	701.541
636.623	383.986	154.986	304.906	361.398	299.444	134.841	314.594	150.826		261.051	127.884		368.609		132.449		55.1591	710.926	353.824	299.34	710.131
759.014	384.014	159	298.449	362.704	295.477	131.638	309.319	152.565		260.512	128.319		371.014		132.391		61.441	702.547	351.394	302.698	690.33
637.101	377.029	170.754	304.533	244.101	303.742	132.638	315.652	150.667		261.102	131.087		374.275		128.319		62.3913	678.518	351.488	302.381	711.706
647.797	380.71	148.957	301.97	369.294	306.666	132.826	316.072	152.797		263.285	129.609		370.319		133.478		60.0275	678.313	350.806	302.685	713.196
644.971	377.58	145.043	303.205	350.279	304.253	130.812	312.406	150.696		266.029	130.449		370		132.087		60.0692	666.755	354.029	302.295	715.881
634.826	542.826	129.928	302.212	345.161	306.048	132.899	311.087	150.623		263.654	130.812		368.029		131.174		60	697.453	352.194	303.329	737.17
639.841	376.768	146.507	251.407	378.804	295.199	126.754	314.87	150.71		262.185	129		372.435		128.855		64.0272	695.545	353.259	302.182	703.591
646.58	389.014	151.101	305.714	359.581	305.937	132.377	313.986	152.87		262.566	127.333		356.101		132.551		59.3989	691.615	347.708	303.154	697.467
633.609	384.333	134.319	303.95	371.02	272.777	131.696	311.42	150.739		262.234	127.797		365.855		130.304		60.8821	704.818	357.554	301.091	694.44
650.174	392.652	141.014	303.362	338.363	269.268	130.29	320.362	147.942		262.706	127.29		368.638		132		62.8352	696.854	348.24	304.441	690.181
635.812	377.377	172.203	300.773	361.191	303.349	132.464	308.493	151.812		259.935	130.29		376		132.029		61.1093	705.871	357.966	303.242	709.008
647.087	383.246	152.623	303.07	360.244	261.752	128.841	315.188	152.174		258.153	127.261		373.913		132.232		62.2669	673.36	354.398	304.883	714.259
645.116	378.826	162.783	302.631	372.609	304.545	132.899	313.174	150.42		261.392	129.159		373.333		129.507		62.2213	682.103	351.268	305.072	706.061
646.145	394.87	142.536	301.341	346.653	297.876	132.942	301.928	151.087		256.199	128.739		373.478		130.203		62.7072	699.298	354.398	302.961	710.08
651.072	385.362	130.884	302.166	371.463	303.72	132.391	308.319	152.435		258.195	128.275		367.855		131.116		62.9936	699.7	347.599	304.385	704.022
649.942	379.043	132.13	304.278	374.92	301.876	132.29	313.986	151.739		258.815	126.913		370.986		133.522		59.0255	697.64	364.904	303.059	719.916
650.261	390.739	139.609	304.817	338.632	303.917	132.928	311.435	150.246		262.38	127.841		379.623		132.116		57.464	698.169	359.033	304.225	726.73
647.333	383.913	142.812	303.415	363.391	279.63	127.623	313.449	152.536		266.673	129.478		367.667		133.159		63.2019	703.221	350.494	303.591	697.216
639.348	384.986	146.478	304.181	364.914	276.133	133.087	313.986	146.797		263.245	128.261		374.261		131.246		57.5133	706.267	351.451	303.863	691.773
650.217	386.652	153.232	302.253	365.806	303.05	131.217	311.609	148.116		257.599	124.71		364.116		131.319		60.511	696.633	354.721	307.916	707.236
656.609	384.275	162.797	301.058	371.61	304.01	133.159	311.029	169.362		257.86	127.986		375.986		131.696		61.679	694.443	352.682	304.193	708.918
652.058	384.913	158.043	297.131	366.277	302.795	133.522	310.145	150.507		261.908	128.58		383.942		131.246		62.7283	705.637	350.503	306.205	726.477
649.522	386.42	158.246	301.692	374.495	302.171	132.333	306.058	148.797		260.848	126.841		374.087		130.855		60.9946	694.305	353.62	303.293	712.039
653.652	394.116	133.13	304.913	375.888	302.577	134.333	308.377	149.449		256.638	126.913		370.087		132.275		60.0069	693.799	360.99	303.328	733.459
652.377	386.623	142.319	305.468	377.072	301.715	132.855	310.377	150.826		258.618	127.464		377.493		131.768		60.6803	716.574	352.126	307.638	734.263
637.942	388.275	141.739	302.904	329.606	292.84	133.072	317.696	150.623		261.738	125.261		376.116		132.362		58.4481	719.246	348.684	302.7	699.285
653.072	384.217	132.986	301.769	373.73	303.247	133.449	313.377	149.406		261.966	126.42		371.812		131.957		58.3168	707.13	349.426	304.428	714.187
644.58	383.116	142.145	300.903	371.775	303.308	128.681	315.667	154.536		257.888	125.855		370.493		130.507		62.8757	712.945	358.372	304.149	737.636
647.464	392.087	148.13	300.101	339.924	290.138	134.449	306.362	150.087		256.149	124.71		357.348		132.884		62.4016	728.44	352.452	304.954	715.389
669.406	389.043	158.667	297.725	361.109	302.313	133.319	311.13	150		260.631	126.145		373.014		129.855		60.6325	717.362	352.215	304.069	706.274
660	395.449	151.145	302.638	374.393	295.701	132.565	310.101	150.58		263.238	125.464		375.884		131.116		62.0794	740.278	354.188	302.289	720.66
642.783	389.667	149.493	315.834	370.892	302.35	132.957	313.667	150.623		258.355	125.957		372.087		131.232			708.558	347.558	306.284	723.056
694.449	384.928	159.072	302.28	378.172	303.174	131.768	315.638	152.087		258.618	126.754		380.478		131.855			710.263	347.914	305.866	727.875
648.072	395.638	137.116	302.824	372.943	301.981	130.652	307.246	149.855		259.863	126.551		379.652		132.13			688.833	347.695	307.933	716.185
657.232	390.014	136.725	303.233	377.391	274.896	133.014	309.652	150.681		258.67	126.043		374.014		132.188			711.654	343.991	311.78	708.114
638.29	388.768	127.855	302.529	367.793	302.467	133.812	309.797	153.13		259.141	124.29		374.594		131.377			740.861	353.312	306.538	712.277
652.478	396.232	149.609	305.669	341.009	295.679	132.159	309.29	167.623		259.239	126.783		370.13		132.942			696.692	348.75	307.763	728.595
651.971	387.449	152.841	300.549	369.669	299.847	133.652	312.928	149.478		259.395	128.362		365.449		131.652			691.88	353.635	305.374	728.117
629.072	393.826	140.841	301.354	327.667	291.6	132.826	311.986	150.928		259.313	127.71		374.565		130.174			713.716	357.681	302.707	729.73
715.841	538.522	145.565	302.872	369.331	303.516	133.13	312.957	147.232		259.159	124.449		371.435		132.87			713.25	354.514	307.207	704.248
644.986	382.159	180.725	303.19	295.614	301.775	133.217	307.362	150.13		263.692	128.594		365.406		130.319			718.133	354.743	308.441	718.69
660.971	394.522	158.246	302.634	368.68	273.032	129.29	312.565	149.159		258.949	128.246		379.116		132.783			694.768	347.235	309.49	722.762
644.928	608.71	137	304.742	317.862	300.958	132.072	313.449	149.246		256.252	129.435		383.696		131.551			770.432	351.145	306.332	722.386
665.42	389.449	140.261	303.545	286.282	261.813	128.565	312.348	148.217		266.394	127.899		372.783		132.217			706.992	350.847	304.148	718.201
664.203	557.391	151.362	306.503	359.293	285.674	135.623	313.304	149.319		257.044	126.087		376.551		130.116			703.726	356.874	296.875	706.211
649.435	387.71	157	298.577	358.779	299.092	134.783	310.884	146.667		260.624	128.855		372.464		131.029			708.601	358.916	306.929	736.248
647.71	379.638	139.203	298.234	369.574	276.149	130.855	311.522	150.478		261.526	127.594		378.783		131.638			713.365	354.821	306.34	714.915
628.058	455.536	177.493	305.768	281.141	300.723	132.333	307.797	148.217		261.159	129.754		381.725		132.652			702.187	348.564	309.129	718.224
644.507	384.638	147.246	303.532	373.279	272.728	129.957	306.797	148.275		258.073	129.667		372.159		130.435			710.413	350.004	302.143	714.672
660.551	389.203	171.609	302.618	365.571	300.765	133.391	306.13	148.464		261.425	129.232		367.232		130.043			776.907	350.224	305.146	708.147
653.246	383.594	151.391	298.742	370.642	301.284	133.435	304.826	148.652		262.333	129.536		366.594		129.855			754.849	347.822	303.132	741.495
664.246	387.551	177.159	301.668	374.619	300.981	133.667	294.797	143.797		258.738	128.565		369.203		131.986			720.442	351.522	297.154	737.855
638	379.319	157.638	304.06	373.321	287.598	133.304	299.623	149.174		260.551	130.551		364.304		132.899			732.157	354.078	297.453	715.167
662.029	388.13	154.812	302.007	365.044	292.35	134.493	300.58	149.029		259.718	127.275		368.043		131.638			717.145	349.22	298.479	715.763
641.609	393.507	134.638	299.095	374.61	301.913	129.449	303.71	148.101		261.326	131.493		372.87		131.841			854.958	350.23	298.926	729.193
642.333	395.812	137.884	305.631	373.704	286.578	133.739	298.855	148.014		259.579	130.435		373.42		132.435			737.691	350.57	297.988	719.303
657.116	387.841	152.217	319.892	329.882	303.947	131.855	300.29	148.246		257.151	130.275		378.13		131.435			694.56	345.333	300.789	740.413
644.797	389.333	140.232	302.961	339.978	273.748	133.652	304.319	148.971		258.979	129.797		379.739		129.797			757.268	351.921	300.804	709.973
655.652	401.87	172.203	304.246	331.166	305.078	132.913	300.725	147.768		259.755	131.072		370.609		132.71			747.214	341.919	302.625	694.841
646.899	393.942	170.652	303.214	370.328	303.112	133.667	305.478	147.913		257.24	129.942		363.391		130.116			709.212	343.656	299.961	724.978
662.478	388.449	137.884	303.304	363.786	304.203	135.116	303.478	148.304		256.202	130.319		362.971		130.841			739.06	342.815	303.477	733.68
641.391	392.725	156.116	305.337	371.396	300.492	133.855	306.13	154.014		257.729	129.681		370.116		132.391			720.764	352.992	300.495	730.144
648.116	387.333	164.116	300.457	265.938		133.551	308.536	148.391		260.426	130.493		373.188		131.217			746.092	350.958	301.816	731.509
641.638	392.899	159.783	303.641	334.056		134.942	309.159	147.942		257.013	127.594		369.739		133.116			716.554	347.794	300.055	727.341
656.623	373.13	173.188	301.78	335.415		132.406	301.609	146.565		258.634	130.391		361.377		132.754			712.588	347.659	301.833	745.038
651.275	392.174	205.696	294.665	370.869		132.942	303.058	148.522		256.43	127.913		352.188		132.986			722.567	348.311	300.92	716.373
629.797	391.667	139.217	301.313	354.34		134	313.594	148.812		257.425	128.971		366.304		131.203			720.147	349.721	301.233	735.321
648.377	396.275	131.58	298.742	372.786		133.667	307.362	148.667		261.282	130.913		364.116		132.884			735.406	350.79	298.569	727.385
647.623	388.638	172.377	303.08	377.086		131.623	304.928	146.159		256.225	135.899		368.116		131.696			722.885	349.436	302.266	749.937
643.783	384.928	161.594	272.647	344.899		131.203	309.101	144.304		257.492	131.87		370.696		131.261			726.357	346.427	302.443	719.841
645.377	388.783	162.058	304.177	359.837		131.377	305.333	148.87		256.255	127.826		369.739		133.145			741.114	352.678	301.171	737.278
656.449	405.014	184.464	303.213	366.396		132.783	306.304	148.507		258.104	130.957		361.449		133.884			731.881	352.868	301.262	705.54
657.072	389.667	186.754	300.942	357.317		132.942	304.435	146.043		258.706	133.522		369.768		129.899			724.189	361.647	301.069	746.18
643.58	387.087	140.391	302.182	350.09		135.986	299.855	147.333		256.406	129.217		367.377		132.217			735.104	348.25	302.576	735.09
649.116	373.406	171.203	304.633	377.736		131.449	301.667	149.667		258.779	132.884		375.29		134.478			711.331	364.194	297	712.732
647.406	388.029	136.913	303.845	327.153		131.246	300.551	143.522		256.365	130.725		370.014		130.565			726.2	364.47	302.635	766.671
637.188	390.783	143.638	301.613	367.073		130.188	303.435	142.13		258.645	130.145		367.319		134.449			712.787	364.65	301.705	727.277
637.652	459.754	149.333	303.928	364.899		133.797	309.014	145.522		257.514	130.681		363.464		130.536			707.725	354.817	303.197	720.018
644.391	389.971	176.638	300.649	348.532		133.188	308.507	146.841		256.288	131.884		363.275		134.13			706.081	354.487	301.241	740.164
641.826	401.681	133.333	302.284	315.146		134.449	303.174	142.942		257.854	131.043		356.797		132.174			709.164	364.471	299.637	745.561
640.812	541.145	170.739	302.265	329.117		133.942	303.884	145.536		256.025	130.13		370.087		132.362			719.979	361.697	302.747	735.757
648.971	386.145	148.551	303.223	366.033		133.391	305.681	143.507		262.202	132		371.623		131.449			712.341	356.556	303.782	729.198
631.116	406.551	157.609	303.798	353.335		134.71	309.826	145.449		259.222	131.971		367.71		132.928			750.821	356.585	307.392	750.693
639.087	393.957	152.275	302.262	374.237		133.855	306.435	146.884		258.011	132.304		371.623		133.826			713.295	363.741	305.25	742.969
641.304	386.899	139.493	301.399	370.781		128.942	304.377	144.522		256.904	127.275		363.768		133.884			708.846	360.929	298.802	715.423
645.319	379.957	167.507	297.264	362.179		134.855	316.406	144.348		257.303	129.826		367.522		133.609			674.71	363.693	305.295	731.485
642.841	399.507	164.652	301.064	371.967		132.681	306.928	144.739		260.588	137.913		364.826		131.638			666.889	355.889	300.45	726.971
640.116	390.623	150.768	299.505	323.919		136.261	307.594	150.043		259.368	130.71		369.043		134.478			669.815	362.947	304.752	725.621
642.116	770.362	160.188	300.626	373.294		133.87	307.478	144.855		258.071	131.377		383.362		134.449			669.046	356.723	305.215	722.752
642.696	394.42	154.464	303.442	371.256		132.319	308.754	147.391			128.246		372.667		133.101			687.686	371.34	304	740.579
642.13	393.971	149.348	302.095	369.273		133.232	309.493	145.797			132.246		367.42		133.493			669.515	351.833	301.879	716.494
627.261	403.928	131.725	313.407	371.03		133.58	305.377	145.435			132.188		369.971		130.855			699.566	359.684	300.451	725.562
644.188	386.188	152.681	305.914	323.721		131.899	303.768	147.522			130.159		374.58		132.406			680.766	355.722	304.701	709.784
632.522	426.942	139.565	296.849	371.64		134.029	304.71	145.304			131.29		375.522		133.696			682.089	360.099	302.922	741.904
643	404.159	139.739	299.874	326.907		134.71	309.391	145.609			132.754		371.536		135.928			694.18	360.928	305.77	702.62
632.014	395.797	171.014	301.922	350.965		137.725	307.058	145.478			129.623		378.812		133.478			703.647	362.84	305.921	721.067
634.304	393.783	164.493	303.321	332.405		135.13	300.594	146.942			131.348		375.522		134.957			674.093	364.797	303.082	738.722
636.609	390.319	161.652	301.538	358.383		134.899	308.971	148.348			131.101		373.348		134.623			682.663	370.982	303.323	741.553
642.58	374.261	141.884	298.854	364.5		132.391	307.768	150.29			131.71		366.652		133.319			708.451	362.25	302.43	731.463
637.986	391.884	139.377	303.034	288.756		132.667	304.507	145.884			131.971		364.971		136.043			708.807	367.023	298.513	725.925
634.449	389.739	174.725	302.555	343.505		133.478	307.522	147.275			130.188		377.391		129.681			674.961	363.443	304.765	735.481
629.87	399.13	166.826	301.452	366.374		133.797	305.101	146.957			129.667		372.797		133.043			685.896	366.685	304.583	744.944
640.29	388.043	150.101	302.383	299.096		134.928	308.116	151.928			130.565		381.913		130.333			667.812	363.377	304.364	726.039
635.826	399.42	193.145	298.126	370.706		133.739	304.638	146.072			129.812		378.609		133.696			686.575	356.369	302.606	736.309
673.594	382.986	129.362	316.19	365.442		136.232	308.899	148.449			131.841		374.217		132.551			696.183	360.27	303.301	739.124
640.783	397.043	184.768	301.679	371.122		132.072	308.609	149.638			132.87		366.319		134.362			692.752	362.351	302.781	726.29
639.913	388.072	159.493	299.663	344.832		130.449	311.536	147.739			130.71		384.014		132.783			744.767	374.045	302.897	728.063
632.42	389.609	222.333	303.278	347.469		133.029	308.478	147.362			132.377		368.333		134.928			682.048	361.824	300.596	742.925
637.928	391.014	157.348	301.604	366.556		134.725	308.246	148.203			134.667		378.928		133.551			686.536	360.538	305.454	745.333
637.275	388.826	216.246	301.522	372.76		132.58	303.797	145.217			137.783		370.42		135.319			696.77	363.436	304.758	743.643
649.594	569.058	139.058	301.6	359.448		137.594	305.942	147.71			131.594		381.913		134.029			691.473	370.985	304.507	722.211
644.159	394.116	131.725	299.177	370.158		136.333	312.913	149.072			132.275		381.246		134.275			735.143	360.976	304.345	720.727
627.986	393.203	180.072	298.817	296.426		134.391	307.971	148.391			135.13		380.913		134.797			698.734	366.738	304.738	714.653
642.116	381.478	148.333	301.008	351.54		135.928	311.145	146.855			130.478		373.681		135.507			718.319	363.819	306.259	733.009
641.58	389.667	132.812	299.307	362.954		133.072	307.725	147.449			130.319		371.304		134.609			697.954	357.01	301.091	710.842
718.42	389.029	134.449	300.478	367.727		133.333	308.188	151.101			129.754		378.696		135.594			734.676	363.829	306.887	742.773
635.899	395.957	144.899	299.904	356.962		134.159	305.928	148.145			128.812		375.159		134.159			704.798	364.315	305.42	740.954
637.087	394.101	173.029	298.207	369.132		132.159	309.986	149.87			131		376.203		133.536			698.558	367.648	307.182	738.138
645.406	383.667	141.638	298.975	357.279		135.174	308.087	148.986			134.435		376.014		128.493			698.08	388.536	300.045	730.402
629.362	383.217	151.217	299.11	369.775		129.884	306.435	151.435			133.71		370.333		130.594			737.173	371.823	306.555	728.988
636.551	388.13	196.464	300.764	366.505		134.449	304.899	147.667			128.884		372.072		134.768			706.498	366.77	304.541	722.215
632.986	391.986	151.159	301.618	347.429		132.13	306.812	156.29			129.986		378.217		134.812			747.629	362.942	303.897	735.902
640.304	390.304	135.855	300.041	368.661		134.246	308.971	147.58			133.435		378.464		128.826			719.015	360.48	304.132	736.498
650.333	388.536	143.464	300.653	364.952		133.232	311.464	150.536			130.014		380.072		132.29			703.348	370.113	303.083	733.41
641.609	386.536	151.884	299.085	338.4		137.725	308.275	149.435			129.043		380.71		130.71			720.474	367.891	303.546	739.881
637.29	393.304	169.986	302.884	366.81		135.29	310.246	148.87			131.986		373.971		129.768			734.15	366.831	303.435	756.428
645.783	387.942	166.493	304.317	361.85		134.217	304.246	150.754			131.826		385.348		134.725			707.215	363.01	305.727	722.516
645.101	388.029	179.203		365.043		135.304	308.609	146.087			129.449		368.072		129.029			696.012	366.29	301.71	709.31
645.725	396.884	132.725		367.645		134.145	303.159	148.783			129.406		379.464		131.652			698.362	366.635	306.285	751.379
653.928	395.986	147.377		323.952		136.768	309.101	154.435			130.565		381.725		132.652			708.025	355.168	308.565	724.861
645.754	392.797	211.696		322.979		130.348	307.594	147.42			125.928		391.188		134.333			707.711	365.458	305.191	736.235
654.841	395.174	135.609		370.367		135.377	308.739	161.246			128.391		356.188		133.71			721.573	359.863	296.625	740.021
653.855	387.536	135.014		363.653		132.493	309.928	150.507			129.797		379.246		133.58			718.101	362.682	304.402	714.621
644.971	585.014	167.174		332.937		134.855	311.478	149.319			132.13		380.768		134.087			705.836	362.423	305.144	695.573
649.942	384.841	142.667		366.524		129.435	310.464	152.42			129		379.174		133.261			710.799	344.753	306.808	734.393
645.449	384.623	176.667		349		131.246	312.072	149.087			130.609		375.043		133.348			739.108	353.475	303.768	751.072
652.638	379.507	176.261		304.74		132.725	306.986	149.159			131.928		371.536		130.261			747.786	359.542	299.2	750.972
645.797	389.826	149.638		340.083		131.319	310.145	148.594			131.536		369.928		133.304			708.08	366.211	302.486	746.827
654.594	386.391	134.13		349.787		132.957	309.217	150.493			127.159		374.855		135.116			743.415	356.277	305.143	745.537
650.116	392.783	153.667		354.912		136.13	311.043	150.638			133.043		377		136.029			729.244	367.483	309.385	736.566
652.058	394.13	143.101		354.434		129.638	310.333	148.812			129.855		380.029		133.159			715.638	363.176	306.109	721.68
656.101	490.174	166.377		312.172		130.899	304.522	148.812			130.87		384.464		131.681			714.05	354.644	311.114	764.109
648.275	564.884	139.87		368.017		132.058	312.681	150.812			129.667		380.406		132.536			717.398	363.051	309.317	741.2
657.333	371.58	168.348		325.07		131.333	305.348	152.188			131.58		389.232		134.754			703.164	368.899	307.805	732.372
652.681	400.348	156.609		368.842		132.594	310.217	151.203			131.551		369.029		131.217			714.608	364.469	305.355	761.606
710.768	387.435	143.391		369.365		132.565	315.29	151.348			128.594		373.928		133.87			683.405	358.646	312.495	704.381
666.913	388.333	162.217		354.433		131.174	327	148.754			130.246		384.913		131.29			890.835	367.171	306.842	721.209
654.13	382.667	134.667		280.335		135.841	308.101	149.667			131.652		382.043		128.072			713.215	365.196		736.895
647.058	387.043	150.667		362.816		133.072	305.348	152.652			129.855		375.406		128.261			741.821	359.257		716.98
650.594	381.217	135.058		321.709		134.087	313.261	151.609			129.391		375		127.899			704.173	351.25		731.679
649.507	400.391	135.072		359.56		132.754	307.493	151.565			132.043		370.725		129.029			738.036	374.293		722.568
654.29	397.087	161.812		369.225		132.246	311.304	165.87			130.942		374.449		128			804.959	363.374		709.721
634.406	394.826	159.681		339.058		131.986	306.072	151.768			132.145		377.928		127.188			713.118	359.668		726.261
652.261	387.217	173.971		370.38		131.957	310.797	155.971			128.145		377.174		129.725			704.042	357.241		736.259
653.348	391.565	153.464		373.605		134.667	316.029	149.87			130.333		376.319		127.145			698.622	367.384		743.169
648.493	386.609	168.174		307.257		126.928	311.71	152.942			129.377		365.594		125.348			734.5	367.167		731.776
636.768	385.681	140.072		372.629		128.391	312.696	148.493			130.464		375.725		126.899			758.915	370.052		738.439
646.551	391.058	146.478		371.711		131.406	307.739	150.087			129.203		377.855		128.217			715.921	360.014		739.209
658.087	384.609	144.072		330.701		128.087	312.522	153.594			129.768		371.913		129.232			690.398	357.845		719.152
658.551	389.942	206.594		361.307		135.667	309.812	151.261			131.667		371.594		130.725			710.321	371.071		721.117
647.783	383.609	131.101		323.668		130.391	310.754	152.696			127.551		377.159		127.768			709.214	366.43		730.556
651.638	392.507	151.304		348.12		130.522	310.696	150.348			128.812		377.58		129.362			733.741	374.837		746.52
639.696	383.884	183.565		362.172		129.217	309.391	162.377			127.826		374.913		128.884			701.78	366.129		715.517
655.884	386.232	171.667				132.174	308.884	152.145			139.232		373.522		130.841			736.646	367.102		724.41
658.652	380.551	163.797				129.522	307.246	151.855			127.58		378.217		131.406			728.674	357.5		746.471
649.116	382.101	170.797				128.551	309.449	151.29			133.739		381.435		131.551			704.638	353.811		726.951
667.435	489.275	138.522				131.203	313.246	162.536			128.594		384.623		131.841			730.403	359.713		710.045
658.783	381.638	137.072				129.884	304.971	150.333			129.246		380.406		132.072			724.105	359.044		732.617
758.145	379.493	155.13				130.638	308.841	149.304			127.362		370.29		132.464			762.503	371.201		717.022
643.188	391.333	137.478				129.725	309.71	153.362			129.348		376.058		132.29			744.995	364.951		727.542
650.246	390.812	131.42				129.246	309.043	149.101			129.072		372.58		131.768			702.534	361.869		743.757
643.232	384.667	142.362				129.101	309.391	152.696			125.609		374.725		130.493			745.882	372.217		718.766
649.203	393.536	182.913				129.826	311.159	148			129.188		375.522		131.899			722.004	361.141		743.847
658.275	597.797	136.13				130.493	312.348	151.522			128.652		371.29		130.71			728.561	358.031		732.928
661.333	398.319	135.739				130.261	311.536	150.536			127.638		375.652		132.681			722.093	353.325		733.145
653.826	388.71	146.29				130.058	313.275	149.71			132.232		365.667		131.652			734.251	357.363		720.783
640.188	616.203	164.058				129.942	311.812	150.913			129.58		377.855		132.29			718.764	366.377		729.744
660.942	383.942	155.855				129.188	306.188	152.116			127.232		378.014		132.841			711.924	360.793		713.39
663.855	568.29	158.13				130.449	310.841	152.304			128.971		367.159		130.667			784.462	366.11		711.779
642.478	382.188	142.797				129.565	308.13	152.971			129.348		378.783		132.29			700.734	366.009		716.158
642.391	381.754	162.797				132.464	307.87	153.391			128.333		368.696		131.667			711.613	362.096		746.781
654.957	707.928	167.667				129.667	313.029	151.609			124.913		379.101		134.058			762.561	360.827		740.181
662.841	388.725	163.058				131.232	310.406	153.594			138.42		370.725		133.174			721.719	360.653		725.815
641.899	381.232	175.855				129.159	309.884	154.275			128.58		367.826		133.072			731.761	359.38		739.542
662.232	381.275	146.725				129.623	312.362	151.884			127.58		367.812		130.812			702.744	362.9		728.583
654.551	387.275	134.913				130.145	310.116	151.522			128.29		378.478		131.957			708.617	360.987		730.182
649.101	384.275	148.449				129.913	306.116	154.667			127.855		372.681		132.623			736.353	355.487		719.199
667.188	379.565	180.29				130.13	306.493	148.493			129.406		366.217		133.609			731.321	358.256		715.184
651.29	389.797	178.493				132.551	307	150.638			129.406		354.116		132.841			713.783	344.105		740.714
654.928	394.957	151.971				132.377	310.217	153.449			126		378.275		133.304			692.609	354.271		704.879
660	375.333	185.507				133.696	312.493	154.841			127.652		368.42		134.319			716.092	361.876		735.876
662.42	382.333	128.029				129.304	310.826	150.609			126.449		371.536		134.652			688.174	361.847		723.794
655.13	384.957	139.638				132.029	310.768	154.014			127.464		374.101		131.913			673.133	367.285		720.838
706.507	558.29	151.116				129.232	314.435	151.913			128.174		362.739		134.623			667.246	359.664		703.387
656.565	384.768	145.899				131.623	311.623	152.406			127.522		376.551		133.884			680.847	369.261		711.271
653.348	384.362	140.406				130.377	312.768	153.319			126.913		373.725		133.435			679.176	362.031		727.899
650.377	386.667	160.449				129.406	309.319	150.884			126.58		365.797		135.71			678.974	360.432		732.628
666.522	385.348	161.884				130.087	306.986	156.435			126.928				133.319			670.905	352.167		731.121
645.522	387.609	150.928				131.826	305.536	156.522			127.159				133.71			678.36	364.092		724.854
670.71	381.42	149.957				131.58	316.159	155.174			126.188				133.13			681.946	361.013		727.718
664.609	384.13	158.101				129.855	310.261	151.348			127.304				133.739			675.408	362.309		718.032
648.623	382.565	148				132.261	310.928	149.42			126.348				132.87			680.346	356.453		732.781
638.043	383.348	191.623				130.768	309.391	157.406			127.71				132.333			698.727	360.103		713.733
656.551	384.667	155.812				133.435	314.217	152.261			127				129.783			679.769	356.632		732.269
633.826	594.507	199.681				130.623	308.768	151.42			122.246				128.043			688.786	378.443		726.112
652.101	382.696	133.565				131.493	307.377	148.957			124.638				126.826			706.703	363.726		729.004
646.652	397.377	159.362				133.333	310.159	154.261			125.522				127.797			689.147	359.213		706.543
657.275	389.203	175.623				131.594	316.754	151.261			128				126.232			712.499	353.888		720.601
655.29	383.014	171.812				132.768	308.696	152.855			129.145				127.391			687.881	368.723		737.986
655.957	389.391	143.783				128.841	312.87	152.986			127.072				125.623			678	358.212		716.174
652.116	385.116	176.435				130.87	307.435	166.681			127.667				126.884			715.901	345.436		720.251
639.971	383.304	158.406				132.333	310.913	152.623			125.638				126.899			683.187	361.348		732.281
653.058	386.565	157.971				131.043	310.435	152.435			127.739				128.826			708.031	362.735		736.562
655.768	385.188	151.928				132.116	307.913	154.014			128.116				129.681			688.626	357.577		731.413
646.623	395.261	146.203				130.986	305.754	152.768			125.884				128.101			785.11	360.624		732.422
643.899	394.681	177.145				130.942	309.884	150.391			128.464				129.884			796.967	361.475		727.472
645	392.812	145.275				133.232	307.899	152.391			130.029				129.319			691.774	367.721		726.485
634.116	384.072	170.029				131.986	310.507	152.812			129.493				129.145			704.951	357.532		734.509
650.623	388.942	164.652				129.043	303.681	154.667			132.275				128.87			712.897	364.17		737.795
646.623	393.116	136.971				134.783	306.754	154.899			127.478				130.159			709.524	359.764		735.66
640.014	406.58	150.217				133.623	308.174	154.942			130.087				129.043			679.72	360.961		730.823
634.609	384.159	152.797				133.391	305.957	156.246			130.551				130.406			695	356.876		729.34
644.29	395.551	146.377				133.623	308.551	154.406			129.246				129.594			692.173	356.222		722.987
633.942	399	131.377				133.507	302.971	154.565			130.261				129.304			691.359	362.263		712.448
645.116	382.884	168.928				132.478	306.652	151.435			129.928				132.507			710.006	358.758		737.237
650.681	395.333	169.217				130.696	310.014	154			131.928				131.435			961.017	369.248		725.877
635.435	392.058	135.478				131.29	308.522	152.913			130.942				131.246			695.054	364.342		740.743
649.304	388.493	188.928				130.362	306.449	156.754			131.913				130.797			707.581	362.669		736.638
647.957	391.913	137.188				130.594	304.087	154.942			130.478				131.261			695.661	372.379		740.946
649.594	399.681	136.449				130.638	314.942	157.362			131.014				131.246			705.352	362.688		717.8
646.768	390.71	135.536				133.116	308.681	153.348			131				129.739			711.866	355.65		733.262
646.507	395.551	148.072				130.638	300.928	150.435			130.406				129.188			690.427	360.004		734.229
650.638	388.884	161.551				133.594	296.507	154.565			131.203				130.145			714.336	356.6		736.621
633.899	390.348	132.072				133.362	304.594	152.754			130.826				131.855			712.369	359.949		715.336
649.014	390.667	170.913				131.565	303.971	151.029			135.855				127.609			699.321	360.808		745.917
642.072	385.29	131.623				128.971	302.783	151.826			131.42				130.594			723.341	360.746		716.933
642.116	405.667	158.739				128.855	300.928	153.551			130.812				130.435			695.609	362.706		741.075
643.957	402.174	164.71				132.478	299.087	153.899			129.13				131.116			707.731	353.86		739.152
648.913	392.072	137.696				133.362	305.159	155.855			134.884				128.826			730.607	364.109		737.099
	390.928	142.246				131.725	308.71	154.855			132.536				130.551			715.753	357.312		709.745
	393.435	163.014				129.899	297.174	154.971			133.565				131.623			708.797	366.024		740.766
	395.101	165.116				132.87	304.826	154.101			128.029				130.029			690.468	359.037		737.32
	405.681	181.754				132.71	300.667	152.623			131.42				129.188			708.458	360.728		726.692
	396.464	142.493				132.899	303.13	150.536			128.638				130.87			689.638	357.576		704.987
	397.739	150.246				131.362	306.522	150.551			132.87				128.87			709.387	365.736		727.074
	396.609	131.029				132.536	312.884	154.928			132.043				130.928			715.485	359.872		715.953
	390.812	160.652				130.42	305.696	154.217			133.188				130.594			699.712	362.31		740.792
	396.159	132.638				133.232	303.594	156.449			132.174				130.058			1040.04	353.713		735.36
	398.58	158.188				131.072	304.304	153.333			130.464				130.739			702.697	353.648		708.569
	390.87	152.928				132.029	305.217	151.768			133.087				130.681			699.101	355.655		732.594
	395.928	144.638				133.841	309.797	152.116			130.043				128.971			715.395	356.082		717.191
	404.971	167.391				130.406	298.928	151.145			129				131.464			687.147	366.849		724.961
	387.667	173.536				130.71	308.188	156.449			131.696				130.971			702.568	364.523		731.989
	397.71	156.971				130.42	303.13	149.652			129.391				130.551			698.083	350.811		714.158
	396.406	129.464				132.42	304.362	153.971			133.797				131.391			730.197	365.184		719.88
	396.304	138.449				129.739	313.435	151.087			131.348				130.435			699.208	360.084		709.723
	393.275	155.014				133.043	308.232	153.783			133.725				129.522			709.253	361.042		729.545
	398.478	133.014				132.406	310.145	151.884			135.855				131.029			736.094	361.76		719.943
	400.13	154.942				133.145	304.217	152.638			131.043				130.42			752.32	357.559		728.047
	385.377	155.174				130.725	307.188	155.899			128.072				129.391			697.308	359.905		707.053
	396.754	130.638				132.478	301.522	172.71			133.783				130.203			671.722	351.966		731
	412.942	140.942				132.638	302.58	167.333			132.739				129.522			672.882	363.466		706.065
	386.159	131				132.87	303.986	154.348			131.014				129.275			826.954	350		696.462
	387.986	149.58				130.116	307.058	156.246			132.116				130.841			752.463	361.4		714.446
	402.884	166.391				132.348	306.725	152.652			132.246				131.145			665.069	359.081		686.581
	383.435	153.725				131.043	305.826	152.783			131.101				130.493			721.856	359.093		694.846
	398.783	177.348				131.42	318.362	151.638			130.986				128.493			733.884	350.924		690.415
	403.101	132.652				130	310.58	155.594			132.406				129.696			673.942	353.723		689.909
	398.391	145.928				132.029	311.246	154.246			132.101				130.391			663.648	357.985		698.112
	389.478	140.797				131.594	311.928	161.754			132.942				128.667			716.129	355.697		692.879
	399.319	165.739				132.217	304.188	153.623			131.913				131.986			663.921	360.441		741.105
	395.87	147.449				130.855	303.725	157.058			133.333				129.783			698.741	355.169		720.53
	409.29	154.884				132.71	305.841	152.42			131.841				130.159			691.464	350.898		721.483
	387.71	182.478				131.29	314.261	152.58			133.362				132.072			647.698	357.325		710.492
	401.652	131.217				128.87	308.449	154.217			132.13				131.029			660.907	354.973		707.4
	393.957	164.768				132.246	306.71	156.072			135.725				132.188			704.21	360.743		706.74
	390.565	153.855				133.435	307.391	152.246			130.435				130.507			687.473	359.766		728.488
	405.928	129.696				133.116	305.783	153.841			141.565				129.884			691.308	359.468		725.192
	408.725	168.406				131.986	304.072	156.71			133				129.667			671.151	361.13		736.048
	387.913	151.565				131.261	308.333	154.029			131.029				130.623			1016.14	354.238		714.047
	392.203	145.449				129.319	307.029	155.464			131.696				131.174			679.29	353.854		703.074
	392.551	162.754				133.406	303.71	156.913			133.609				129.449			680.931	358.619		722.627
	399.768	170.087				130.725	311	153.188			135.609				131.232			722.479	360.385		719.699
	392.696	145.71				131.609	306.928	154.609			140.42				129.217			729	357.209		726
	390.116	135.841				132.884	306.145	154.986			130.188				130.623			692.049	364.656		706.261
	403.072	147.174				131.971	307.087	155.42			132.014				130.478			694.051	353.366		704.073
	386.986	171.188				131.783	302.623	153.348			132.71				129.928			722.896	353.384		720.891
	406.754	133.13				133.261	308.377	154.783			129.072				128.971			708.474	361.209		705.342
	377.826	142.623				132.899	313.087	154.986			128.913				130.203			685.487	351.993		708.35
	396.319	131.493				132.739	314.275	153.304			131.754				129.014			681.503	357.929		703.862
	395.696	152.986				132.13	308.203	150.319			131.261				130.87			673.845	350.172		700.494
	404.971	131.203				130.522	308.725	149.623			132.899				129.623			745.402	350.182		704.464
	388.551	130.957				132.623	312.623	149.899			131.884				131.464			684.99	357.7		702.654
	401.145	162.507				131.522	312.246	157.116			134.826				130.609			681.056	359.623		708.517
	794.58	130.725				132.826	308.826	150.159			133.435				132.812			675.642	359.939		701.98
	392.71	137.58				132.841	308.522	155.391			130.855				132.043			697.705	351.506		721.375
	402.884	174.565				132.406	305.304	150.478			129.855				129.304			658.293	361.913		714.286
	397.072	140				132.478	307.638	158.261			132.768				130.275			726.093	357.777		714.753
	388.188	168.391				131.841	309.232	154.623			129.464				132.638			744.162	353.603		715.539
	397.13	185.058				129.652	308.87	150.043			131.319				130.768			665.805	354.236		707.961
	425.072	165.536				131.362	307.899	149.754			130.333				130.188			681.393	350.408		707.139
	386.42	140.971				129.188	307.826	153.348			133.565				131.29			671.467	354.46		707.36
	402.609	130.29				133.449	309.188	153.913			129.058				130.507			706.286	359.506		672.006
	399.333	140.275				130.942	308.188	151.797			132.101				132.217			670.7	356.965		680.421
	389.638	169.362				130.043	310.768	152.42			130.928				130.29			704.708	361.95		687.189
	399.826	181.913				130.899	306.638	153.101			133.043				131.406			709.73	355.019		674.635
	399.71	138.87				132.42	307.449	153.623			132.348				130.928			664.774	356.135		681.039
	391.29	177.246				131.681	305.652	153.536			138.377				130.391			691.5	367.502		689.613
	376.986	129.638				130.551	319.435	153.188			131.348				129.348			699.936	348.904		677.322
	384.087	146.203				133.435	308.522	152.188			130.304				130.739			681.34	353.276		689.992
	394.493	153.725				132.058	307.319	154.377			135.058				130.609			707.777	360.319		686.184
	386.333	163.841				132.826	305.768	157.159			131.551				129.71			714.606	362.492		686.439
	392.565	200.217				133.014	306.478	151.667			128.203				129.13			698.092	351.818		684.436
	395.594	128.594				133.232	305.348	154.29			130.725				131.275			702.43	350.179		707.481
	390.203	144.652				131.696	311.87	155.826			130.609				131.623			667.537	366.333		680.673
	391.623	159.623				132.681	310.101	153.217			128.493				130.725			754.925	348.373		689.875
	399.841	153.638				132.957	314.217	152.377			131.696				131.696			691.412	358.72		688.441
	385.406	165.145				131.406	307.203	160.565			131.087				130.855			741.975	356.791		691.572
	381.348	145.652				132.797	310.232	153.116			127.406				132.754			727.215	354.097		692.671
	400.246	138.551				133.478	307.899	151.812			136.783				132.319			719.998	356.77		708.762
	393.652	135.841				131.333	304.478	153.319			128.928				132.014			706.949	357.425		678.291
	397.116	157.101				131.623	310.188	168.377			132.478				131.087			697.458	356.397		692.775
	395.652	129.087				130.536	309.174	153.58			131.261				130.174			700.239	348.21		690.787
	395.362	188.014				130.159	307	152.754			130.159				133.145			682.2	352.222		689.22
	392.71	157.101				131.797	309.116	154.058			130.884				129.391			757.876	351.889		704.323
	396.029	150.536				132.725	309.783	150.841			129.435				132.246			696.663	345.284		696.874
	387.855	153.29				133.029	305.377	153.043			127.565				132.594			682.39	359.571		689.254
	385.145	173.696				133.333	306.478	158.913			129.638				132.667			742.31	351.27		710.3
	674.652	164.942				132.725	307.319	151.362			129.667				131.783			686.676	348.669		694.966
	396.029	160.029				134.71	308.594	153.29			128.13				132.232			754.049	353.004		699.724
	391.957	130.928				130.652	316.609	156.101			128.275				132.841			669.852	349.431		720.779
	389.667	161.797				132.217	308.768	153.043			130.841				132.333			751.606	349.113		695.933
	579.478					132.638	311.232	153.246			128.667				130.522			674.527	352.109		710.451
	386.232					132.101	306.116	155.174			129.087				131.565			720.385	355.348		714.918
	378.826					132.594	309.014	151.478			127.478				131.145			677.478	353.817		713.231
	403.826					132.609	310.783	152.29			127.087				130.652			678.796	353.665		708.378
	685.246					131.391	309.942	152.304			129.493				132.203			684.065	350.106		723.066
	386.913					132.812	310.377	149.841			134.014				133.812			702.635	345.62		721.576
	386.58					133.043	314.362	152.232			130.971				130.696			680.2	355.593		705.888
	524.42					133.246	308.087	154.377			128.58				131.928			717.87	360.394		721.213
	392.507					134.304	310.159	153.942			129.333				131.493			730.863	358.107		729.54
	386.536					133.58	312.609	152.493			128.261				129.928			676.879	360.912		712.054
	394.464					134.072	307.913	151.841			127.826				131.725			728.388	357.209		713.127
	386.217					133.725	310.971	152.319			128.609				132.609			739.252	358.462		712.781
	388.594					133.029	311.043	153.565			123.362				131.696			681.957	347.15		712.289
	389.493					131.928	307.826	153.841			128.913				132.884			762.1	349.112		712.175
	394.536					133.319	311.638	151.29			128.116				131.971			753.486	347.741		721.245
	386.261					130.246	309.681	153.42			126.754				131.812			733.283	353.857		707.015
	391.971					130.435	315.826	150.464			126.797				132.623			719.02	348.048		706.446
	403.42					133.986	312.232	154.913			125.478				131.101			723.533	349.554		713.691
	401.623					132.246	311.275	152.942			126.957				132.71			716.451	350.815		723.215
	412.638					132.884	308.71	153.319			127.217				132.449			685.023	347.377		717.883
						133.29	308.377	152.565			127.348				132.246			712.712	344.985		706.807
						134.261	309.217	151.957			128.783				133.333			751.643	346.929		710.889
						129.754	312.333	153.522			128.101				130.232			677.171	352.376		712.212
						135.203	308.072	155.174			126.638				132.942			692.323	350.135		718.957
						134.551	310.841	155.275			127.391				131.493			721.964	351.833		716.53
						131.478	315.478	160.942			126.899				133.855			731.863	350.915		710.598
						134	310.217	151.667			127.522				133.667			740.646	353.574		714.473
						129.913	308.42	153.232			128.71				131.667			920.667	354.776		719.331
						130.942	306.522	151.449			127.667				132.841			709.481	352.995		722.526
						133.797	315	153.174			129.072				133.913			751.816	346.803		712.602
						132.783	311.217	153.261			126.261				135.087			708.6	351.212		723.748
						131.116	311.261	154.377			128.797				132.493			693.18	354.387		712.886
						130.609	309.319	153.203			126.957				130.725			732.906	346.139		719.325
						134.275	306.638	154.333			130.797				132.71			715.542	346.947		706.997
						133.913	306.783	170.232			128.493				132.435			709.159	349.716		708.912
						130.725	307.681	153.145			129.145				134			726.01	349.675		728.271
						134.71	310.246	154.348			130				131.667			706.209	350.99		705.4
						132.855	310.391	155.681			131.565				133.072			704.257	350.124		721.422
						132.348	308.174	153.71			130.116				131.696			715.619	349.134		713.24
						134.319	307.029	151.145			133.13				130.594			707.847	346.576		716.213
						133.913	314.899	153.232			130.42				133.275			697.704	349.935		731.857
						129.058	312.087	152.971			133.391				134.029			722.741	346.918		679.035
						130.797	310.217	150.725			127.841				134.058			761.653	345.323		685.179
						134.652	307.522	150.087			131.275				131.899			685.664	352.296		682.756
						131.116	311	152.145			127.435				130.986			693.145	352.058		684.016
						134.391	313.449	153.58			133.217				133			728.031	346.435		692.656
						132.507	314.188	155.565			131.942				133.899			673.833	342.607		680.998
						135.116	312.623	152.232			132.101				133.145			743.385	349.879		700.986
						135.348	305.478	155			130.507				132.986			730.63	346.899		694.971
						135.217	310.971	150.522			131.362				133.275			724.451	350.788		703.554
						135.551	305.101	152.319			128.986				133.522			703.662	348.331		701.659
						132.058	308.696	152.319			128.449				136.014			698.566	356.888		705.055
						134.899	305.797	152.768			129.116				135.957			717.468	354.272		691.639
						133.812	311.246	152.841			128.507				134.348			754.267	344.204		683.441
						133.029	305.304	154.217			132.362				133.261			712.918	354.033		704.725
						132.42	307.58	156.406			130.391				135.638			749.479	346.403		685.324
						137.29	307.362	151.478			130.942				134.667			705.21	347.2		697.971
						135.971	305.333	150.739			132.101				133.478			773.149	353.805		700.314
						136.29	305.536	151.319			128.565				134.29			690.976	346.449		700.177
						135.812	310.406	147.014			140.478				133.797			734.095	346.147		696.112
						126.739	306.333	152.493			132.812				133.348			685.951	344.386		701.632
						133.478	304.203	153.159			130.145				132.507			710.447	349.765		692.132
						130.29	307.652	152.507			131.754				135.928			710.784	346.345		684.568
						135.71	304.348	152.116			133.464				134.957			690.851	350.707		695.453
						135.174	304.101	152.275			132.304				134.261			709.624	349.781		692.863
						132.754	303.014	153.145			130.696				135.623			765.152	345.792		699.779
						134.536	304.71	153.087			135.217				134.188			691.657	346.852		686.58
						130.536	309.087	152.029			134.551				132.71			761.421	347.3		699.502
						135.681	304.304	150.319			132.855				132.275			691.596	347.275		689.714
						136.928	303.449	150.29			133.116				133.072			783.529	351.238		688.154
						130.232	306.174	160.928			132.768				134.13			736.359	350.312		703.774
						133.841	306.072	152.667			132.261				135.449			747.925	352.345		694.197
						134.377	307.391	152.087			133.232				135.275			709.777	342.189		682.897
						136.565	311.217	152.362			129.884				128.667			785.468	342.892		691.55
						134.377	306.594	151.391			135.406				134.899			777.621	355.177		698.689
						135.101	304.855	161.449			130.072				132.855			733.05	345.151		695.232
						134.884	311.565	154.667			131.232				133.768			688.24	351.974		700.606
						135.174	315.319	152.203			132.58				134.072			734.251	357.885		706.42
						136.739	306.217	152.449			132				132.899			681.885	352.111		692.745
						129.391	310.029	151.681			133.188				133.449			682.959	366.736		697.265
						134.058	307.783	152.42			131.942				132.275			718.652	357.146		695.097
						133.232	310.623	152.377			131.116				134.13			791.828	358.418		705.301
						135.232	304.957	152.913			132.058				132.507			729.408	356.765		714.317
						130.536	307.754	149.435			132.58				133.29			712.732	351.138		711.327
						135.217	310.855	150.797			130.667				132.145			719.01	361.469		734.741
						130.304	300.42	151.246			130.928				136.406			723.165	361.411		714.507
						136.275	304.333	149.826			134.826				134.928			683.454	357.14		719.238
						134.768	312	152.362			133.072				133.275			703.555	362.941		699.568
						135.275	310.391	152.623			133				132.435			720.136	354.915		699.363
						134.449	307.841	154.725			134.362				132.971			706.938	355.622		718.214
						131.29	312.942	147.609			132.58				135.275			739.178	357.163		723.374
						136.768	303.754	146.203			133.058				132.174			696.417	357.792		723.275
						136.029	309.768	152.449			132.942				133.536			758.2	359.085		710.938
						130.667	305.014	152.275			132.13				131.058			821.209	354.413		720.039
						136.551	301.362	149.942			131.841				130.957			685.234	364.945		729.081
						139.087	304.145	149.928			134.246				136.304			688.68	360.532		721.316
						135.029	303.841	149.493			132.203				131.116			734.474	362.36		708.062
						135.348	307.725	152.594			133.101				134.971			719.173	359.266		717.389
						134.42	308.754	148.159			131.188				132.725			718.412	352.691		691.455
						133.87	313.754	150.754			134.797				133.638			750.232	353.103		731.127
						133.145	312.841	150.435			128.565				132.406			721.582	383.792		721.291
						135.29	305.899	151.87			135.783				133.623			743.087	376.771		709.136
						136.841	309.986	152.754			131.435				134.029			759.925	362.16		715.229
						136.174	300.551	151			128.58				133.681			745.14	365.227		708.319
						136.464	310.232	147.638			129.391				130.986			708.033	365.288		711.315
						131.739	311.29	151.087			130.58				131.391			687.607	353.879		695.035
						135.188	304.58	150.609			130.899				131.478			736.952	364.807		710.348
						135.406	314.812	150.174			133.406				130.667			745.179	367.013		695.81
						131.101	315.116	147.942			132.725				125.145			705.805	358.99		701.983
						135.536	314.855	148.652			133.449				124.464			804.325	360.149		714.57
						134.986	308.188	151.145			131.913				124.203			713.446	363.828		701.69
						137.174	311.739	151.913			132.087				123.913			726.276	365.621		707.8
						138.768	309.739	147.841			133.783				125.304			746.095	362.832		723.8
						135.145	311.667	150.217			130.449				124.971			730.23	363.643		705.148
						135.362	316.493	151.522			131.42				126.725			762.209	350.589		705.209
						134.464	306.797	148.536			131.058				125.507			1051.58	357.047		722.066
						136.71	310.638	150.565			128.71				124.565			710.766	363.385		709.857
						137.507	309.493	150.594			130.667				125.232			1171.3	357.85		721.252
						133.014	303.884	151.101			129.913				126.13			728.781	365.783		717.283
						137	313.913	153.406			131.986				128.203			1117.98	363.982		730.952
						134.855	310.014	149.522			145.333				128.464			819.664	368.417		714.199
						130.29	314.435	149.71			133.275				125.101			718.667	358.647		698.729
						137.406	304	151.145			131.362				125.71			1338.56	351.636		720.035
						138.043	309.696	155.101			132.667				125.652			712.986	369.076		723.452
						136.275	313.493	150.348			131.029				126.667			724.079	356.937		712.147
						138.768	307.986	147.449			130.362				125.377			733.18	382		719.086
						129.42	309	150.522			129.478				125.696			738.751	369.352		733.594
						134.362	307.13	160.014			131.884				126.13			717.946	355.973		742.132
						138.058	315.681	148.855			130.522				125.478			726.414	368.875		727.094
						129.464	311.623	148.203			128.101				127.536			757.861	360.672
						132.449	316.449	147.449			133.754				127.696			738.786	355.849
						136.884	319.797	147.507			135.014				127.58			705.262	357.18
						133.101	317.377	151.116			129.667				126.899			738.618	358.457
						141.507	317.304	148.464			130.333				125.159			731.94	361.984
						135.391	312.87	146.899			130.406				126.855			727.027	357.095
						134.841	313.116	148.797			130.261				127.362			714.514	360.104
						130.812	312.014	148.319			130.957				125.493			700.197	366.546
						135.391	317.101	149.377			129.406				127.696			776.739	358.739
						136.841	310.362	146.812			129.029				126.362			1170.94	362.898
						135.725	315.681	148.464			130.435				127.812			703.641	357.004
						135.884	315.986	146.884			128.884				129.29			711.118	363.229
						134.449	309.609	147.145			125.145				127.536			697.235	356.779
						133	314.652	149.246			130.304				126.812			738.556	369.28
						135.362	316.971	146.58			129.812				128.275			710.146	353.107
						131.348	310.58	163.551			129.551				127.942			733.621	365.393
						136.217	308.826	146.304			130.667				126.145			774.88	359.075
						131.667	312.449	143.986			130.58				127.913			778.548	369.809
						138.029	309.449	143.29			130.638				128.681			690.844	361.247
						134.493	312.783	140.116			129.261				127.565			788.464	361.034
						136.87	313.681	142.754			128.348				128.464			728.62	360.235
						131.377	319.42	143.217			129.058				128.29			765.275	375.164
						137.101	308.681	144.841			128.232				128.29			752.679	357.764
						135.261	315.087	143.087			128.71				126.986			796.337	358.911
						131.928	309.304	142.58			128.623				129.203			692.281	357.931
						137.87	313.725	144.696			128.623				126.058			753.275	352.867
						137	313.739	143.768			128.928				128.478			725.923	363.028
						137.623	315.507	146			126.623				129.043			785.102	358.817
						135.841	312.449	145.13			128.551				127.696			728.279	366.284
						132.333	309.188	147.783			127.116				128.986			727.594	365.099
						132.87	316.348	145.971			127.391				128.159			726.261	362.712
						133.493	312.101	144.58			130.942				126.493			703.934	363.127
						133.783	313.304	145.594			127.333				130.971			783.614	367.967
						134.899	309.145	145.855			122.87				127.855			774.453	362.208
						133.957	318.58	144.101			127.783				127.986			700.275	361.139
						135.101	315.435	145.884			126.783				128.145			715.97	358.722
						134.667	306.681	150.652			127.754				127.855			708.65	361.768
						135.319	308.043	152.014			125.971				129.101			742.023	360.22
						128.913	307.043	145.333			127.507				128.609			735.801	359.932
						131.174	317.609	146.522			126.174				128.826			729.896	365.698
						138.072	321.087	145.116			127.391				126.986			707.942	362.181
						132.942	313.493	145.522			127.536				129.42			722.459	356.77
						133.275	317.58	146.072			126.71				129.362			739.497	365.913
						132.971	306.319	146.841			128.638				128.623			714.8	355.358
						135.507	314.058	144.696			125.986				129.957			742.051	352.411
						133.725	313.29	146.348			127.667				130			690.278	358.198
						126.072	314.826	148.13			128.609				128.391			692.606	356.698
						128.304	317.609	160.841			129.507				127.971			740.39	359.251
						128.391	310.522	147.522			129.797				127.58			808.628	355.697
						127.667	313.13	147.71			129.014				127.377			703.191	357.989
						128.696	310	148.42			129.029				129.014			735.328	355.472
						129.58	317.942	148.493			127.667				128.696			692.664	362.381
						131.377	311.348	150.261			129.797				128.899			709.415	350.578
						129.58	309.449	146.841			128.986				128.783			712.488	367.956
						128.188	311.362	147.13			129.522				129.435			711.179	344.418
						130.594	310.333	147.71			129.377				128.493			714.928	359.107
						128.101	319.377	150.101			128.681				127.623			743.232	357.777
						130.942	317.42	149.449			128.957				129.58			726.511	368.928
						128.348	309.565	148.319			129.145				129.58			689.453	360.272
						129.667	316.841	149.449			131.101				128.667			699.288	362.108
						130.522	317.42	146.841			126.754				129.449			692.513	360.813
						128.725	308.797	149.768			128.391				127.913			707.979	355.117
						131.217	311.217	147.478			128.275				128.058			725.994	359.09
						128.797	311.043	149.348			131.681				127.058			729.386	357.852
						127.638	309.565	147.696			127.565				129.594			729.159	356.868
						129.783	309.855	151.029			128.449				130.029			718.84	358.957
						131.087	313.087	149.362			130.58				127.029			707.73	359.821
						128.725	312.246	145.942			131.362				127.971			704.658	357.407
						131.58	316.435	150.87			130.377				127.275			732.711	362.006
						131.174	313.464	150.652			129.42				128.855			752.058	355.647
						130.058	313.464	150.304			130.855				129.13			722.82	367.022
						130.971	310.188	149.275			131.58				129.391			744.61	360.56
						132.159	316.014	152.145			131.464				130.072			689.701	354.397
						129.435	303.145	149.275			129.348				129.087			712.396	358.06
						130.565	310.986	153.217			128.87				130.435			722.392	358.045
						127.826	318.464	149.406			129.768				129.652			695.128	357.598
						131.667	315.565	149.159			127.928				129.42			744.281	363.759
						130.58	316.087	150.377			138.087				130.362			751.591	359.342
						131	313.159	151.42			130.29				129.246			747.234	355.578
						132.783	311	152.464			129.522				129.232			686.137	359.538
						131.159	315.406	151.203			131.667				128.768			737.788	364.707
						129.884	318.986	150.681			129.087				129.362			705.819	364.953
						131.072	316.29	151.768			128.058				130.826			702.492	355.301
						133.29	309.623	149.319			132.739				128.87			701.691	360.816
						131.217	315.029	147.087			129.116				129.899			721.778	364.05
						130.319	313.348	149.609			131.609				127.739			688.459	360.703
						130.71	314.174	152.768			130.725				130.174			720.576	350.97
						130.725	312.652	150.971			129.507				130.58			688.885	370.318
						131.725	312.435	152.638			132.42				128.014			712.683	360.687
						130.667	313.971	152.652			132.072				127.841			718.839	357
						132.13	312.029	148.899			129.449				130.449			685.293	356.979
						129.188	311.754	152.014			136.797				128.362			698.777	360.429
						128.681	317.058	150.101			134.043				129.623			672.025	364.198
						132.797	312.638	152.072			131.667				129.014			693.74	363.047
						130.13	313.841	151.101			130.826				130.507			739.7	357.833
						130.391	312.203	151.507			130.391				129.565			719.244	356.557
						128.957	315.551	151.696			131.696				128.159			666.301	356.655
						131.652	313.797	152.507			129.58				130.725			706.375	360.276
						130.029	315.072	150.971			131.174				130.304			664.917	354.369
						132.072	315.884	150.232			131.667				130.261			683.142	355.75
						128	313.246	151.942			134.304				129.826			660.806	361.802
						127.217	316.565	148.638			137.087				130.159			687.765	357.221
						131.145	312.087	150.638			130.623				129.232			687.689	361.607
						130.696	315.986	167.783			132.638				131			651.559	349.562
						131.464	315.464	150.217			129.928				130.594			680.32	360.054
						129.377	307.928	149.609			130.014				129.377			729.514	355.5
						129.696	317.739	155.928			131.275				129.638			693.06	358.182
						129.348	313.449	150.797			130.565				127.783			704.893	359.996
						129.42	316.087	151.101			132.304				129.884			669.986	359.412
						130.725	310.739	154.435			129.899				130.261			713.373	353.438
						131.536	312.507	165.101			131.739				129.101			706.671	361.03
						130.565	311.899	150.739			131.536				130.406			710.737	358.369
						130.362	313.362	152.13			130.159				130.406			683.7	355.442
						131.884	311.478	151.594			132.522				128.841			701.538	358.808
						131.623	310.536	152.014			138.855				129.101			711.259	359.887
						133.174	315.029	151.87			131.754				129.203			719	348.55
						131.42	311.681	151.174			129.681				130.594			687.653	363.996
						129.319	309.348	163.13			128.942				129.116			677.845	363.408
						130.536	315.174	152.87			129.29				130.855			717.007	350.338
						129.536	313.71	151.913			129.957				130.435			729.825	356.459
						131.493	314.507	150.435			130.594				130.333			722.351	358.063
						130.826	308.13	151.275			132.377				128.754			756.709	361.11
						131.478	313.203	150.754			130.754				129.377			694.746	355.764
						130.087	310.449	168.957			130.652				130.841			671.057	355.596
						130.536	313.522	150.841			131.333				129.42			717.378	357.918
						131.884	317.623	152.493			131.884				128.565			667.751	355.189
						132.203	318.87	147.696			128.986				130.899			663.928	355.327
						131.667	309.493	149.826			128.681				129.406			669.094	361.454
						130.391	304.029	150.768			131.768				130.913			699.229	352.912
						131.493	309.739	147.928			129.623				128.812			674.46	351.091
						130.942	314.145	149.087			130.406				128.942			691.195	358.658
						128.464	307.493	151.812			131.565				129.565			685.337	358.918
						131.043	308.638	152.522			130.71				129.391			719.727	359.3
						132.203	309.246	152.116			129.971				129.087			734.205	354.776
						127.565	311.623	154.29			129.71				131.449			703.213	357.78
						131.29	307.913	158.986			129.551				130.304			672.162	360.841
						128.797	311.159	151.188			130.232				131.319			691.117	350.206
						129.768	306.072	148.101			128.391				131.348			721.669	354.559
						131.971	307.609	152.333			129.696				130.217			745.809	356.177
						129.971	308.087	150.638			129.942				129.826			709.712	359.881
						131.406	308.362	153.13			128.986				130.884			747.848	356.238
						129.449	313.348	161.754			127.942				128.667			755.963	347.647
						131.435	309.217	152.754			131.217				129.246			734.126	359.698
						130.913	303.174	151.551			128.855				130.536			740.245	362.178
						132.246	305.768	150.261			131.159				129.493			719.371	364.164
						128.058	302.377	153.681			128.826				128.841			719.385	357.036
						129.333	304.609	152.841			132.391				130.29			712	356.226
						133.812	301.391	149.812			130.797				131.464			686.108	357.453
						132.681	290.652	152.681			130.594				128.406			680.541	369.23
						128.536	301.87	158.42			128.304				130.058			688.219	357.967
						130.522	301.667	155.058			129.797				129.594			742.512	348.4
						131.638	308.362	153.174			129.696				128.087			685.153	357.141
						131.159	305.087	155.435			129.391				129.899			707.709	349.802
						131.058	310.71	154.159			129.942				128.71			683.839	364.397
						130.783	304.159	151.942			129.493				130.362			711.583	356.241
						131.884	308.101	149.884			128.87				131.957			691.531	359.059
						129.261	309.058	150.058			128.493				129.826			714.892	355.692
						130.696	299.928	154.493			131.942				131.783			714.058	356.042
						128.783	305.188	149			129.638				131.826			693.698	359.47
						129.841	306.812	154.058			128.913				131.275			776.674	350.493
						132.275	298.058	152.58			127.174				130.217			741.88	361.211
						128.072	306.884	150.13			133.58				131.522			760.897	351.043
						130.957	310.971	152.29			130.681				128.29			710.164	355.614
						129.435	302.159	155.087			128.406				132.217			748.01	353.588
						130.58	311.623	155.478			128.261				128.971			699.788	351.297
						132.42	303.71	149.478			128.652				131.348			1109.9	365.145
						130.42	302.638	151.029			132.493				128.551			755.898	354.995
						129.304	301.638	152.754			133.493				130.652			730.291	364.633
						130.159	307.681	155.377			128.072				130.493			803.97	357.204
						129.942	312.522	153.507			127.261				128.29			684.288	356.496
						130.507	305.87	153.435			128.754				129.565			746.984	357.885
						130.072	307.087	150.681			129.029				130.986			700.014	358.087
						129.478	305.58	151			131.71				130.667			690.62	358.185
						128.507	308.507	150.043			130.275				131.536			707.791	357.33
						129.304	315.072	152.826			130.667				130.739			709.642	351.927
						131.536	304.681	153.116			129.652				129.681			891.597	351.851
						130.377	296.029	150.971			128.87				128.159			732.556	348.132
						132.232	306.797	151.623			129.768				129.841			689.801	361.324
						132.014	309.391	152.957			128.826				128.942			701.651	355.69
						130.536	306.391	150.101			128.71				131.522			685.94	352.767
						127.333	308.884	153.696			127.507				130.116			694.115	350.73
						130.188	309.739	151.565			128.435				130.826			749.003	357.306
						130.87	305.493	152.014			127.536				132.072			783.442	355.782
						130.971	306.899	153.246			127.812				130.783			710.423	348.945
						131.377	302.652	154.391			129.406				130.928			676.17	354.447
						132.087	310	153.043			126.493				132.638			733.022	365.369
						129.623	310.174	154.623			125.087				131.246			690.691	345.206
						130.594	308.188	153.623			128.696				131.072			717.746	356.405
						129.942	306.884	152.029			126.623				132.594			698.371	349.04
						128.783	304.058	152.362			126.957				130.623			722.875	361.749
						131.971	308.841	156.507			128.913				129.841			750.69	358.282
						128.232	311	152.884			127.304				131.971			689.955	360.162
						131.768	300.536	157.362			125.406				130.101			723.98	350.27
						133.029	308.754	153.536			127.261				131.304			714.135	350.581
						129.884	301.304	153.29			127.391				130.522			728.658	349.461
						131.768	311	154.319			126.971				131.71			781.458	354.342
						130.464	306.449	154.638							132.304			725.551	352.9
						133.406	307.855	152.464							130.696			684.811	352.8
						130	309.087	177.014							131.29			703.375	358.332
						131.594	305.855	149.884							131.551			687.404	353.568
						130.913	308.043	153.101							129.362			764.162	349.158
						131.522	308.333	145.174							131.536			770.626	349.037
						128.71	309.783	149.812							130.783			699.64	357.564
						131.971	310.594	154.145							131.348			750.361	360.373
						128.203	312.072	153.203							131.725			1475.48	354.751
						132.246	314.986	153.449							132.696			730.112	350.416
						132.841	304.551	151.058							131.319			786.223	351.518
						131.928	303.043	158.029							130.203			743.02	351.337
						131.188	305.536	153.42							133.522			702.286	355.007
						130.536	307.594	150.116							131.275			791.325	354.212
						131.754	314.551	151.826							133.797			686.102	355.424
						130.333	314.826	148.507							133.638			677.653	352.057
						131.638	309.899	150.87							133.304			717.373	354.649
						129.362	311.725	153.246							133.638			718.68	348.089
						134	304.652	152.71							131.42			692.054	357.85
						130.957	307.638	156.072							131.638			733.025	356.789
						128.449	307.174	153.855							134			786.56	347.873
						131.536	312.623	152.725							132			705.502	352.552
						134.348	315.333	152.116							132.623			718.115	349.686
						133.348	305.043	151.768							131.638			722.413	350.803
						132.188	310.304	150.406							130.391			732.316	361.262
						133.087	315.101	152.986							128.377			751.478	354.937
						133.739	313.855	160.246							133.565			746.37	346.988
						128.348	313.246	154.536							134.377			696.089	354.016
						130.71	306.913	154.043							131.507			812.63	350.799
						133.551	309.217	152.507							133.696			730.513	356.626
						132.638	310.232	151.971							130.826			762.627	348.996
						132.42	307.159	150.58							130.174			744.404	355.682
						132.493	317.913	153.058							131.145			790.418	354.671
						135.116	308.232	155.217							129.362			794.503	349.537
						134.203	309.754	151.087							132.188			724.545	353.984
						136.014	305.101	149.652							131.899			748.844	345.636
						131.406	311.493	153.014							131.072			806.714	351.238
						133.725	316.101	151.58							133.333			711.562	355.835
						132.014	310.058	154							130.884			737.307	360.826
						130.362	306.261	154.681							134.362			751.527	343.935
						130.754	307.101	150.855							129.435			698.039	348.239
						128.261	307.841	153.246							134.739			766.204	349.254
						131.855	316.304	153.42							132.754			781.867	354.816
						134.203	309.188	152.623							131.203			686.831	359.099
						132.261	311.696	157.174							132.551			802.794	355.458
						130.014	313.826	151.435							131.174			716	352.799
						133.261	309.203	153.435							134.159			709.366	353.668
						131.087	310.942	147.087							133.217			722.034	349.87
						130.783	312.855	157.014							129.464			711.658	355.289
						135.174	314.13	154.377							132.899			732.678	356
						134.855	309.261	151.217							132.203			745.359	350.689
						127.855	309.681	151.333							130.464			736.99	342.953
						132.246	313.507	153.913							131.884			760.38	347.787
						133.58	314.058	156.348							128.101			694.308	348.646
						131.913	307.391	151.971							132.304			715.706	345.958
						136.304	309.478	153.551							131.58			707.705	347.698
						132.783	304.797	154.594							128.58			718.341	353.09
						133.841	311.928	154.188							133.246			690.583	354.041
						131.333	310.203	151.609							129.246			771.555	350.877
						133.623	309.638	149.333							128.333			744.605	345.012
						133.362	308.971	151.797							128.333			729.955	348.103
						134.29	307.899	152.899							129.913			694.891	354.563
						133.768	306.145	152.623							134.13			755.646	360.36
						132.812	316.754	151.536							132.275			707.856	346.788
						133.942	309.348	151.58							127.493			757.538	351.528
						133.29	307.362	150.217							124.87			755.576	353.865
						131.304	312.232	144.145							125.348			717.19	360.446
						133.362	311.652	158.928							126.812			803.2	355.704
						130.986	322.275	152.855							125.986			767.97	355.981
						133.986	309.536	151.754							127.87			719.418	347.455
						133.246	311.855	149.942							128.043			742.477	347.591
						135.826	308.522	154.246							126.957			699.762	346.578
						133.652	308.507	154.203							127.348			713.924	346.704
						133.522	309.101	152.246							129.319			735.291	345.183
						133.899	311.174	153.304							126.768			784.316	351.201
						135.203	308.696	154.464							128.667			761.379	344.128
						130.507	314	153.58							127.986			687.568	351.595
						136.377	309.377	149							127.551			708.592	346.763
						131.319	309.116	153.188							127.884			775.36	350.747
						132.971	308.014	146.681							125.087			746.621	350.552
						131.377	310.203	151.957							129.188			762.196	348.603
						134.145	313.377	151.87							128.696			693.333	349.422
						134.232	312.971	160.87							128.275			722.62	345.846
						134.58	308.362	150.971							129.58			705.449	344.936
						131.986	311.188	152.319							130.275			755.843	348.065
						134.594	305.58	151.478							129.029			714.023	346.083
						132.493	306.551	153.884							126.696			700	349.758
						128.217	312.13	148.101							130.391			754.537	347.619
						135.971	307.435	147.783							130.275			699.233	350.547
						133.29	312.696	149.957							128.391			711.29	351.054
						137.029	314.246	152.609							129.739			804.115	344.625
						131.362	309.681	148.42							128.841			781.468	350.802
						133.435	313.449	153.304							130.101			748.088	343.017
						131.391	311.159	149.507							128.391			767.986	346.259
						130.725	310.188	153.058							128.812			763.646	345.196
						130.116	311.435	152.058							128.478			683.984	348.731
						134.029	314.884	161.855							127.754			753.502	345.57
						135.319	311.594	147.812							130.551			722.06	361.086
						134.957	312.203	151.565							128.87			715.654	360.073
						139.043	315.536	152.478							128.043			702.249	368.182
						137.522	309.043	152.232							129.478			705.561	355.057
						132.159	309.246	152.696							129.203			716.079	355.962
						134.333	310.029	155.435							129.014			759.387	353.974
						136.275	309.362	150.435							130.449			712.372	356.633
						136.029	309.464	150.507							129.333			725.204	357.357
						136.145	309.406	153.826							128.29			734.134	366.389
						134.855	312.087	151.493							131.696			774.872	359.214
						132.971	313.449	147.812							130.377			700.922	362.456
						135.493	313.768	152.696							129.812			709.774	357.102
						135.246	310.304	154.333							129.942			686.899	354.528
						133.232	308.913	152.42							128.986			731.257	356.355
						138.203	311.942	145.826							130.101			754.303	357.042
						133.101	311.812	151.739							130.478			717.266	358.076
						132.377	307.652	150.899							128.797			687.885	356.8
						133.072	311.783	151.232							130.942			737.044	365.186
						128.638	305.29	157.551							129.13			757.498	360.33
						135.203	312.304	150.203							129.333			773.45	358.367
						134.652	309.101	152.58							131.188			735.09	357.567
						134.884	306.522	152.507							130.623			748.519	362.528
						130.58	309.507	153.072							128.884			703.966	363.663
						132.594	305.913	149.884							130.275			979.476	373.293
						133.797	307.246	150.812							130.768			1598.58	358.909
						134.159	310	149.594							130.623			754.686	355.287
						135.203	308.638	152.174							129.594			701.624	356.942
						133.116	303.087	151.942							129.261			713.256	357.812
						134.043	304.768	150.594							131.391			719.893	355.937
						131.812	308.203	145.696							129.696			717.96	357.879
						136.565	305.957	150.623							130.623			736.611	364.979
						137.319	307.13	154.232							131.522			702.549	347.587
						135.101	306.058	146.594							129.725			727.916	364.331
						130.797	305.435	148.565							130.565			774.012	355.654
						131.145	307.029	147.783							129.145			725.301	368.245
						129.014	304.217	155.304							129.435			757.219	363.328
						140.913	303.783	153.058							130.377			710.258	365.555
						135.174	307.652	149.377							130			714.177	358.803
						137.203	305.116	152.029							129.87			686.283	361.052
						135.362	301.739	147.667							128.797			736.684	364.162
						131.783	301.971	146.812							131.609			720.689	364.608
						134.304	303.812	150.101							131.913			706.673	363.431
						135.826	306.957	147.71							130.319			693.997	366.786
						131.029	295.406	146.884							130.58			705.247	351.264
						133.696	303.261	150.203							128.406			768.637	364.861
						131.507	303.71	148.681							129.899			849.249	365.817
						132.971	309.754	151.087							129.913			712.525	358.794
						136.522	306.087	151.174							129.884			704.406	352.978
						134.13	304.391	149							129.71			734.266	367.04
						138.188	306.783	149.594							131.217			707.935	360.451
						131.855	306.652	150.565							131.29			704.19	361.153
						131.493	302.739	153.957							129.884			691	359.932
						135.29	302.87	151.232							129.217			744.014	360.005
						131.507	304.536	151.812							129.957			730.018	373.313
						128.913	307.913	152.188							131.304			739.086	359.039
						134.565	305.348	150.029							132.58			735.779	355.951
						135.797	306.986	150.71							130.058			732.117	368.65
						133.696	302.246	145.101							130.348			699.33	361.333
						131.246	311.333	151.391							130.304			718.882	369
						128.232	305.739	149.797							130.841			700.354	364.692
						133.971	307.29	154.029							131.464			703.092	357.419
						133.797	307.522	150.797							130.145			758.088	358.376
						133.71	304.913	150.174							129.232			703.564	360.144
						126.986	306.783	150.899							129.942			690.532	367.011
						132.406	311	150.855							128.377			673.917	366.942
						132.739	303.42	146.493							129.623			681.5	363.554
						135.145	305.71	152.986							130.609			698.934	365.112
						132.188	310.507	145.826							129.449			672.158	355.493
						135.899	304.812	149.391							129.986			666.327	358.131
						134.464	314.435	146.928							131.826			670.583	365.733
						132.478	308.971	149.797							132.406			668.638	364.524
						135.957	308.638	148.551							130.783			664.237	360.843
						133.014	315.493	161.522							131.725			687.909	357.427
						127.652	308.739	150.652							132.913			675.481	363.037
						132.826	307.681	146.565							131.696			686.778	358.389
						134.014	302.333	148.594							131.71			672.301	363.135
						134.188	313.71	147.667							133.71			678.033	359.064
						135.522	310.609	147.058							130.116			695.586	361.511
						132.942	310.29	154.058							130.812			672.373	368.299
						130.797	307.42	149.942							132.246			663.425	365.9
						131.696	311.072	145.957							125.667			768.023	365.514
						126.826	308.58	148.217							131.348			752.924	358.619
						133.638	306.739	147.188							132.058			673.378	362.403
						130.855	313.725	149.203							131.507			688.636	360.171
						134.551	305.116	149.42							131.377			686.385	354.959
						132.841	307.768	145.696							133.667			667.571	370.632
						131.623	300.348	148.116							133.261			669.5	360.58
						129.42	309.667	144.87							131.362			676.357	361.442
						133.087	308.087	151.275							131.971			689.371	369.818
						127.667	305.797	147.58							131.565			684.655	365.391
						135.536	308.188	146.362							130.913			682.14	361.22
						129.681	305.333	149.217							132.913			689.356	364.143
						128.783	311.29	149.246							132.116			678.003	359.741
						129.797	306.652	149.565							131.174			682.732	357.415
						129.304	311.812	147.13							129.855			666.926	358.678
						128.609	312.739	145.478							130.957			697.039	363.315
						130.507	310.913	147.696							131.406			671.378	361.609
						133.232	310.362	145.739							134.594			691.554	364.479
						127.478	307.841	148.681							131.232			695.177	361.822
						128.217	309.333	148.362							132.739			701.751	364.504
						129.275	305.638	148.29							131.217			691.184	358.528
						129.87	307.841	145.87							133.725			702.735	358.143
						129.855	312.246	144.797							133.884			699.351	343.362
						129.725	309.362	155.275							131.261			707.694	356.06
						129.899	310.942	146.739							132.101			689.886	363.357
						129.406	314.362	145.623							130.855			700.14	361.829
						134.217	307.855	157.13							132.652			749.958	359.037
						130.754	309.667	142.348							134.841			730.935	367.637
						130.145	304.42	145.957							132.42			703.89	363.044
						130.478	312.667	143.362							132.304			680.53	358.58
						132.783	308.101	144.652							133.072			688.648	365.925
						131.754	310.087	144.319							132.623			718.79	368.056
						131.391	307.29	143.638							134.522			759.339	358.533
						131.841	307.203	142.797							132.377			706.01	360.758
						129.58	315.826	144.768							133.783			706.554	359.984
						130.116	314.072	156.928							129.072			736.964	366.487
						128.391	312.739	146.087							132.957			692.967	361.658
						130.217	311.275	145.638							131.754			716.145	367.193
						132.319	310.652	145.362							131.464			741.437	365.059
						130.986	309.391	146.232							132.913			742.815	353.794
						130.174	310.435	154.072							133.507			723.902	363.984
						132.333	305.826	145.812							132.913			699.406	357.543
						131.71	310.594	155.087							134.217			702.009	364.042
						131.797	306.565	145.71							131.913			723.322	365.048
						131.377	311.638	145.971							129.725			709.035	359.018
						130.188	310.42	145.71							133.377			704.924	358.317
						129.043	307.116	145.261							132.594			692.525	360.962
						132.145	302.058	145.145							131.551			712.935	358.057
						132.391	302.87	146.696							134.942			709.568	359.344
						130.319	309.174	147.232							131.754			707.733	367.633
						129.609	315.464	146.13							131.565			704.082	360.078
						131.594	311.13	146.536							132.29			713.997	360.833
						128.551	318.145	146.783							129.29			702.29	356.837
						132.768	307.768	146.812							133.319			707.381	354.008
						129.145	315.174	148.014							133.464			688.737	361.857
						131.217	308.812	146.884							132.826			714.775	366.452
						133.116	312.493	146.681							128.493			731.722	351.527
						129.884	310.188	148.493							132.261			709.949	358.675
						132.261	313.377	146.826							131.797			723.467	369.683
						131.942	312.13	146.812										692.505	362.542
						130.899	314.261	147.188										734.175	357.417
						129.58	310.377	147.71										738.041	356.858
						130.275	308.493	148.754										708.87	355.554
						131.71	312.507	147.797										708.157	363.586
						130.101	308.696	148.507										748.459	357.983
						129.188	307.551	146.087										739.578	357.847
						132.087	310.145	148.261										721.701	353.814
						132.551	309.522	150.594										718.171	362.497
						133.565	313.783	147.87										738.649	356.538
						131.362	309.348	146.478										708.211	354.628
						132.478	321.043	147.043										728.207	360.167
						130.362	310.884	149.565										700.599	360.407
						132.246	308.884	150.362										700.706	356.367
						131.232	309.609	150.928										700.031	357.734
						130.116	312.319	148.58										726.626	357.127
						132.42	313.754	148.884										697.438	355.584
						132.246	309.522	148.667										699.483	362.829
						132.014	308.797	148.333										747.099	354.036
						131.42	317.522	148.333										718.213	358.762
						130.246	310.797	150.681										713.273	357.961
						131.333	314.725	150.797										706.876	361.867
						130.87	312.072	150.681										698.891	358.561
						133.638	309.362	148.319										743.139	359.319
						131.159	309.623	150.377										689.3	361.238
						130.638	309.464	150.638										710.568	361.138
						131.304	312.87	147.377										696.812	359.767
						131.362	309.362	147.696										690.416	352.595
						132.493	313.261	161.406										734.992	362.269
						132.319	313.855	149.058										755.399	352.928
						132.638	312.406	151.101										722.829	355.413
						132	314.145	148.145										697.349	342.444
						132.797	315.13	163.101										730.23	343.246
						128.826	310.203	146.275										725.502	359.433
						132.188	310.304	150.188										734.107	356.617
						130.42	306.884	150.87										741.496	363.459
						132.014	311.145	151.232										734.537	361.438
						132.71	313.957	150.754										706.073	361.918
						128.928	309.826	149.855										716.66	361.12
						132.58	313.42	148.739										705.721	346
						132.362	316.043	149.145										700.286	353.398
						131.464	312.652	151.739										752.092	357.569
						132.652	316.043	150.362										744.237	367.766
						129.667	314.246	149.145										744.346	360.276
						131.841	311.725	152.971										716.855	356.288
						130.13	312.739	146.826										718.388	362.679
						132.261	307.058	153.435										718.6	357.064
						131.145	309.565	149.333										755.192	352.93
						132.493	312.29	154.797										686.913	344.332
						132.377	307.826	149.406										738.708	359.617
						133.101	306.681	150.536										731.84	351.938
						131.667	315.159	151.464										762.496	343.03
						132.072	306.71	151.464										683.25	364.719
						129.739	305.812	151.957										722.305	356.649
						129.913	308.145	148.797										741.637	344.709
						132.275	313.203	153.768										751.17	350.962
						130.87	309.391	151.71										719.862	353.053
						134.246	306.275	150.217										721.565	360.209
						133.116	309.551	151.406										725.701	349.144
						130.145	310.551	151.667										712.545	358.619
						131.203	308.348	151.101										779.413	341.602
						131.754	307.391	150.406										684.553	359.889
						131.058	305.188	149.362										741.013	358.275
						128.507	308.855	151.13										795.516	348.79
						131.783	306.928	152.42										691.979	349.727
						132.841	315.261	150.783										709.094	350.962
						129.275	309.29	151.841										728.082	355.856
						132.203	313.174	151.971										745.233	349.996
						131.783	311.188	151.348										729.525	352.607
						130.304	310	152.507										730.286	359.624
						132.304	309.536	152.087										705.61	354.451
						133.667	310.739	153.043										737.099	357.659
						130.942	307.594	153.333										693.215	354.854
						131.493	307.884	150.565										735.207	353.149
						129.971	308.261	151.797										788.692	356.754
						130.594	312.507	150.101										724.837	350.206
						132.014	311.101	154.87										743.345	358.68
						130.087	309.551	149.203										702.383	351.6
						131.551	307.101	155.478										755.672	358.682
						131.565	303.217	154.565										745.8	360.851
						133.667	301.986	153.623										691.435	361.837
						129.536	309.174	151.783										739.741	354.254
						128.971	306.261	152.246										715.389	357.417
						129.739	305.116	148.377										728.331	350.394
						132.203	308.783	153.333										692.607	350.921
						131.768	306.333	148.797										746.485	347.694
						130.71	301.986	150.333										717.618	355.134
						134.232	307.812	152.652										784.598	351.381
						130.768	306.623	149.319										725.21	348.265
						131.681	310.043	152.391										753.831	348.683
						132.754	305.841	153.536										724.572	349.564
						131.971	311.725	151.609										726.683	360.849
						131.768	300.072	151.826										753.186	355.051
						133.072	304.29	152.42										720.648	358.361
						130.739	302.594	150.507										725.808	350.454
						129.754	311.203	152.522										772.092	353.155
						132.014	306.333	148.754										737.375	350.38
						131.986	304.13	153.812										774.574	353.039
						132.522	309.71	152.029										707.144	358.05
						133.246	305.884	152.739										738.379	359.097
						131.812	310.986	152.986										732.214	352.628
						133.261	310.536	150.391										696.351	347.38
[truncated: 1,682 more rows]
