# Supplementary material for: A bistable prokaryotic differentiation system underlying development of conjugative transfer competence
Source: PLoS Genet. 2022 Jun 28;18(6):e1010286. doi: 10.1371/journal.pgen.1010286 (PMC9286271; doi:10.1371/journal.pgen.1010286)
Supplement: S2 Data — Quantified colocalized paired bimodal promoter fluorescence expression. (XLSX) [file pgen.1010286.s010.xlsx]

## Sheet: PbisRGFP-PintmChe
GFP (% of max - bg)	mCHE (% of max - bg)
9.53945	12.9155
8.28837	12.2804
10.3526	11.6536
9.00774	14.6639
10.1806	13.6495
9.06248	15.9258
9.65674	13.5918
8.28055	14.8454
8.78098	15.1588
9.28141	14.0289
10.8609	13.6
9.78184	14.3505
9.53163	16.6351
8.97646	13.534
8.17108	13.1876
36.4297	15.7526
8.77316	13.8062
8.63242	16.4206
9.04684	14.1278
8.95301	12.866
9.99296	15.3732
11.0016	16.1814
9.04684	16.3794
11.1267	14.7216
9.1954	17.8969
11.4317	13.8062
10.0399	13.1959
14.6141	24.099
11.2988	15.3485
11.1424	15.4062
11.0329	19.2165
10.2823	13.699
10.5247	15.7196
10.5481	14.1278
14.661	15.7113
12.1432	15.6948
10.9547	18.2598
19.0163	12.1732
12.9486	18.367
10.0008	16.1567
10.8374	15.5959
18.5394	15.3485
14.2779	18.9361
12.3544	15.967
14.1606	18.3918
11.6115	15.0351
12.2449	14.9443
12.6671	15.4887
14.3639	16.5608
13.6915	15.4309
14.1293	18.4907
12.8548	15.5546
15.7479	17.3031
11.2362	16.7093
14.7158	18.301
16.3187	16.5113
11.9712	15.1588
10.5872	15.4969
13.9417	16.9649
18.2892	45.0062
12.9174	19.2495
15.4899	19.2
11.2206	15.1918
14.2388	15.1753
11.8696	14.6062
15.8965	17.3856
13.0972	13.6577
12.3153	16.701
16.1154	16.3299
14.5047	17.1134
14.9973	20.1155
26.5306	36.0907
12.9408	19.1753
20.4785	18.6722
14.8174	19.3897
11.3379	15.6784
14.4499	16.4948
24.1927	16.033
13.8478	18.0784
10.7983	16.2887
14.8956	15.5134
21.6827	23.5629
13.3083	18.1608
16.3109	22.1031
15.2162	17.0639
15.7557	21.9629
14.2623	16.6433
15.2475	17.1711
16.6784	18.3093
15.9981	19.9753
11.9009	17.7732
13.1754	17.8062
16.1311	18.9938
12.8939	16.899
27.7739	50.3835
14.6219	17.3278
16.6315	22.4907
16.3578	20.4041
14.4734	19.934
12.3856	15.8433
25.6001	21.8639
15.8652	16.4866
29.5332	51.0845
18.6488	23.3237
17.3196	21.1959
13.0581	20.9402
36.6721	75.3979
13.1597	18.3588
16.6393	20.9732
14.9034	17.468
16.827	24.1567
16.3734	18.1196
14.5125	16.3299
15.1536	19.7526
15.5524	18.8289
15.7714	22.4577
19.1805	22.3505
16.092	19.4722
17.6011	21.1052
13.5351	17.5835
18.4221	17.9546
18.3673	23.7773
27.7113	17.6412
17.1241	20.8
12.628	18.6474
16.4047	20.4124
17.8826	21.3608
14.8331	20.5361
14.4812	24.2227
16.5298	20.3134
16.3422	18.1526
18.7739	20.099
19.3057	17.5423
16.3734	18.4412
15.1458	19.0598
16.8895	20.4784
19.032	23.6289
14.1841	19.934
15.3882	23.7361
14.4421	18.8206
15.8496	16.932
13.8791	16.8082
34.0762	18.6227
15.4195	16.6763
15.443	21.0804
18.4846	21.3443
19.6184	25.9134
100	26.0289
15.4117	22.6309
13.41	17.732
20.7366	18.301
18.5941	18.0206
16.8504	20.767
18.4455	24.932
16.7722	23.2082
19.462	21.6412
15.3569	18.2268
17.0615	21.8144
24.5054	22.7629
16.4673	21.6907
18.9147	24.9897
45.4062	26.0948
18.0468	24.1402
18.8443	22.0784
13.5742	18.0619
18.1875	26.7794
15.3491	16.2392
18.8678	28.4371
17.7184	23.4639
16.5767	19.5711
21.5732	21.2866
13.9729	18.1526
15.5055	25.6412
14.8956	17.8144
20.0016	17.7814
12.2996	15.1588
18.7583	25.6825
17.3196	16.5691
15.3569	22.5567
22.1284	22.466
15.0833	18.9031
17.3508	23.5299
18.9381	27.7196
48.1742	18.9938
12.0103	15.7938
17.0615	23.6206
12.6124	16.2804
15.6619	22.1443
17.1397	21.9464
17.0303	26.1443
16.78	20.0825
18.6567	22.7711
55.6416	85.9134
15.7323	20.3959
16.522	18.8454
16.9442	25.9546
15.3179	16.9979
14.747	18.0371
19.4386	25.1381
20.0641	25.2289
18.3439	21.7402
17.2414	23.6124
19.9234	25.567
16.0372	18.7546
13.668	16.2392
19.9781	23.2165
20.6662	21.4103
17.5541	18.5237
15.6619	24.4701
18.3126	24.4619
14.3952	18.0206
16.4829	20.2392
12.847	14.9113
20.3612	20.5856
12.1589	10.8206
15.2944	19.1423
14.8331	17.8887
19.8217	20.7093
20.674	22.6557
14.2388	16.5691
17.8356	23.0351
17.7105	23.299
22.6054	19.8598
17.8513	22.8536
19.7748	20.9567
12.1589	17.2124
16.0138	18.0454
16.2953	18.6392
25.1075	13.1381
25.866	82.1031
20.674	19.5711
14.059	18.2433
17.085	16.8165
15.5055	21.7155
17.5385	19.934
17.7496	19.332
15.3804	17.666
18.3048	19.8515
17.0146	21.0722
16.3422	21.2041
38.15	38.9608
14.4108	19.5216
17.2179	22.7216
13.5351	16.5526
21.8391	19.7526
16.9286	16.8742
17.5151	19.6454
19.7592	17.6825
14.2388	18.0866
12.3778	17.0639
15.3882	17.9052
18.2188	21.4845
18.0702	18.7216
15.9825	18.8536
16.5455	19.7608
13.4882	15.3402
10.6732	14.301
14.4656	17.9959
17.0615	17.8144
20.6584	20.8247
16.8035	23.9175
20.4707	22.8948
16.7175	17.5753
16.0998	17.3773
14.88	19.8103
15.9825	16.8165
16.7097	18.6144
13.9495	15.5299
12.4404	18.9773
18.2813	18.1113
21.886	23.6784
13.8322	19.0515
20.2283	12.9155
9.49253	12.6186
11.2362	15.0598
8.82008	12.7753
10.5012	14.2515
10.6732	16.5856
9.63328	16.4289
7.99124	14.1608
9.48471	16.2474
10.0477	15.2412
6.65416	10.3423
12.1042	15.0845
8.71061	16.2722
9.52381	15.934
8.19454	12.1814
11.2049	15.6371
9.22668	13.0474
14.231	13.5753
10.2119	15.0515
8.867	15.0186
11.8539	17.1546
11.4552	14.6557
8.29619	14.6474
11.2128	14.5237
10.0712	15.6041
19.5324	33.0557
12.6828	16.6515
10.2354	13.7649
10.0164	13.0804
13.0816	14.9856
10.6967	16.6021
11.8852	17.2866
10.7045	14.9856
11.4943	16.9485
12.4326	16.3794
11.6037	16.7505
13.1832	19.5052
13.7149	16.2887
27.6722	15.8763
17.0224	14.5567
11.7132	16.8247
20.0563	14.7381
14.5359	17.3608
13.0816	15.7031
10.814	18.3093
24.4663	68.9485
13.0894	15.8845
12.1667	15.7113
12.198	14.4742
14.2935	15.8021
13.2849	16.099
14.2544	17.4351
12.8001	16.1814
13.3396	16.1072
11.6194	13.9711
13.3787	15.9588
12.5498	16.5608
12.3622	15.6289
12.628	17.5753
12.4482	16.9732
12.8861	24.6268
10.9782	16.1072
13.2458	16.132
13.105	17.9216
15.701	18.2433
14.9582	19.4557
15.9199	21.9546
31.3551	18.7629
14.8487	19.7856
16.0372	14.0866
13.8791	17.8639
14.145	18.5649
15.0285	21.4268
13.754	17.1299
13.7853	16.5856
13.6524	18.7794
13.4725	16.8412
15.5681	15.6619
13.5663	16.0412
17.6402	19.0268
14.9973	17.9134
25.3421	16.1155
35.7338	20.5938
16.5924	19.4227
16.2014	17.8887
18.641	20.5691
14.1137	19.0515
15.5915	19.3072
14.4343	16.5608
19.3838	21.3526
20.197	21.7732
14.6689	22.2103
15.2709	20.5031
17.5854	19.5876
13.9417	18.499
17.9451	17.3196
15.1693	21.3278
16.0841	22.9443
14.489	20.9155
15.8183	17.0309
15.6306	23.3732
13.7462	18.0371
15.8417	18.5814
12.0025	17.501
16.8035	25.2619
12.7141	19.4392
15.1302	24.1402
15.0129	17.534
50.9422	22.499
14.5203	18.367
14.5907	19.2495
17.5307	19.7196
17.3274	22.0289
14.9347	21.0887
16.7253	19.9835
60.5442	21.501
15.8026	24.066
34.1231	20.1814
16.178	20.1485
16.1232	19.0763
25.9285	20.3629
16.5533	18.9196
14.5047	19.1835
14.8331	18.5897
16.0138	22.2186
19.5793	25.9794
14.3952	19.3072
12.542	18.5237
30.3308	23.5876
17.5072	24.5773
21.8313	20.1897
17.4916	20.1567
17.0068	20.7753
21.065	27.2577
18.0624	22.4577
18.8443	44.0412
15.6384	20.132
17.1866	19.5464
15.2709	18.0289
13.8244	23.3155
15.5915	19.5464
15.7245	18.3175
14.8487	23.0845
15.615	19.2247
18.8678	22.3753
15.7401	21.7979
13.4334	18.7876
19.9546	24.4206
14.9503	18.8866
16.9677	25.7072
17.734	21.7402
12.5029	13.7732
16.6706	25.6412
16.1154	22.9691
16.35	27.1423
17.1241	23.0928
13.3552	20.8825
19.7279	25.3691
16.4125	21.501
17.1788	21.2701
19.9234	16.3299
14.2701	16.8742
18.6097	26.1938
17.8513	17.0227
18.0546	28.1649
25.3577	17.9959
16.1858	22.0701
17.1241	23.068
14.88	18.5155
18.6176	24.7918
19.509	24.4041
16.5064	18.7629
17.8044	24.0742
15.4821	27.9588
18.4143	20.0165
14.145	18.6722
18.1328	26.8866
19.0633	24.5278
18.8209	24.2392
17.0694	22.5814
18.383	20.1732
17.7262	18.7794
16.9442	19.8021
14.9269	19.3814
12.5498	18.6144
15.8496	16.6351
18.2422	25.9629
18.1406	25.0144
16.9286	24.833
16.2718	19.3649
39.3698	25.7402
17.8122	19.9753
17.5229	19.901
19.853	17.8309
13.9886	16.9155
15.5681	23.5052
17.085	21.3196
18.5237	26.1031
21.2917	26.2763
13.754	17.9134
15.1771	17.9794
16.045	22.6804
15.396	25.1546
14.4186	15.1753
40.269	23.3072
13.7931	16.2804
12.8079	15.2742
25.5845	24.0495
16.694	20.1485
13.8166	16.8825
19.4464	25.6825
16.0294	18.8289
11.7132	15.6206
19.2118	18.3175
15.0364	19.1093
20.4082	28.9567
12.9799	15.901
11.8461	17.2206
29.8303	22.8948
16.3422	22.7134
18.2188	21.1299
18.8287	21.0144
46.3445	27.0103
22.9494	15.9258
15.5915	17.5258
25.4594	26.9856
17.3039	25.8144
17.8122	23.0515
17.1632	22.1608
14.747	22.7629
10.8453	16.033
15.3569	19.0268
13.3161	14.8701
21.5263	19.5794
17.1241	19.2412
14.794	20.1072
12.6359	15.4227
34.4358	17.1216
14.575	18.9278
11.8383	17.4268
16.9599	22.7546
19.6106	24.8247
10.509	13.5588
13.1207	17.0474
15.1849	16.8412
14.3952	16.0165
14.489	18.6062
15.0989	16.4124
6.9982	9.62474
17.4056	21.6165
18.3361	19.3979
12.4247	13.1464
4.81664	12.4619
7.61592	13.1711
5.80186	11.8186
6.44304	13.0392
10.8844	12.0907
6.23974	15.0515
5.6142	13.1959
5.91915	12.033
6.51341	12.9814
7.78012	13.6165
7.13113	13.1959
6.05208	11.8845
5.71585	14.7794
6.77926	12.1567
7.17022	11.8103
7.82704	14.6062
6.46649	12.0247
7.57682	13.9959
7.95215	11.6866
6.43522	12.1897
6.834	14.8948
6.82618	12.833
7.9756	14.0289
7.99124	12.9897
8.09289	13.0062
7.11549	11.0928
8.12417	12.899
7.79576	12.7093
8.09289	14.4247
8.8279	14.5072
9.17976	13.2619
8.68715	13.2619
10.0242	14.9443
12.2918	15.1093
9.602	14.8784
10.5403	16.5856
9.73493	13.9216
10.3683	14.6969
10.6967	14.6969
11.3379	14.268
9.07029	14.1938
8.24146	12.3052
10.9234	15.2165
10.6029	13.2701
10.5169	16.8082
14.2388	13.9546
12.4795	13.5093
10.2823	13.534
10.5559	14.466
8.8279	17.4598
12.2293	14.8701
9.86786	13.6495
9.4378	12.6021
10.8922	15.5876
10.4621	15.3567
11.0173	16.7093
10.2354	13.8474
7.25624	8.34639
8.08507	14.7216
11.8696	14.5485
12.9095	14.499
7.39698	9.39381
10.1806	13.567
10.4934	12.3052
9.03902	14.5237
12.456	15.7691
12.2527	15.7361
11.8148	14.3093
10.2041	15.3567
11.8852	16.0165
11.0173	16.6928
10.2432	14.5567
14.4421	13.8887
12.1198	14.433
11.0642	15.6454
12.1511	14.0206
12.3465	15.266
9.91477	14.1443
11.7132	14.8371
13.2067	18.2928
11.3222	17.3113
13.4569	17.0062
14.0277	16.3711
12.3075	15.4887
15.4273	15.2082
14.2388	14.7381
13.2067	20.2639
13.7696	14.0784
11.6506	15.7278
10.7749	15.332
12.5342	17.4763
10.1259	15.967
13.668	14.9526
11.8148	15.9258
10.9547	15.868
12.3075	21.5505
10.7514	16.3959
10.2119	18.2433
14.1059	16.734
13.1285	15.9835
12.6046	16.5526
14.3639	17.5258
11.1346	18.5155
13.8948	16.8907
13.8869	18.7794
13.6211	16.4536
10.9078	17.7402
13.7931	20.3711
10.3605	15.2082
14.5907	18.6969
15.6463	18.5072
11.9009	16.5938
17.7418	19.4557
11.7679	18.6392
11.3379	17.1299
8.43694	11.9588
14.5594	17.2289
12.7219	17.6577
12.1276	16.0082
11.1267	18.1361
10.3917	15.5711
11.5881	16.0165
13.3161	19.3897
14.9347	18.3175
14.5907	18.4247
11.6897	18.4082
35.812	59.4722
9.28141	14.9196
15.701	24.6598
11.3926	16.9567
17.085	17.9464
17.6089	16.6763
14.2232	17.0474
13.8557	17.534
8.92173	10.5485
11.0016	16.2144
13.1207	17.7072
11.6741	15.0845
13.5272	32.2804
9.79748	13.6577
14.8174	20.5443
9.75057	16.2887
13.0816	19.5464
13.6211	23.5794
16.2562	22.8619
10.9782	18.7959
12.5108	18.5237
13.496	17.2701
14.0746	22.6144
15.5759	17.7155
12.2058	16.1814
15.5133	17.699
13.8713	20.0495
15.9668	17.7155
11.9399	15.9093
12.4795	18.466
13.3083	18.1773
32.2152	20.2062
14.2544	19.8763
36.3594	22.301
12.1667	21.3443
17.2648	20.7175
16.3891	19.6948
12.4795	19.0186
10.8844	17.9381
13.2145	19.9753
13.1363	18.367
13.5976	26.5237
13.1363	17.2701
10.8922	14.8536
13.9729	17.8474
20.2909	19.4639
18.0937	22.8289
12.7375	19.3649
21.0963	18.9113
10.8531	14.6887
14.0199	16.6598
15.1458	24.6186
13.0425	17.7402
16.0763	18.2928
11.0564	16.3216
24.6384	14.8866
15.0207	25.3691
15.3257	19.9175
16.0529	25.0144
17.6402	21.0309
24.8495	23.2165
21.2683	30.7876
14.3639	24.6763
14.8252	17.6742
15.0442	20.2392
12.9643	19.5794
10.9704	14.0784
12.4951	22.0784
24.0676	21.2948
14.1215	20.8825
12.7141	16.8
11.8305	15.934
12.0416	18.1113
10.1103	15.967
12.1198	15.4887
15.2162	21.9134
12.761	18.7794
13.7931	21.1052
10.1728	16.7423
13.0737	16.6763
14.3561	21.4928
8.24146	14.1443
12.0181	16.9979
13.8869	16.7258
81.3277	45.1546
11.2675	16.8165
13.6211	20.932
10.4465	14.1113
10.3839	15.134
15.1693	20.8495
14.5359	23.5464
13.7696	16.2722
13.5898	19.0021
14.8722	24.2804
8.06162	10.1691
14.0511	19.3072
9.85222	13.7402
12.1198	16.899
14.4968	20.3794
31.3942	16.8907
14.9347	19.6454
16.0841	19.3567
14.059	17.1216
14.4656	19.1753
11.6897	19.1175
9.90695	13.0144
11.158	14.7299
12.198	17.3031
13.1988	18.2433
13.7305	20.5113
15.3491	21.6907
13.4882	19.8268
10.2041	15.0598
12.1276	16.6598
21.0259	16.7093
15.5602	18.9196
23.4498	16.066
13.3552	18.7381
13.4725	18.9196
14.3014	17.501
23.5202	18.6392
11.158	18.7299
13.2301	17.1546
11.549	17.633
14.4186	21.4515
16.9912	15.1588
15.5759	18.2928
14.3014	18.6969
15.1224	25.4021
14.403	23.4639
12.3622	18.1361
20.6427	21.0722
16.2327	16.3381
11.979	16.4948
14.7392	18.6887
12.3544	16.9402
11.0564	17.4928
13.7775	21.9216
13.926	13.7237
14.3639	14.3505
14.0511	17.2619
8.00688	13.4433
10.2041	14.5897
41.653	37.6247
11.0173	16.7588
8.13199	12.3134
6.17718	11.7608
7.26406	11.4474
6.28665	12.0825
8.00688	12.4866
6.59942	11.3567
7.86613	13.1546
6.77926	13.8969
6.35703	12.7835
9.78966	16.3299
14.6454	13.5258
6.91219	12.0742
7.42044	14.301
7.6472	14.0866
6.89655	12.5443
7.52991	14.1773
8.11635	13.1216
6.98256	12.9567
9.32051	14.3588
8.92173	13.8144
12.1823	15.3155
8.03034	12.6598
9.67237	17.2948
8.85918	14.6887
8.31965	14.532
9.59418	13.1546
8.84354	13.2866
26.4993	14.1608
7.70193	11.8433
10.0633	13.6742
12.1042	15.4722
7.91305	16.7588
9.89131	12.4619
9.77402	13.8639
10.2979	13.8557
8.6637	13.9464
8.76535	14.1773
11.1737	16.2309
8.56205	13.3856
9.66456	13.4433
9.47689	14.0701
9.05466	13.9546
10.1415	13.2041
10.4074	11.7608
9.72711	13.1711
11.9243	13.8227
12.2684	14.8289
17.9998	14.6804
10.7827	14.0206
11.9478	16.3876
11.2831	12.4948
9.96169	15.8763
11.4239	15.167
10.2823	14.0206
12.8157	16.1979
11.3457	16.2969
11.2597	17.0474
11.1033	11.6948
11.8383	14.2268
10.7671	14.499
10.6029	14.8454
11.3535	15.3237
12.5889	17.6082
10.9704	16.6845
9.93041	15.6619
13.7149	15.0845
11.3691	17.0392
10.8062	15.5959
15.0989	16.6515
9.35179	15.0268
12.8235	16.9485
12.5108	14.9526
12.7766	14.5402
12.0416	14.8124
12.5655	17.468
13.1832	14.8371
13.9729	17.7979
11.7523	15.233
11.7836	15.8515
10.2745	15.8928
12.0338	14.6309
11.7992	22.5649
12.5811	15.1258
13.9886	16.1897
12.675	15.9093
11.3691	16.2639
11.1971	15.901
8.59332	10.2515
13.0503	18.3258
11.807	17.1299
12.8235	15.9258
12.7141	15.3567
23.6922	22.3175
28.892	31.6784
13.2536	17.6825
12.3231	15.6289
11.33	18.1443
11.9634	14.6309
15.5446	30.0041
12.628	18.2598
10.9782	16.5113
13.5116	19.8021
13.5194	16.8825
13.2067	15.7361
12.6906	18.4165
15.8496	15.068
14.7392	20.3134
13.8322	17.8639
12.542	16.2144
12.0338	20.1567
11.7601	19.2825
16.045	22.8784
16.9442	17.7649
14.5594	21.5753
14.8487	17.2454
14.2466	17.2948
12.6124	20.5196
12.6593	19.5711
15.4899	19.1753
16.3969	17.1794
15.6384	19.868
14.0433	18.3588
12.37	22.7876
13.1128	21.9381
12.6828	16.8577
10.6811	14.5237
11.7523	16.8825
13.1128	16.0742
15.0364	19.7031
18.0311	18.5237
11.0798	16.1897
22.8087	20.6103
17.7653	17.4021
9.15631	13.2701
12.4169	16.8907
14.0511	17.1794
13.5194	18.3423
15.7479	22.3753
15.5993	20.1814
20.5255	20.0907
16.2171	23.6784
18.8209	15.1258
13.3083	16.8742
22.3317	21.0722
16.6784	20.2309
13.3552	17.5093
13.0268	21.2124
14.3404	15.3567
15.3022	18.2268
13.0581	16.9649
11.9165	15.1258
13.9104	17.0557
9.46126	18.3175
12.8861	18.6804
15.3882	19.4474
13.3396	16.8742
14.0433	16.2309
14.8565	18.5649
13.2067	20.2804
14.9738	22.3093
12.8861	22.466
14.8643	22.7299
13.6758	16.4948
12.6593	17.8309
14.5985	16.899
12.675	19.5134
15.1146	20.0825
51.2237	22.5979
13.9729	15.7031
18.8834	83.0763
14.9503	18.499
11.7132	15.8845
10.814	18.1031
27.4533	100
11.5177	23.167
10.2354	17.5835
13.7775	18.8041
14.5359	20.2969
13.6602	15.8186
21.5576	19.7856
52.0447	20.0082
15.7948	19.0763
47.3219	19.8021
14.9269	20.8742
16.5924	19.5794
12.4795	17.7567
12.0885	15.9423
14.4265	22.433
13.5272	15.7526
11.3848	18.4825
12.933	17.6165
16.5924	18.8289
16.0998	19.7938
15.3882	20.5526
12.4013	16.7093
14.1293	18.4577
55.6807	18.8619
14.8878	20.0247
24.5602	18.1608
15.7401	23.1918
15.5133	20.4701
13.9886	24.7093
16.608	18.5897
13.7931	16.6186
14.231	19.6289
11.33	14.7299
13.1207	16.3464
13.2301	16.2474
14.4734	17.9052
16.3422	15.4309
11.893	20.668
15.3022	18.7629
17.4681	18.367
9.73493	13.5175
15.1224	20.0495
16.4204	24.8
11.7992	15.3237
12.5498	20.0742
13.7149	23.5134
12.4638	16.866
15.3179	20.066
14.0433	17.8474
14.9269	22.8536
10.8374	14.334
16.2014	25.0062
16.5689	20.0247
15.2553	23.7938
16.0294	18.1443
10.1728	15.1588
15.3491	20.668
18.1171	21.2454
15.7088	16.5856
14.5594	29.0639
14.4968	17.7732
13.8322	18.8536
12.8392	20.5031
13.4412	15.8351
17.0537	21.0392
12.9252	18.3505
14.2466	18.6309
14.1293	24.2639
13.8791	24.8082
9.00774	9.50928
16.1389	19.7361
39.3463	16.033
16.5533	23.5216
15.4821	18.1938
11.8227	20.1485
16.4438	19.4969
14.9503	19.0598
34.0214	23.7608
16.0841	16.3381
12.6906	17.0474
16.5689	15.3567
11.377	16.668
10.3292	15.2907
11.0016	16.2309
9.13285	12.9732
12.7453	14.8701
13.3005	17.3938
14.747	19.6784
14.7549	16.6515
13.6836	20.2639
11.4943	13.9794
11.3222	15.9918
11.6115	17.9711
11.1189	16.8907
11.463	15.8351
20.7757	22.2433
10.0868	14.0701
12.8235	15.8598
10.0555	12.5113
23.4029	15.6124
12.9486	15.5052
10.4387	16.8412
14.6689	18.9773
10.6263	13.9876
13.9104	13.0722
7.05294	16.8247
9.10939	13.9052
8.39002	11.8515
7.8505	13.4103
11.4161	12.8
6.81836	11.1258
7.2406	11.9093
9.02338	12.6845
8.15545	11.3402
9.25796	14.6309
8.56986	14.3588
9.6411	13.9464
14.5516	15.8763
9.09375	13.1959
12.5264	13.5423
10.0242	15.0433
7.70193	13.5505
7.99124	13.501
7.72539	13.534
19.6575	13.8144
8.76535	13.8392
9.57854	15.068
19.0163	14.2928
9.50817	13.1876
10.5012	13.3031
9.35179	15.5381
9.63328	14.9608
20.2909	31.4474
8.67933	16.0247
9.89913	11.6124
9.44562	13.7402
11.6585	14.301
8.20236	12.5608
9.78184	15.1258
10.4621	14.0289
17.3274	13.7567
11.2362	16.066
22.9572	43.6124
13.4491	14.9443
10.0164	13.2206
11.2675	15.0103
10.5872	15.4144
12.5655	14.2268
10.4387	12.5608
12.847	16.5031
11.1033	16.866
12.1823	14.0866
11.244	13.6825
10.8844	13.8639
10.5169	12.5608
9.38306	13.8309
14.8409	13.9381
12.3387	12.8907
16.178	12.6103
11.4473	15.0021
12.6202	16.701
12.4247	16.4866
13.4725	12.3794
13.5272	13.7732
11.3926	14.2351
9.86004	14.7629
11.0798	14.0701
11.0955	13.6577
13.3083	16.6351
10.7514	15.167
29.5879	14.2351
12.0103	13.3938
13.1754	16.8907
11.1893	19.6124
28.3916	14.334
10.6967	16.3794
12.0494	16.033
13.5585	15.3485
35.7026	17.1216
15.8026	15.101
9.62546	9.78969
11.2988	14.7381
12.5655	16.5278
11.5255	14.7052
14.5594	17.1052
12.9877	13.9546
10.1493	14.7629
21.1197	15.3485
13.9417	14.1031
13.0268	16.0247
12.6671	15.0021
13.7227	16.2062
14.5516	20.0825
14.231	19.9175
15.9434	21.1134
12.8235	17.7237
14.6454	16.9897
19.8686	21.0227
16.2562	19.0351
11.1267	16.7835
12.9643	17.3608
13.3943	19.2742
14.1059	20.4206
11.8618	17.732
14.3561	17.7237
18.0468	17.5423
14.4577	16.6598
12.0181	15.7443
14.4577	19.7691
18.5706	16.1732
15.224	18.2598
15.5915	19.0021
12.8001	22.2598
14.1215	17.7237
13.4256	20.1979
11.6272	14.6392
16.9677	16.7175
16.9442	21.6082
16.3031	20.6598
15.7245	20.3629
16.6393	24.6186
15.0051	20.9814
12.1667	20.099
13.6602	22.3835
12.5968	17.0722
18.6723	17.633
15.8652	17.4021
13.7931	15.8928
13.363	16.1979
16.2405	18.9938
45.8519	17.4351
17.1163	30.0206
14.6298	25.9629
15.4351	18.334
16.1154	16.0742
12.7922	19.8515
19.5402	20.8247
21.2917	28.1402
11.893	17.5423
17.1632	17.9711
16.7566	19.8103
16.0059	20.4041
15.4039	20.6268
15.4821	16.8577
10.7592	14.334
14.1528	16.9237
14.5047	22.2351
16.4047	19.7196
17.992	14.6062
16.8582	19.4639
18.7505	24.099
19.118	16.734
14.3404	19.1918
16.3343	18.334
15.9278	17.1959
11.893	15.5629
19.2587	20.7753
15.5602	17.2041
12.6515	17.8474
16.1623	18.8124
17.3821	22.2433
15.4117	22.9196
8.74189	10.2515
14.0902	18.1031
11.8148	19.5794
14.1684	16.2639
15.2944	18.4247
14.5047	17.9546
35.9684	18.3175
15.5681	17.2701
14.8878	16.1485
14.3795	22.2186
17.8982	23.8845
11.2284	17.1794
17.5385	20.0412
14.7549	18.7299
53.3505	54.9856
20.1736	20.7753
15.3882	19.0186
15.443	18.1031
12.0338	18.6144
16.3343	23.6289
16.0763	15.6454
14.5203	19.5464
14.7783	19.6784
55.4695	21.0557
11.291	16.3052
15.8261	19.8763
18.1328	19.8433
26.7261	19.6701
20.1658	17.3608
12.4795	14.5155
15.5759	19.0928
17.6011	18.8041
16.3187	20.4371
10.8687	16.5526
16.5689	20.6103
17.1163	22.5649
14.8409	20.8825
13.7696	17.8557
14.2466	15.1423
15.7635	19.1258
14.6063	16.099
12.5342	15.5876
14.8252	20.7835
11.1502	17.1299
12.4795	19.0598
14.5437	18.8784
15.8574	18.1526
17.4681	19.3814
15.5837	21.6247
13.1676	17.4763
18.3283	18.2351
18.6332	21.8392
16.9912	18.334
18.5941	20.3464
14.5907	16.9897
16.2483	18.4412
12.2762	16.6351
15.3569	17.4351
11.2675	14.5402
14.5907	20.6515
11.0407	16.6021
17.2805	22.2351
19.6732	20.5773
15.7323	18.4082
17.3587	20.6515
13.84	20.6845
16.5064	18.8701
15.0442	18.8866
13.8244	17.7155
14.708	21.4021
35.1474	18.2928
15.7323	19.901
18.2657	27.8021
27.6175	21.3856
15.3569	19.4144
16.3265	18.9526
15.3726	17.9711
13.1441	16.1979
9.48471	15.1423
12.847	16.6515
12.7766	18.7711
13.6524	16.6598
41.3949	18.5567
13.6211	17.9959
13.1285	15.9835
18.1875	18.3835
14.2623	18.2763
60.0125	18.4825
23.7157	21.7402
9.2345	12.5691
33.7321	21.4021
11.5099	15.4722
17.6558	18.8536
40.2612	21.2536
9.36743	12.0247
12.6906	18.4825
11.8383	14.3175
15.1067	18.4082
16.178	19.6536
14.489	21.3278
11.8852	14.6474
13.8635	19.4804
10.728	17.4598
13.6445	20.3216
10.9234	13.2206
26.5853	21.1381
25.3265	15.9175
15.9043	16.6845
14.145	19.2412
17.4838	19.6289
16.5924	17.732
20.6662	18.2433
12.6906	17.7732
10.3917	12.3464
93.5413	19.4557
8.93737	10.9443
14.4499	16.833
36.1248	17.2289
12.3778	18.2763
11.3613	15.8598
5.18414	10.4495
8.40566	13.3361
7.01384	11.4474
7.27969	12.9732
7.13113	10.5485
7.83486	12.9237
8.37438	11.9505
7.09203	10.9196
6.63852	11.0433
4.79318	12.668
6.51341	11.0515
6.97474	13.468
6.56814	12.132
15.1067	12.5443
7.28751	13.4845
6.86527	11.5052
5.59074	10.5237
7.43608	12.0907
8.6246	16.9072
8.57768	13.1711
19.3213	13.4598
9.56291	13.7649
8.37438	11.3567
6.53687	11.9918
7.59246	14.2021
9.90695	13.6165
10.0555	15.8515
16.8582	10.6639
7.46735	12.0247
38.9397	14.9031
9.17976	14.1938
10.5169	14.2351
15.5055	14.0206
11.0095	13.8309
9.25014	12.9485
10.5012	17.1216
11.6897	17.468
8.33529	13.8722
8.67151	14.0619
11.4943	15.2247
8.64806	14.7629
8.03816	15.4887
9.93041	12.9814
10.2666	12.8082
9.93823	14.4742
11.3144	13.4928
11.5959	14.532
9.31269	12.6433
9.85222	14.4495
10.7123	13.468
9.2345	13.7485
11.549	14.5567
8.96083	14.7711
12.6515	15.167
10.2823	16.8577
12.2293	14.9526
11.0564	14.0124
18.9772	14.3835
11.5803	14.6144
11.0407	13.2701
12.2293	15.3649
11.4864	18.0371
10.5325	15.1505
14.3326	16.3959
15.052	16.0412
12.3856	18.0701
12.1432	21.3526
11.0251	15.5711
37.4384	13.8227
11.7132	16.9485
12.1432	15.6619
11.2206	17.9464
12.0729	16.3959
12.4091	16.0495
32.3638	44.7175
13.5194	16.5031
12.8939	13.6742
12.8235	16.5526
14.0511	16.1485
10.9234	15.6371
14.0277	18.433
10.1103	16.2474
16.0059	15.7856
11.4082	17.9052
10.1337	16.4536
9.83658	14.367
12.6124	15.8186
13.3396	17.9794
14.5437	17.7072
13.1441	18.1773
12.5811	15.6289
11.0251	16.5691
15.4351	17.9629
12.1276	17.6742
12.2684	18.433
13.7696	26.3505
14.0277	17.3938
10.4778	14.8619
11.3613	16.9897
15.8261	18.4577
12.8001	18.9773
13.9651	18.8041
12.3387	19.4722
11.893	18.0948
13.7227	21.3113
13.3474	16.5443
11.4786	15.101
12.1198	16.0247
13.7775	18.8948
9.81312	15.4062
13.0268	16.0907
13.0112	15.967
12.1589	17.6165
13.2379	15.7113
11.0173	14.367
14.6767	21.6247
12.9174	20.6021
13.1363	18.1608
13.8869	22.2433
11.9869	16.3876
12.3622	18.3423
12.3465	14.8536
14.9973	20.132
13.3083	21.4351
12.37	18.1196
13.191	18.8206
11.4004	17.1546
14.6376	19.6536
10.4074	15.167
13.2692	22.5979
13.1285	22.0289
11.3457	17.567
13.8869	18.9361
9.71929	15.9423
13.5976	20.6186
13.2458	20.3216
14.012	17.3278
34.4593	17.9959
16.178	17.8887
15.5915	23.6784
11.721	17.3526
15.0911	14.9443
13.3318	17.1546
16.5846	16.8907
15.0833	21.5505
11.158	19.2742
14.2466	17.6082
16.4751	22.334
28.0554	19.6041
15.8417	27.5794
11.893	15.5052
15.5133	20.9072
15.0833	22.6062
17.3039	22.5155
11.7054	16.5773
13.8478	25.8144
18.6567	21.9629
39.2759	20.3381
14.145	15.1175
12.2605	15.4392
12.7844	23.8515
14.1293	18.5814
15.1693	18.3588
14.3248	20.3299
13.0346	15.7938
33.5679	34.4
16.0998	23.1588
14.5281	16.3052
18.4846	25.4021
17.0068	17.9794
11.5333	22.3258
14.747	20.9155
12.8783	17.0144
9.602	14.9443
15.6463	23.0515
17.5151	29.7485
14.1762	16.2392
12.8392	16.3794
12.6671	16.1402
14.3952	21.2289
19.7513	18.4247
15.5133	19.9918
15.5524	24.0412
13.9729	20.668
12.2605	15.6041
14.8565	15.9753
15.0442	21.8887
12.8157	16.9897
20.2361	23.1505
9.34397	12.6186
13.8557	18.9113
15.5837	16.7588
16.2014	19.7278
15.4039	31.2082
14.2779	19.3897
15.138	18.5732
11.5333	26.1526
12.2371	14.1938
6.48213	9.19588
9.32051	12.7093
16.2874	20.3711
9.73493	17.0474
15.7401	18.6474
10.6341	34.8371
18.3048	21.4186
17.2492	21.2206
10.509	14.5732
13.3865	17.8722
41.2855	36.1814
11.6428	19.101
15.31	18.7216
14.0511	21.3938
12.6046	18.7134
15.396	19.8351
16.5376	19.332
9.71147	17.5175
12.4091	18.7546
17.6871	14.8454
13.0503	18.7959
6.82618	9.97113
15.4899	16.3794
12.8783	17.9711
13.7853	21.1876
16.5611	22.0289
13.3318	20.9485
13.7853	18.9691
15.2162	14.2515
16.6862	30.0041
10.2979	14.6392
14.708	20.9732
10.9704	16.6515
13.3474	14.1526
66.7058	25.0969
13.9182	21.6825
11.6897	20.3959
12.7297	16.6845
12.9095	16.9402
13.019	19.0515
20.2049	19.9918
13.5038	16.1897
16.9755	20.5361
11.0095	14.8371
15.3257	16.6845
16.5846	20.3959
5.84878	8.3134
14.3092	16.6763
11.7679	18.5567
12.284	14.4247
19.5715	16.9155
18.5785	21.3361
12.7531	14.8454
17.9451	27.4144
10.9938	21.2948
13.5507	17.7402
50.0665	19.3979
13.7227	18.1938
16.9052	21.6
43.7485	15.934
40.3081	19.9918
10.4152	15.7278
26.7652	24.2557
15.615	18.9443
26.343	22.2351
11.807	14.2268
13.754	19.134
15.9199	19.7361
13.5194	17.633
14.3326	18.6639
11.6428	14.4495
52.9596	44.5113
14.7549	19.7031
11.9556	17.3278
13.0268	15.2
8.76535	12.4206
19.939	16.066
21.7452	15.3072
12.5968	19.6536
13.105	15.7196
11.7914	14.7546
7.45954	13.7732
7.02948	15.4639
8.27273	13.4598
5.43436	13.3278
7.74103	11.934
6.20846	13.1629
6.70107	12.6598
7.38916	13.9464
9.32051	13.4268
6.70107	13.4268
6.9982	12.9732
7.94433	13.1629
7.14677	14.3505
7.92869	14.301
8.64024	14.499
7.88959	15.3485
7.2015	12.0165
7.99906	13.1052
9.89913	13.9711
10.6498	14.7876
9.39088	13.8309
8.42912	15.0845
8.15545	14.4495
8.39002	14.2598
8.24928	13.3691
7.74103	16.033
9.56291	12.4289
7.38916	13.2701
8.63242	14.2763
17.3039	13.0392
8.71061	16
13.9964	16.4289
10.8765	16.7423
6.77144	11.2825
9.03902	13.7155
8.61678	15.101
9.42998	14.2268
9.0312	14.5072
7.8114	14.5072
9.71929	14.6887
8.65588	14.6474
8.55423	13.5753
9.98514	14.7629
11.2675	15.0433
9.85222	13.2371
11.7992	15.8845
14.88	14.0701
11.5881	17.8969
20.1267	17.7897
11.0877	15.0351
26.5541	16.2639
11.0642	16.5443
10.7905	14.0866
12.5029	14.3918
12.2684	13.666
11.893	13.0309
10.7749	17.567
13.9026	17.8804
8.30401	12.6433
11.0095	15.1753
20.2674	16.132
10.3057	15.6866
11.2362	15.9753
12.284	16.1072
9.50035	16.4454
11.893	14.3175
12.4717	20.2474
19.9156	14.4412
15.1067	15.299
13.9651	17.9546
13.4882	18.2598
16.35	16.9897
10.5638	17.0969
12.112	16.1732
11.1189	16.0907
13.41	17.9876
12.3544	16.0165
12.3935	14.9938
10.3683	14.9031
10.595	16.1072
10.8218	15.0845
12.7531	15.8515
11.9712	17.5588
12.3622	19.0928
11.4239	16.5443
10.3917	14.5567
13.6758	17.9052
10.6654	19.332
11.33	20.2227
14.5047	19.6371
10.6498	14.4412
16.3422	18.9196
14.5047	19.6041
12.1589	17.3773
12.542	17.0062
15.4117	20.0742
13.3083	16.7918
11.2362	15.7031
13.5429	17.9299
14.3404	20.0165
12.6984	20.2722
17.0146	20.5113
13.5742	17.5918
11.6272	15.3155
12.5655	16.833
10.9782	16.6351
13.6211	18.5485
18.7583	20.033
13.7305	18.5402
12.1042	16.2722
13.6602	23.5546
13.363	17.9052
44.0769	19.299
13.6915	20.2392
11.721	16.932
15.396	20.2887
14.7705	19.7196
14.8643	19.1835
15.1771	16.8495
13.0816	16.5361
13.9338	24.2309
12.3856	15.3897
15.4899	18.8206
14.9973	20.3216
22.2613	22.6557
11.3691	16.6928
15.8496	19.8351
13.9729	19.5216
11.9947	18.3175
9.97732	15.0845
15.6228	20.3711
9.68801	16.1814
8.67151	10.9278
14.5437	21.8392
15.5446	25.6742
14.4186	18.5237
14.3092	19.5546
14.9269	21.3278
14.0746	19.6371
14.9582	21.8639
12.675	16.3876
14.966	19.3567
15.8574	26.9608
33.5835	17.8062
15.0676	17.8144
11.7836	18.5979
15.052	20.4041
14.7783	18.4907
15.0598	19.0845
15.3335	17.3773
17.1397	19.7196
25.0606	18.5237
14.2388	23.2577
13.754	16.6268
11.4552	22.2763
14.1606	21.5753
14.2779	20.1649
15.3804	20.833
11.2519	17.0804
17.3978	17.9546
22.9885	22.0454
13.2614	19.6701
14.9738	23.101
11.5959	16.0907
12.1276	23.2165
15.6072	18.3258
22.9025	24.2144
16.8582	19.1423
12.9955	25.9216
12.8783	22.8784
10.9234	16.1155
14.4265	19.6041
16.6237	20.8082
14.2075	19.6948
13.8869	19.8928
14.7861	20.1237
18.5316	23.1918
10.2823	15.3732
9.05466	14.1196
13.0737	22.1691
13.9808	15.8928
36.3046	73.9299
14.3483	21.5258
15.6541	21.1464
13.7618	14.7052
12.4638	16.2227
15.0755	20.6433
15.8496	18.4165
13.3005	16.3299
12.6124	16.8412
16.9912	20.8412
32.3168	19.4474
17.648	22.9773
15.6932	17.9299
14.0824	27.0103
16.913	22.1113
11.6663	15.101
14.8878	23.9588
16.3187	30.1443
7.46735	10.3423
11.7054	15.3567
16.4516	22.301
16.3187	20.0742
14.059	20.6598
13.41	17.2206
12.8313	22.7052
12.9174	16.9649
13.6367	17.6
11.0877	15.6041
16.1076	17.8722
13.0972	18.8206
15.4899	20.0907
17.2336	21.9711
15.5446	21.6247
25.8894	21.1381
8.4604	14.3753
14.2935	22.0536
16.2953	19.8351
23.9737	17.8639
12.8235	19.4639
13.4647	15.5052
23.2622	18.2433
15.959	18.268
12.1667	14.9691
16.2796	17.7814
13.3943	17.1546
21.1979	17.3691
10.814	17.1381
16.5846	18.0619
14.317	15.6371
13.84	19.8928
15.2866	25.0474
13.1832	15.0268
14.4343	23.0268
13.2223	17.1216
11.0955	13.0639
23.1918	18.2515
13.9026	19.6124
12.3935	16.6598
17.1397	21.1216
14.0042	17.2866
30.4324	14.466
44.9996	78.6887
14.0511	20.8
13.9729	19.6619
13.5663	15.2165
11.5177	15.7361
7.12331	18.6557
11.9556	14.1196
13.6993	14.5732
11.5333	15.9505
14.317	17.8309
97.0678	20.4289
11.7523	19.967
11.7679	14.0124
14.5828	17.0969
4.70717	14.9113
3.56556	15.1175
2.95567	14.367
3.72195	12.6598
3.48737	13.6495
6.65416	11.1753
6.89655	13.8557
3.62812	12.6598
3.01822	12.4784
4.04254	12.6186
3.97216	13.1464
4.70717	13.2041
6.04426	12.6928
4.67589	12.8825
4.32403	15.0928
2.25975	13.1711
15.787	54.6557
4.73845	14.2186
5.23106	14.0701
4.98084	12.4701
4.05036	14.3423
3.97216	14.8866
4.42568	13.7567
4.03472	14.1773
3.72195	12.7258
3.46391	12.5113
3.44046	15.1918
6.33357	15.9175
5.32489	15.068
6.23192	14.9938
12.8783	14.532
4.87919	16.0247
5.21542	15.8845
4.95739	14.3918
5.13723	16.5031
5.92697	14.5732
7.05294	17.4845
6.35703	15.167
6.02862	20.8082
5.0434	15.4722
6.3883	15.2412
5.86441	15.2165
7.13895	15.7278
7.70193	15.6041
7.67065	17.9381
7.60028	14.9361
4.73063	14.8371
7.18586	15.0186
6.96692	14.4
7.91305	13.732
7.23278	14.6557
5.79404	15.4887
7.95215	17.0557
16.3969	15.2495
5.37962	15.3649
6.21628	15.7278
8.51513	14.4907
8.76535	16.1897
7.04512	16.2969
4.33967	9.03918
7.85832	15.3485
16.8739	17.9959
6.52905	16.4948
6.86527	15.3155
8.13981	15.6701
6.52123	16.3299
7.29533	15.4722
8.95301	14.5567
7.70975	16.6845
3.12769	11.0351
29.7834	17.2206
14.966	18.334
13.3318	19.5711
14.2701	16.1897
9.77402	18.0784
8.92955	15.967
7.93651	19.4969
7.45172	17.0309
7.31879	17.5588
6.12245	17.1381
7.79576	16.6763
9.07811	19.4227
8.95301	17.699
6.39612	15.0845
5.79404	15.1258
8.21018	15.934
9.62546	15.9588
8.26492	20.9897
7.24842	17.8144
14.9582	22.2515
10.3448	20.1072
8.76535	21.2866
9.30487	20.1402
7.72539	17.1134
9.78966	19.9753
11.5255	15.3485
9.47689	19.6536
8.34311	17.8969
9.602	20.3794
7.14677	16.6021
9.50035	19.5134
10.3136	19.5216
13.1207	19.934
8.81226	14.7546
32.5827	16.8
8.78098	20.7175
7.79576	19.8351
6.7949	15.5711
11.1033	17.732
6.56033	15.4227
14.747	16.6433
11.1971	20.7835
9.00774	21.567
9.82094	19.6866
[truncated: 4,730 more rows]

## Sheet: PalpAGFP-PintmChe
GFP (% of max - bg)	mCHE (% of max - bg)
41.6536	23.4561
41.8078	23.0494
39.2638	21.675
41.9179	21.0522
40.6625	23.1266
40.1559	20.2028
42.6007	21.9067
41.3893	20.9235
41.8739	21.7831
43.8893	23.1318
42.5677	21.3971
43.3386	23.2141
42.6888	21.6905
44.8584	22.5964
42.4686	23.5745
41.7968	21.0882
42.7659	23.5384
40.7065	21.7008
41.5986	22.6325
44.1426	24.2334
43.7791	22.6531
42.4135	22.5604
45.376	24.7687
41.2351	22.7251
43.1624	22.1898
44.8804	23.1163
45.2659	22.6736
43.3937	22.267
45.7504	23.348
43.8562	22.0971
43.7461	22.2361
45.4421	23.1112
45.4971	22.6325
41.092	21.5515
46.3672	24.1047
41.3122	20.5837
45.4861	25.3864
44.506	22.9722
46.7416	22.9568
45.398	22.6222
48.8121	26.0813
42.7769	21.4331
45.2218	22.267
46.3011	25.3195
44.3959	22.1229
45.6513	22.7406
46.9949	23.0752
43.9774	22.5038
45.0456	23.0803
46.246	21.9581
47.0169	22.4832
44.7813	23.8576
47.083	23.3737
48.4156	23.1781
46.4663	23.7649
47.3583	25.7364
42.8981	21.8346
48.1513	24.1201
47.9641	23.5899
46.8077	22.4523
45.1447	24.6812
43.1183	22.9671
45.1668	24.3157
46.6425	22.792
42.9752	23.9399
58.5035	55.5304
44.7152	22.8178
48.8781	23.173
41.8188	22.5655
44.2857	23.4252
43.8672	22.5604
49.4838	24.2951
47.2813	25.1187
43.2725	24.4959
48.2063	24.0995
48.1623	23.4973
49.3627	25.8754
47.7548	33.9262
47.876	23.9451
49.5609	24.0892
42.3254	22.9722
45.7284	23.9657
48.2504	24.2951
45.8826	25.1445
49.9354	25.0055
48.4266	23.4046
47.5896	23.2399
47.7768	23.523
52.2041	25.3246
44.0434	22.6685
49.1094	24.4444
51.0587	25.999
50.3098	27.4145
51.2019	25.2011
45.8716	23.3377
49.2085	24.29
51.7856	26.4416
49.9134	24.4135
51.334	26.0865
46.224	24.6555
50.3649	25.129
45.376	22.9722
45.7174	22.9619
49.7371	24.0944
44.7483	22.6479
49.8363	25.7982
50.9155	24.7533
45.8606	22.1023
51.9508	24.465
45.8386	23.2553
51.6094	25.8291
51.2019	30.0913
46.3011	22.7045
46.9949	22.8435
49.3407	25.2835
49.0323	25.443
46.2791	23.2502
43.7571	23.3119
47.1381	24.3981
50.8054	24.3312
46.6535	24.5731
47.9751	23.4612
52.3472	26.802
49.9023	24.6555
52.6556	25.8188
48.5037	24.0223
47.2372	23.3789
49.2305	26.3233
48.4817	27.3013
68.6244	56.4364
46.1689	25.268
55.6291	26.6784
49.3847	26.246
66.4328	47.9584
49.627	24.6297
50.6953	24.7944
46.9068	22.3288
44.1205	20.3109
51.9728	25.7776
49.2746	23.734
51.0697	26.5034
54.3075	28.8455
44.539	22.7509
48.2284	23.3428
51.5102	24.5834
49.5499	24.0429
46.18	23.173
49.6931	24.6606
50.497	26.8432
50.0345	23.5745
53.2393	25.6798
48.3495	23.1884
44.5941	21.6647
50.7503	26.313
44.6822	22.2567
51.7856	24.2951
49.8252	24.2282
50.6512	24.4804
51.7966	27.4917
44.7813	22.6685
44.2527	21.5257
46.9509	23.0803
50.6072	26.4211
50.0125	27.0696
49.4508	24.9077
51.2349	23.6414
47.9971	24.4753
49.7041	23.5333
52.0499	25.8342
52.5895	27.0799
49.0874	24.9025
55.2546	27.0748
50.8274	24.7327
54.1313	23.9039
52.0058	26.3284
47.6337	23.9914
48.746	25.2835
47.7878	24.0377
46.3562	23.4715
51.9067	28.9073
50.6953	25.0261
51.9948	25.0209
45.7284	22.9104
54.9022	27.8263
46.4663	22.7303
90.1988	51.0109
53.9771	28.861
47.3473	24.0635
47.6997	24.9128
48.4376	25.0827
54.3296	26.8998
50.8274	25.3092
55.3538	31.8002
48.1513	23.2399
45.7615	22.4677
53.2943	25.685
67.3579	29.2059
48.2944	24.2745
44.6602	23.6568
49.5499	24.0738
53.3274	27.7543
44.55	22.2515
48.8561	23.9966
51.2019	25.2989
48.6799	24.2282
53.1622	26.7299
48.4266	22.6994
49.1755	24.2951
45.0016	22.9362
44.2747	21.5978
50.7834	24.6143
46.1029	23.0443
49.2416	24.6143
51.7745	28.6191
49.9023	25.232
54.2084	27.0594
53.2723	25.4327
49.649	23.6465
50.1116	25.6592
47.0059	24.6194
48.5257	24.7996
83.6131	40.3246
52.5895	25.4688
49.2416	23.0237
49.0103	23.6517
54.0322	25.9217
52.182	28.5779
48.6469	26.4468
50.8164	23.873
53.019	27.2961
51.4442	25.6232
50.1226	24.5988
47.3253	26.0504
49.8803	24.8047
51.2349	25.2474
49.1204	27.5484
44.561	22.8898
50.1777	23.8885
53.8009	28.4646
55.1555	25.9784
48.0411	24.3517
48.5257	23.4818
52.3362	25.3607
49.4618	24.743
48.5257	24.0583
47.8319	23.1266
47.8649	22.7817
48.6689	25.8085
52.0719	25.0415
48.4817	25.5099
51.6424	26.6115
52.8648	29.9729
49.4949	25.0673
48.5698	24.0635
46.7196	22.6839
53.2393	27.9035
48.1953	25.896
47.0169	24.3209
51.0807	25.4379
49.5609	24.4856
49.572	25.2835
47.1711	23.6002
47.8539	25.1393
49.3517	25.6077
48.757	23.5075
52.997	24.6606
48.3385	25.2114
50.0235	23.2399
50.2107	25.057
48.5147	24.187
48.5257	22.9516
47.8319	23.8318
52.8208	27.5072
50.6182	25.0518
52.0499	28.4852
47.4464	24.7069
47.5456	24.1716
48.4486	27.5998
51.3891	27.6822
47.4244	23.245
52.6115	26.174
46.6866	23.1112
46.8407	24.8047
51.2569	27.0696
51.2679	28.1506
49.8693	25.268
48.8671	28.7117
49.5609	25.9217
47.6337	24.4959
46.4002	24.8819
48.0191	23.9502
43.7681	23.5075
49.616	25.9115
50.486	24.8305
45.4531	23.3634
50.8935	27.5432
52.3032	27.3631
48.3055	24.7533
50.8715	26.6321
46.3562	22.8641
43.0192	23.1472
53.4375	29.2728
46.4112	25.0312
47.1601	28.0322
49.7922	25.8445
47.92	23.6414
49.2085	25.4533
45.376	22.2001
49.9794	25.4482
52.2701	27.0491
40.6184	20.6043
45.8606	24.4856
47.8649	25.9217
46.5984	23.5951
46.9839	24.7944
49.9134	23.4612
46.6425	23.3995
45.4861	23.4921
45.4531	27.9035
74.3181	53.8574
45.9267	23.5642
44.8584	21.6544
48.8121	23.1112
44.8804	23.0288
43.7791	24.4444
45.9377	24.1355
37.766	22.1435
39.2528	20.8926
40.321	22.5861
38.6361	22.3185
40.7065	22.9671
38.548	22.8281
40.5633	22.478
42.832	24.5474
39.8034	22.3854
41.5435	22.617
38.2836	21.7162
41.5545	24.9849
40.5193	24.8819
41.5105	24.1664
40.7395	24.7275
41.0149	23.6311
40.3981	23.3016
40.2329	23.1215
41.0149	23.3737
43.5589	25.1084
37.6779	21.3147
42.8981	25.9012
45.0016	27.5793
44.6161	23.9142
43.647	24.1201
44.2307	23.9657
42.9311	22.9001
43.3166	25.1651
39.2968	22.1589
44.6381	23.3222
67.7103	58.4696
47.8209	25.2526
45.9927	23.0494
41.7197	21.6647
48.8121	25.8857
44.2417	24.0995
46.4553	24.4598
45.5963	26.8432
42.6448	24.3672
48.0411	25.5563
44.2747	23.9451
46.1359	24.7584
46.9509	26.1019
41.5655	23.5693
45.6183	23.8782
40.277	21.7574
44.7373	24.115
42.1712	23.7804
44.0655	24.4084
47.9971	24.2179
43.3496	23.8833
48.3495	24.4907
49.2085	26.8123
42.4576	22.6222
43.0853	24.3981
46.3341	25.9475
48.0742	27.8263
41.5325	21.8758
46.224	24.604
46.3231	24.6606
49.0543	26.1122
46.4663	24.5885
46.1029	24.501
46.1469	24.2231
47.4464	27.4866
67.0936	69.9332
48.5147	25.3658
62.6223	41.6629
51.9177	26.7402
47.7328	25.0724
45.8055	25.2629
52.2481	29.0978
49.0543	26.4416
47.9641	26.1431
49.3407	26.1688
45.1668	26.246
46.4443	24.6606
48.9222	24.9386
48.0522	26.2512
48.5808	26.8895
44.9135	24.2025
46.0258	23.4921
51.6864	27.3476
46.5874	23.3428
45.7174	26.6939
49.8583	27.78
48.768	28.6448
46.7086	25.1393
47.7328	25.2629
47.5786	23.3686
47.6116	25.5975
50.8495	26.9564
45.5192	24.1561
48.0081	24.99
50.0896	27.4094
46.3782	29.8287
49.6821	27.3116
44.3077	21.6081
44.3959	21.7419
49.6931	28.5058
47.6997	25.9578
43.1954	22.4729
46.3121	27.2498
49.4728	24.187
49.6931	25.7261
48.779	27.1623
44.2967	22.1898
46.7196	24.2076
47.7108	24.1922
48.4927	24.2436
52.0168	26.4571
48.1733	28.0683
48.5588	30.8994
45.0676	22.9619
51.9728	27.5895
49.6821	27.4917
41.7087	21.8706
50.8495	29.211
48.0191	25.5614
41.5765	21.222
49.6821	26.7402
50.6622	29.2471
47.4905	24.9952
50.1556	28.7889
47.061	23.8627
42.8761	22.3391
53.4595	31.0178
53.0851	26.1174
46.213	29.0772
48.3165	24.6091
47.7438	24.5474
48.6248	25.5563
51.345	27.0336
44.9906	28.5779
45.0787	24.3929
49.627	28.0168
47.942	24.604
50.2327	26.5292
43.1404	23.1935
48.0301	29.803
44.2637	23.173
47.909	27.1417
41.114	21.4537
43.4047	23.1009
43.2946	21.9993
48.3275	25.4482
50.3429	25.8136
49.8913	26.7196
43.8562	22.3648
42.3254	21.6905
51.5102	24.29
45.0897	23.1575
45.7284	24.7172
43.4928	22.5295
46.1249	23.3377
45.1668	25.2474
46.8848	24.6143
44.7152	23.2502
45.9597	46.4759
48.9552	29.6383
43.2395	23.3222
48.1623	30.8685
46.8517	27.0233
47.1931	25.0467
47.2372	25.093
43.6249	23.4509
48.0962	23.8061
85.7165	52.9515
42.843	22.092
47.3363	28.1867
50.4199	25.6953
41.7858	22.9825
49.1204	24.3723
40.1448	21.1912
39.2418	22.9001
41.114	22.0456
40.3321	22.0611
41.94	23.5281
49.6821	33.4474
38.1295	19.024
41.5986	23.2605
41.9069	23.5333
40.8276	22.2207
42.6228	25.2474
39.4841	22.4677
41.6977	23.245
40.7946	21.7831
42.5787	24.1304
41.8739	21.3713
42.0611	23.698
42.9311	23.245
42.9091	23.8113
43.636	25.2371
43.0853	25.0261
42.5126	23.7649
42.1712	22.3854
40.8056	19.894
43.0302	22.8384
41.7307	22.6016
44.0655	23.9554
43.68	25.896
41.7637	22.0354
45.0897	23.5951
45.9817	23.7752
49.0103	26.0504
44.6822	24.2797
44.6161	25.0261
45.6954	25.4945
47.2262	26.3696
46.4993	24.7481
48.0081	24.6863
47.876	25.3761
48.4486	24.6606
48.4486	25.9629
48.6138	26.0762
45.8275	24.3054
44.3738	23.6517
46.1359	25.0055
41.3563	22.4729
47.2482	25.3864
46.9949	25.8548
63.3932	52.8794
48.1953	24.7481
47.4244	24.2025
67.2698	56.8996
46.2901	24.6709
48.3165	25.6901
41.5765	20.3367
47.92	23.2553
48.4156	24.6349
43.3827	22.4832
46.3562	25.9115
48.0852	24.4598
48.8891	27.4351
47.4795	25.232
48.0962	23.8936
45.6183	22.6119
46.8297	23.8113
47.3363	26.1431
48.4156	25.3658
49.8583	24.6143
46.1579	23.2553
51.2239	47.4282
49.7151	26.1431
46.3892	25.8497
48.1403	25.2629
47.4134	25.2732
51.1909	27.1366
44.3077	22.1435
44.3518	20.3006
47.6887	25.057
50.3539	25.4791
51.6864	24.2025
45.0236	22.1332
47.0059	23.9811
48.6579	24.5834
49.594	27.327
48.2063	25.8548
50.1556	24.6966
51.7305	24.9231
47.6447	23.7083
47.4024	24.8665
49.3627	30.6832
50.7173	28.4749
46.6645	26.1997
46.3892	23.8113
49.0543	26.1637
52.2371	29.9729
50.5741	29.1029
52.0939	25.5872
51.5543	26.0298
49.0213	23.8421
46.0808	22.5347
48.9883	24.7327
49.0543	25.2011
47.3253	24.3672
50.0675	28.2227
48.1513	24.5937
47.8319	25.6747
52.7327	25.7828
46.0478	25.3143
46.4773	23.0597
49.9904	24.5113
49.3627	29.839
52.5895	25.6129
50.9486	27.4145
53.0851	26.21
49.3957	26.3644
47.072	25.3504
54.3736	26.9204
49.9244	29.6125
53.6578	29.5508
91.6305	55.6128
48.0081	27.2086
48.1072	25.9115
43.647	20.8977
47.3914	27.9962
46.0368	24.6812
47.061	24.5731
52.9199	26.7814
48.9332	24.012
51.9728	26.0144
51.1798	26.2409
52.6446	27.2961
52.138	26.7917
47.3804	24.4753
50.7944	27.7337
44.4729	22.1023
47.083	23.976
54.9463	27.1572
48.8891	24.5988
47.7218	27.1983
51.4442	33.9107
46.1029	22.4832
35.4423	15.323
48.9772	24.3209
50.0235	25.4945
57.0608	26.7917
48.0962	30.8119
46.1029	24.3363
50.9706	23.42
49.8252	31.6407
47.4905	23.4046
50.8054	27.9035
53.3384	28.7786
47.4685	23.873
52.4023	25.7004
52.6446	29.2676
51.0697	25.5666
51.5102	30.2611
51.5212	25.3298
47.2813	27.2498
51.1358	31.4914
50.6953	25.3967
52.0829	28.0322
55.4639	27.5226
40.9378	20.1822
54.9353	28.5882
52.0939	28.3154
46.257	22.6788
50.0345	24.2642
49.1645	29.0978
48.1403	26.5806
51.7635	26.5086
45.8606	22.2515
49.9244	25.6077
49.9794	25.4636
51.4772	25.7982
41.8849	20.2749
51.9508	24.7533
47.2923	24.5371
44.7042	26.7402
45.0566	23.1987
45.9817	24.8665
45.9046	23.7495
49.2195	26.0556
49.3076	25.4533
46.6535	25.1084
49.3517	27.9859
44.8914	23.3428
48.9112	25.0724
46.7086	22.931
49.2636	26.1276
49.1094	25.8291
50.6402	40.8239
47.92	29.4221
47.7768	25.9526
48.735	28.2587
53.1512	27.8675
43.1514	22.6479
44.55	21.4176
48.3275	25.2268
45.5522	24.1613
44.8364	23.559
47.1271	25.0673
42.1933	22.5913
45.5412	26.8637
44.4069	23.5642
44.5831	24.0995
46.4333	23.6877
48.5808	27.0336
47.9971	23.734
39.7484	20.6867
44.0104	22.4214
41.973	23.1678
43.6139	21.6287
41.7527	23.384
41.6316	21.5103
40.4973	21.0419
42.788	21.3456
39.8475	20.5683
41.5325	21.1088
41.5986	22.1743
38.9665	19.8271
42.2263	22.6273
40.288	22.4986
41.951	22.6325
42.799	22.5192
43.3937	23.0494
43.9663	22.8847
42.4245	21.2632
43.1294	21.4743
42.0721	22.2361
42.1492	21.3404
45.0456	23.106
40.5413	22.4214
41.973	22.5964
42.2043	22.164
44.1426	21.9942
42.2373	21.3662
41.2351	22.3391
42.1602	21.2735
43.2615	21.3095
42.5787	22.5038
43.3056	23.4097
44.4069	23.348
43.9774	23.0546
57.0828	25.5511
45.5302	23.4664
44.7042	23.42
45.5412	23.0855
41.962	21.5772
44.8254	22.5913
48.3715	23.6208
45.332	23.1575
45.5632	23.034
48.9002	24.2025
47.6557	23.3377
42.8871	21.675
46.6095	22.8126
48.4486	22.8744
45.7504	21.6493
43.2285	22.4317
62.1267	48.7202
43.3166	21.9684
46.9839	21.8295
43.8672	21.8603
50.2548	24.2539
44.1536	24.0069
47.1381	25.9835
47.3694	22.931
46.9068	23.2244
46.2901	22.2104
45.0126	23.3274
49.1424	23.6929
47.2702	23.523
48.3055	24.64
46.1139	23.0443
47.3033	23.5487
46.6095	23.9399
49.649	24.1664
46.8077	24.5216
47.4905	23.0391
46.4222	25.0364
48.4927	23.3171
50.1556	23.3428
48.9662	23.245
45.2659	24.8562
45.2659	24.0326
43.3386	21.9221
46.6425	22.8126
45.8716	23.8833
44.0434	22.6376
44.9245	22.9516
46.7636	23.2244
48.9552	23.07
47.5125	23.2656
45.0456	22.2876
48.3825	22.3957
48.724	22.1589
47.7438	23.3068
49.6931	22.7354
46.9398	23.2038
52.2922	23.7701
44.6491	25.2165
46.4002	22.6119
46.7086	23.698
50.2988	26.3078
47.6887	24.6349
48.9883	23.3943
53.9661	24.8202
48.4817	23.7032
49.9354	23.1318
49.7812	24.7996
43.9003	22.0817
47.931	23.3892
46.3892	23.2862
50.5741	27.5175
47.0169	24.1819
50.8935	25.9115
49.8473	24.7738
49.9574	24.7893
47.5015	22.7251
54.6489	25.0209
49.1424	26.1019
50.8164	24.1973
46.5214	23.07
49.0874	23.6259
50.0015	24.6657
45.387	22.5089
46.9398	26.838
49.9574	24.115
49.2966	26.8071
46.9068	23.2296
55.4198	24.8819
49.3297	24.4187
46.9729	22.3905
48.9883	22.7817
44.8584	23.8524
48.4156	23.9451
47.9971	24.2231
50.0125	25.1496
51.8076	26.2718
45.7615	24.6966
50.8054	24.362
47.6777	23.5436
53.1952	27.7079
49.1424	24.3209
52.3803	26.2924
49.8142	27.4403
50.9596	28.1815
46.4553	24.815
45.9597	23.0649
58.4704	75.6315
49.3407	23.2862
45.5853	23.4612
48.6909	24.1253
53.3935	24.0069
51.0367	25.2165
46.1689	24.0172
45.5853	24.1819
46.9729	24.3312
49.4838	24.5319
53.3053	28.4235
46.8958	22.9568
46.0478	25.721
49.3517	24.7687
45.7504	23.6259
50.2768	23.0443
50.9045	23.1987
52.7988	26.8432
52.8208	24.7481
51.1138	24.151
74.6705	47.4899
48.79	24.8253
50.3539	24.8099
44.1205	22.7097
46.3672	24.743
49.7702	25.5202
48.8561	25.371
51.2239	27.6462
44.9135	23.6774
50.6402	24.3672
46.2791	25.1342
38.6361	18.2159
47.953	23.7701
45.9487	25.0673
52.171	24.1458
48.6469	23.4509
50.8495	24.9386
49.0543	24.1767
48.6028	23.5384
48.6358	25.6747
47.942	31.8929
51.7525	25.8034
45.7394	25.546
52.5344	27.6204
50.9486	24.8614
52.6666	28.0219
46.9509	26.8689
45.4751	25.5305
48.0632	25.1136
49.9904	26.8329
51.1248	27.6874
49.0213	24.4187
47.7438	26.1379
51.1909	25.5923
49.2195	25.6335
51.5212	26.1791
41.5765	23.9811
50.3649	25.8034
50.9596	28.5676
44.3848	22.5553
49.3627	24.5422
45.7835	22.8229
49.583	25.1187
48.3605	25.3864
46.6205	24.5782
48.8671	23.801
46.0368	23.4973
48.3825	29.3706
67.5892	30.3023
52.3252	25.2732
45.9156	23.6929
48.4266	23.4406
50.6843	27.7337
47.4575	24.5216
48.0632	26.385
44.7373	23.1678
45.7504	23.9708
52.2151	24.3363
50.0235	25.8445
48.9662	25.5511
44.1315	24.5216
50.1556	24.9592
48.79	25.0981
49.3517	24.5474
46.7636	22.7869
47.2923	22.7097
45.1447	23.209
51.7085	25.1651
40.9598	24.5885
49.8803	28.3874
47.4575	24.9643
52.0609	24.7018
52.5234	24.2488
48.3936	28.861
47.5345	25.5254
45.1778	23.6414
44.6491	24.7893
50.0015	25.4945
47.5786	24.3569
50.3208	25.7879
49.0543	27.883
48.2834	25.5769
49.4288	24.64
49.8363	26.9873
44.5831	23.6311
48.4156	24.5474
46.7747	23.4715
56.8736	29.1184
51.7085	25.0055
45.409	22.7663
49.7922	25.9423
49.4508	25.4482
47.2482	23.4664
51.6314	27.9705
49.0984	26.5909
44.7483	23.8215
47.8429	25.0673
46.1469	23.8885
45.5302	24.6709
48.3605	25.6077
48.2394	22.4626
47.2372	22.6891
49.0874	26.8432
47.3363	23.6826
49.2416	27.7234
51.0807	25.2577
48.9002	23.5899
47.3033	25.582
49.2416	25.8394
50.3869	24.8511
44.561	22.3957
45.354	25.1856
46.1249	22.4935
44.1976	23.2502
48.9222	24.1922
45.1117	23.5487
45.8165	27.3528
43.5368	23.7598
41.4113	21.3353
46.6755	23.5951
41.103	21.953
44.0985	22.7097
47.9861	32.3768
50.2548	22.9001
45.5302	22.8023
41.3232	21.917
44.9906	23.5024
40.266	20.7794
39.9356	18.7975
40.6955	19.5748
40.4092	20.419
41.995	19.7704
60.3096	32.0216
41.0039	20.347
42.5567	20.2389
41.5435	20.4911
44.2967	22.478
42.2814	21.5155
41.8298	21.5257
42.6228	21.4794
43.1073	19.8013
43.1954	20.3573
42.8871	20.8977
41.169	20.3418
41.5325	21.8706
42.5677	20.7176
44.8474	22.4472
43.2395	21.7471
45.0236	21.8912
43.0302	21.4382
45.332	23.7083
43.7351	22.1229
68.1839	26.8226
43.1294	21.5618
43.9553	19.5851
43.2395	21.2117
47.1601	21.3868
44.1976	21.4279
69.7037	31.7899
45.8716	21.3765
48.2614	22.9362
47.1931	22.6222
44.4069	20.8411
46.1579	24.0172
46.3341	20.5374
49.2195	22.1743
49.2856	22.128
43.6139	22.792
47.1491	21.7625
46.6205	23.0957
47.7108	21.6647
47.4354	21.8655
48.8341	22.6479
46.7086	25.0878
47.4024	23.4097
65.3205	37.339
47.953	21.9375
47.5566	21.4382
49.649	21.7934
45.6513	21.0161
46.4773	23.5796
47.4795	24.7944
49.9574	23.7032
48.0742	21.9118
44.0544	22.4008
48.2834	22.2464
48.5918	23.7907
50.8825	26.2306
48.1953	22.1692
47.5566	22.1023
45.9927	24.5422
45.7284	21.5927
46.5214	22.8847
50.3649	22.9413
47.909	22.4677
51.1688	24.29
46.4773	22.8178
46.0698	23.3789
52.138	25.7931
43.2946	21.1242
43.4928	22.0096
50.3318	23.9194
47.3143	21.9736
43.9443	20.9286
46.3121	22.7457
45.1007	21.5155
43.702	21.1448
47.887	22.0302
50.8384	23.7958
47.4685	23.0957
47.8209	23.2811
46.5434	22.164
47.7768	22.7251
49.1865	22.7972
47.1381	23.7804
47.3033	22.1435
46.7747	21.5721
46.9178	23.8885
43.5699	21.1345
49.8473	24.6452
48.1843	23.9296
47.2042	22.4472
47.5786	23.4303
49.0874	23.6929
52.4904	24.5268
46.1689	21.8346
45.5853	22.9413
47.0059	22.406
47.2152	22.5141
44.1536	21.2426
45.8936	21.3816
50.1556	23.42
50.5741	24.1355
47.8649	22.9619
48.3165	22.756
50.3759	24.0172
49.6821	25.0981
50.475	23.7958
42.7659	21.9118
43.9333	20.7639
46.6535	21.9684
49.3187	22.6376
46.8297	23.6414
49.2746	23.6826
49.8363	24.9334
45.5632	22.5707
49.7041	22.859
48.1843	24.1716
45.6183	22.2155
53.5476	25.9578
53.7018	27.4454
49.4949	22.2567
49.3847	23.6054
49.8473	24.5216
49.616	24.8974
44.9135	23.0597
47.4244	22.1949
52.6776	25.5769
51.2679	23.2502
44.1976	21.7574
46.5324	23.2708
43.8452	22.8281
43.7351	21.0831
50.1887	25.1651
95.9366	32.037
49.1535	22.0971
81.6087	30.5751
48.0411	24.99
45.9597	21.7316
51.5763	22.6736
46.235	22.792
49.9574	22.617
46.7857	23.2244
50.3208	25.1805
55.8053	28.9794
48.3275	23.0649
48.0522	23.6208
48.801	22.4986
50.2988	22.4523
50.7834	23.8885
45.4751	22.5038
48.8341	21.8809
49.2526	29.2162
48.4486	23.5384
50.7173	23.1369
46.3672	23.5848
45.8496	22.4472
43.5038	22.8693
46.8187	24.6246
45.8165	22.6891
50.7173	22.9104
50.3869	24.8408
45.8826	22.3494
52.5124	28.4337
84.9566	35.3057
69.6486	59.3859
45.1668	23.6723
46.4112	22.7303
50.1446	24.3466
44.7703	23.4921
45.3099	22.0817
53.6908	25.3298
45.9487	23.2296
53.019	26.0453
44.9245	23.1678
41.8078	22.0765
52.7988	23.9194
46.3231	23.8576
53.6798	25.3092
54.1974	27.013
45.354	22.3082
50.5521	24.676
48.9552	23.8113
49.605	24.9797
48.5037	25.4688
42.6999	22.0456
49.7592	23.7237
47.7548	23.0391
43.4928	21.675
47.3363	23.2811
48.9552	24.1973
47.8429	23.245
46.7636	22.4111
50.4089	25.0003
46.0918	22.3288
48.0632	22.9979
45.1998	22.0251
48.9112	24.0944
46.5544	23.1472
67.6112	29.8442
48.1072	25.0518
51.5653	23.8576
67.7874	24.2436
47.7878	21.4588
45.7725	22.617
48.0081	22.2464
42.9201	21.989
48.2174	23.3222
45.5632	22.478
46.1359	22.7457
47.7768	23.3171
46.4773	26.0504
49.1204	22.581
46.3451	21.222
44.7262	23.4612
48.3605	23.2347
51.8957	24.5216
44.8143	23.6259
45.376	24.0738
49.9574	23.7237
48.6689	25.4945
46.9288	26.9924
49.8032	25.0724
42.3144	22.2567
40.7395	21.5721
44.1536	23.5951
50.1226	35.6763
50.2658	24.5834
44.9795	23.2347
49.3517	26.488
46.3121	22.4523
45.9597	20.9595
40.0457	20.5014
40.5083	21.5309
43.0082	22.3339
38.4488	21.1397
39.8585	22.2979
39.3849	21.5155
40.5193	21.4434
42.81	22.5398
41.5655	21.7111
43.6249	21.814
38.8233	20.7073
41.2461	21.3198
42.2153	22.8487
42.0501	21.639
44.0104	22.1589
41.9289	20.8669
43.4597	22.4729
43.1183	21.325
43.7571	21.6905
43.5368	21.3095
45.8826	23.3068
42.9091	22.8332
45.2879	21.6905
46.7196	22.2567
43.1294	24.5319
45.0787	22.7509
42.006	20.5837
44.4289	22.9928
42.3474	21.0573
47.105	23.8782
45.8386	21.9118
45.2439	22.1898
45.9156	22.72
45.9156	21.5978
49.3737	22.8847
45.5963	21.8964
42.1272	22.3751
47.6997	21.8809
48.2063	23.7083
45.0016	21.8861
41.951	21.7162
43.8672	22.303
48.6689	26.2769
66.3337	33.5453
47.7658	23.8318
45.0236	21.4485
45.0126	23.7701
49.3076	23.9399
49.9134	23.9554
46.224	23.5487
43.5368	23.3222
45.6403	22.617
45.343	23.3428
46.3782	22.6273
49.9023	23.8421
44.3298	23.6002
48.9222	23.2811
41.2461	21.778
45.7064	21.7934
43.9663	21.4434
49.4288	23.9863
50.0785	23.9245
42.865	22.0817
51.8076	26.0041
43.1404	21.9787
48.768	23.7804
48.0081	23.9914
46.4773	22.4523
45.7725	23.9399
48.4707	23.1781
48.6909	23.4406
50.5851	25.4533
47.6667	22.5038
47.083	23.3789
44.4619	23.7392
45.8165	22.3133
43.8342	22.092
48.5918	23.3995
49.572	24.1561
49.6931	24.9695
49.3627	24.5576
50.2768	25.5048
72.9525	39.3362
46.4773	22.4008
46.6205	22.7148
49.2085	24.0841
45.3209	24.2385
49.3297	23.4406
49.0213	24.0892
51.4662	26.9307
47.1601	23.5333
49.1314	23.4458
48.3385	22.895
48.4266	25.0261
45.1668	23.2347
49.4838	24.5937
46.2681	23.7237
50.3649	24.4393
48.1293	23.6105
48.9993	24.1664
47.3473	25.1805
46.9509	23.245
49.0103	23.2914
49.8252	25.4121
43.4377	21.0213
46.0368	23.2811
46.6976	23.0185
48.6138	24.0944
47.8319	25.2268
44.5941	24.0841
46.1469	23.0855
50.6512	28.686
45.387	22.2515
50.5411	24.2745
42.1492	21.4228
52.5895	25.3298
46.9068	24.2797
46.8738	22.2876
48.1403	25.6438
44.7923	21.2941
46.9288	24.1201
43.7571	23.4355
50.1006	24.6297
43.1954	21.3507
53.9771	25.371
50.2107	25.0621
48.6138	25.7828
48.4046	24.2385
48.7129	25.4585
47.072	22.6582
51.6864	26.7865
58.074	38.0288
46.3562	25.0158
45.5522	23.6002
49.605	26.524
49.1094	26.2409
49.2416	24.6555
45.1227	23.8833
53.0961	26.2152
47.3804	24.99
49.5389	24.151
43.9113	23.559
48.1623	24.6709
52.16	28.7941
46.4222	22.72
49.9134	25.0106
50.1887	25.8239
48.5588	24.5268
44.8584	24.012
44.1095	25.0467
51.5763	25.6798
82.688	45.6832
65.75	35.2285
47.7989	24.5782
46.2681	22.6994
50.1667	25.3813
46.3562	23.3068
44.6602	22.7869
48.5918	24.7481
51.301	25.6798
43.7901	21.7419
50.8825	27.8881
46.6755	24.2179
42.788	24.0635
49.0543	25.8034
47.6997	26.0556
47.8209	23.6517
52.2261	25.2732
46.5984	24.604
45.9487	24.187
46.9619	27.3219
51.2459	27.2138
39.6493	20.3727
46.3341	22.4626
50.2327	24.4393
46.213	24.8665
45.8716	22.6479
45.398	25.5099
49.649	24.9489
52.1159	28.9845
45.7945	22.8538
45.7064	24.2179
46.6535	25.4996
45.0787	23.4664
48.1072	26.9101
46.213	22.8229
42.2373	23.662
50.2988	25.7467
47.9861	24.3466
43.1734	22.8487
52.0499	29.4015
47.6006	27.6616
42.2373	22.7303
53.8009	32.0731
42.4906	24.0995
47.3363	25.9475
46.6976	25.1599
46.6315	30.9818
47.8429	23.4973
73.9657	38.0699
42.4686	25.5975
45.1447	24.7533
45.3099	25.6644
45.5412	25.4224
47.5896	25.4894
47.5566	25.0827
46.5544	24.6452
46.4553	23.0494
42.2593	22.4163
42.7549	24.5422
94.8683	93.6994
43.691	23.5899
64.3073	26.5961
40.0457	21.3507
39.6272	20.0175
40.8937	19.8168
40.266	20.4602
41.9179	21.222
41.5105	21.0213
40.1448	20.7176
42.865	22.1177
41.973	21.0367
41.4774	20.1359
42.1933	21.2735
42.7549	20.8308
42.3034	21.8552
41.4554	20.7845
45.6734	22.4266
43.2946	20.7485
42.5897	21.0934
44.2857	21.5927
45.0016	22.4317
44.0875	20.6867
45.2439	21.8397
43.5479	22.1177
42.1602	20.9235
44.8804	22.406
45.4861	22.0354
45.5963	21.6596
46.2681	21.989
42.9311	21.8964
44.55	21.5309
45.8055	23.6774
49.0764	22.7509
44.8914	21.186
41.8078	22.4163
45.1227	21.5721
47.1711	21.5103
44.9024	21.1139
47.2923	22.8332
44.7703	22.2104
45.6623	20.4962
46.4553	21.917
45.2659	21.7522
45.7945	20.5014
44.9575	20.4602
45.5192	22.3854
47.5896	22.792
48.1623	21.7008
45.9707	21.4074
43.713	21.3559
48.5808	22.2052
46.5324	20.8411
44.8143	22.4369
47.6997	24.187
42.8761	21.7265
48.0301	21.0419
46.9839	21.3147
46.3011	20.4139
47.039	21.9581
48.7129	23.9245
49.6711	22.478
43.0192	20.7227
43.669	21.9839
49.4508	22.1074
45.4641	22.231
48.0301	21.8295
50.9265	21.8706
48.2614	22.4111
44.8254	22.2515
46.5324	20.8772
49.7482	22.406
44.3959	22.1949
48.1843	21.0934
47.909	22.7148
44.0324	23.1935
48.3825	21.6133
48.6579	21.5875
44.528	22.3494
49.2966	22.7766
47.2702	22.3854
45.7174	22.5913
47.105	21.778
49.638	22.5295
47.0059	21.9427
50.6512	22.1692
49.8913	22.8487
43.5258	21.0934
51.3891	24.1664
48.9993	23.7237
46.9178	21.603
51.0036	22.7612
45.6293	22.1383
51.0257	24.8768
50.7944	22.1074
46.6425	23.1833
50.0125	23.5333
51.9838	22.4266
50.442	24.8716
49.9134	23.7546
50.9596	22.756
47.2262	23.2399
48.2284	21.3507
45.4751	22.2618
47.0169	21.9427
49.2966	22.4677
48.1953	23.1318
49.5499	23.07
49.1314	22.3699
48.1072	23.3325
49.8252	22.2413
49.4618	22.6531
46.8077	22.4523
45.0126	22.478
43.7791	22.2515
49.1424	21.7986
48.9222	23.6517
48.8781	23.1781
48.6028	22.8847
49.0213	22.2979
43.9443	21.4537
46.1579	23.0185
49.7041	22.7869
54.1864	25.4996
47.7768	23.106
47.7218	22.1383
46.5984	22.2207
48.2724	22.5347
50.431	22.2104
50.7834	23.209
52.9199	25.8548
44.3298	21.9633
48.801	22.6119
46.5984	22.5861
48.6579	25.685
49.0543	23.1421
45.387	22.617
50.2878	25.2474
42.5897	21.8655
48.2394	22.9465
47.92	23.0082
47.3473	22.6788
49.0984	23.4458
48.1843	23.5745
46.3672	21.536
44.5941	22.2052
44.8804	22.0096
68.0848	23.4612
45.6954	22.9465
49.1645	22.0354
45.6403	21.8809
48.0522	23.4149
51.6534	23.976
49.9794	22.7817
42.6117	21.6235
48.9552	22.0354
42.9532	22.0662
47.92	23.3068
48.8121	23.2141
52.9199	23.2038
47.2262	22.0302
50.3869	23.9966
50.7393	23.0237
46.2681	22.3905
50.1556	23.5899
54.1313	24.4135
54.0652	26.1585
49.9023	22.164
49.8032	23.8061
49.5389	22.6119
45.6183	22.4677
47.1271	22.4729
54.6269	22.7509
49.2305	22.5192
52.8648	24.5474
47.7108	23.8061
52.5014	26.3747
48.0411	22.6891
50.5631	23.3789
51.9838	25.7879
44.2637	22.4472
43.6029	22.8487
47.931	21.7419
50.0455	22.2207
53.0741	22.6067
46.246	21.814
44.539	22.1898
44.4179	21.8552
44.8474	25.1033
50.9816	23.106
48.0632	22.1383
48.6028	23.3583
49.8583	22.2207
49.5389	22.7663
47.4685	24.2334
52.2591	22.7869
45.4531	22.9516
48.8671	23.5178
49.4508	22.8384
43.8893	22.5347
48.9662	22.8641
47.7548	22.617
45.2108	21.7934
47.2372	24.2231
47.942	21.7162
45.2218	22.2104
47.6777	23.8524
51.0367	22.4626
48.6138	23.5024
50.5081	23.7495
50.3979	24.0738
51.312	23.2193
49.4178	22.2361
47.8209	24.2951
45.0676	24.1458
46.5434	22.4317
50.7503	25.3658
48.4596	23.0443
50.9816	23.3737
52.3252	24.8408
48.6799	22.2927
43.5148	22.3751
45.5302	23.2605
50.486	24.7018
49.2966	23.1524
50.5521	22.0868
47.3473	22.8178
46.2791	23.8833
46.8848	22.2979
50.2988	24.7018
47.7878	29.5765
49.5059	21.536
47.0059	21.7831
45.5302	23.3686
52.5344	23.9708
45.6403	22.1692
53.03	25.1084
47.92	24.9386
50.2107	25.4533
44.0214	22.1486
42.6338	22.0662
49.8803	23.6826
49.8913	27.8572
47.7218	22.6376
47.3804	22.8693
51.2349	23.2193
45.0016	21.8655
47.887	22.478
42.81	21.8861
45.343	21.3353
46.3011	21.6338
48.9332	22.7303
43.8012	22.1332
47.7108	21.6081
48.6579	23.3892
62.7985	28.4337
51.0477	21.3147
47.876	21.6184
46.9839	21.3713
45.1337	21.9839
43.3166	23.1678
56.2899	24.3157
48.0522	21.1294
49.1094	21.6647
48.2394	24.3569
46.6205	22.092
44.1866	23.8936
47.4795	24.2334
48.1733	26.3644
46.5214	23.5384
45.6293	25.4688
48.8341	22.3185
45.0897	23.662
49.0654	25.86
45.1007	22.0508
49.1645	20.8257
45.365	23.4458
46.0148	21.8192
48.2063	22.0868
43.4818	25.2886
43.9884	21.9015
46.6645	22.8229
46.5544	22.5347
47.909	22.9722
43.5809	22.7457
48.4817	22.0868
45.7945	21.989
47.942	21.9118
48.5698	24.9952
44.8914	22.3596
46.6866	24.7275
47.094	23.4097
45.2879	21.1088
43.702	19.6829
43.5479	21.2632
42.81	21.2478
46.6315	21.8397
46.235	22.1074
47.3253	23.7392
47.6997	23.3171
47.7438	22.6891
44.2307	22.1537
47.898	23.6105
46.7636	21.325
37.8431	19.3895
44.4069	22.1435
42.0611	21.5618
38.592	21.3713
39.8805	22.3082
38.3167	21.5
39.1316	23.734
39.7043	22.4626
39.0435	22.1846
37.4907	20.8463
39.6603	21.7471
41.3342	21.6956
41.0039	22.6016
40.5523	24.151
39.9466	22.6119
40.6074	22.303
41.8188	22.7148
40.6514	21.6184
41.8739	23.8679
41.4334	24.3466
40.8387	22.6736
58.4925	59.7926
41.0369	22.5295
41.6096	22.7354
42.6448	22.7766
38.5039	21.2941
43.4708	23.6877
39.2748	21.2735
40.6404	22.4111
43.2064	24.151
41.5655	24.2128
43.4267	24.64
44.484	26.0762
42.6338	25.0878
41.158	25.4482
42.4576	23.3171
45.6623	24.8459
43.0633	24.779
45.1337	25.3813
44.1536	23.8936
41.6536	22.2361
40.0788	22.5244
44.1866	24.6709
38.3607	18.7975
43.5148	23.3428
44.7923	25.3349
40.7506	22.3648
45.2439	25.721
45.1337	23.106
44.9245	23.384
44.9575	22.5347
56.0145	36.3198
46.5103	24.5525
43.2615	27.3116
45.4971	24.743
38.9334	21.4485
43.2835	23.5333
45.7615	26.0247
45.5412	23.3222
41.147	21.5566
44.1205	24.0429
40.1228	21.7677
46.8628	27.7182
42.6888	23.0288
42.7109	22.7817
45.2769	23.8473
43.2835	22.5398
45.354	26.627
44.9685	22.5089
48.4817	25.6283
45.5412	23.8524
45.8386	23.9245
41.7858	21.6235
46.3782	25.1599
46.7086	25.685
43.9443	23.3943
43.5479	25.057
43.9994	23.9091
46.0258	25.7931
43.8782	23.3428
40.8056	20.9286
42.0831	22.2001
48.0522	25.5666
45.3209	24.5731
47.3033	27.6565
45.9707	24.6143
45.9156	25.6335
43.1183	23.5539
47.5786	27.8006
61.1356	25.9475
43.8893	22.5861
44.506	24.918
41.9179	23.4046
43.5258	22.756
45.1778	23.5281
46.4333	24.8562
48.0301	26.0659
46.9729	27.5484
47.2702	27.3991
45.9817	25.4224
46.4333	24.8614
40.8717	22.9876
43.5258	22.6994
45.0456	26.7505
47.2813	27.0748
45.4861	23.8267
46.0368	26.8174
47.4024	25.8342
43.5368	22.4008
46.246	23.5075
42.9421	24.115
47.0169	25.7673
46.8628	26.9924
48.9552	27.0079
42.1052	22.4677
47.931	25.86
46.0918	24.8459
47.953	24.815
46.18	25.2011
42.7219	24.1922
48.3275	26.9873
47.1601	23.2347
46.0698	28.4337
46.191	25.9115
43.4818	23.5899
46.1029	24.779
46.5214	29.0669
48.801	26.1071
50.486	27.2755
49.0323	26.0504
47.3363	25.8445
41.3893	21.6338
46.6425	26.8226
43.0192	23.9451
46.6095	24.1664
44.4069	24.7481
48.0411	29.072
47.2152	25.6644
44.2086	24.7635
42.5567	22.5758
50.497	29.6022
47.3253	25.4533
44.8254	23.9142
41.3893	21.4331
47.061	25.7107
46.0037	23.7392
47.6337	31.7488
46.7967	26.0195
49.3847	26.5343
49.1314	23.7032
49.9244	26.6167
48.1623	25.4945
47.2152	25.1651
43.1294	21.9324
47.909	26.6475
46.7967	24.7944
48.5367	25.8085
44.539	26.8226
46.5214	24.7018
50.9816	24.9849
49.7812	25.4121
45.3209	23.9863
42.2373	20.836
53.2723	31.5377
42.3695	22.7406
47.953	29.2316
48.4707	26.4674
47.4354	26.0762
44.6051	24.1561
48.6248	31.7282
46.6315	26.627
47.8099	24.6555
47.2592	25.932
43.8782	24.0172
46.5984	27.2241
43.0302	22.9053
44.6712	23.8215
59.781	52.0918
44.7042	24.5062
48.735	29.4118
45.9927	24.4032
50.6622	27.5998
39.7484	19.2351
49.8583	27.8778
48.9222	26.2306
42.2593	22.3133
47.094	23.1833
52.8208	26.2409
51.4331	30.431
43.68	26.0401
50.0235	27.78
43.3166	22.7303
50.9816	25.6077
53.4485	30.8274
46.3011	24.7996
46.7747	23.5178
52.2701	26.6784
47.1711	24.2179
48.768	29.6177
49.2966	28.3411
45.1337	23.0649
45.9267	28.3051
47.2813	29.1338
42.5457	20.6146
44.7152	25.4688
41.5325	21.917
51.7525	28.9228
49.649	25.5872
50.2548	26.1688
50.3208	30.0089
51.345	27.6307
44.1646	25.4482
47.7438	26.9049
46.1359	25.6438
45.6073	23.4509
43.3166	24.465
47.094	25.1239
45.7615	25.232
49.6931	26.6373
46.2901	24.954
47.4575	28.0271
48.4266	23.9657
52.2371	29.767
50.3649	28.3256
43.2395	23.3274
46.5544	26.6321
49.583	30.0552
62.4351	34.4564
50.6732	25.8034
45.1557	30.884
46.7526	24.4547
52.9639	29.4941
47.8319	29.7309
45.7284	26.6475
50.6072	25.8394
46.5984	23.4149
44.0765	23.5848
45.1447	24.6194
49.627	24.0275
45.7945	28.3359
48.3605	25.9578
49.1204	27.3939
48.6358	24.5834
45.0676	26.3593
48.2504	25.7004
43.7791	22.8281
50.9926	26.8637
45.5963	25.7158
47.6667	25.4173
46.4333	30.0346
46.9288	24.5731
49.5279	38.6722
46.5214	26.6578
45.9597	25.1908
[truncated: 3,449 more rows]

## Sheet: PinrGFP-PintmChe
GFP (% of max - bg)	mCHE (% of max - bg)
8.70792	1.72561
4.09905	0.117646
6.96019	0.850709
5.55571	0.737676
5.536	1.51938
6.20169	1.64093
6.96598	1.50935
6.52742	1.14478
6.47477	1.08135
7.14533	0.908313
7.85442	0.842969
13.1705	7.01212
10.0953	3.40352
9.06752	3.65252
9.69139	7.02575
64.2982	67.2943
9.78298	3.86242
8.24919	1.18625
11.219	6.82651
42.0986	47.4212
10.9912	5.71953
19.1186	9.42205
8.21952	2.35498
4.05093	1.20128
6.54713	1.43494
3.95776	0.354444
6.75879	1.36484
5.25993	1.02851
12.0505	6.18729
7.59885	2.96464
5.98826	0.829165
5.82973	0.425831
6.77232	1.07276
10.6541	11.6625
13.8469	16.0589
9.19424	2.91616
8.6425	2.0527
19.172	15.1685
20.1862	14.7911
4.6163	0.782906
7.14593	3.45588
8.98931	6.4772
10.7147	10.8331
8.13597	1.05655
36.9731	69.0925
11.0419	12.6631
13.1044	13.9007
55.53	45.835
10.9422	6.8594
16.1682	10.0521
18.2581	11.5731
65.0251	62.4925
40.429	75.1787
11.4902	9.39613
67.8926	76.0262
15.9604	15.109
10.0212	7.0183
13.0093	12.4952
6.9006	3.22795
9.17121	3.12293
7.41117	1.80721
7.51293	2.0465
8.14906	2.09989
6.21268	2.004
6.92636	1.96834
6.19327	1.51098
13.1079	6.73693
20.8327	14.6959
4.44103	0.987622
7.23799	1.02254
6.16601	1.09907
12.6901	13.2111
7.09077	0.907715
8.27033	2.8396
6.87263	1.29803
8.09404	1.36971
7.59089	1.28746
7.72099	1.188
5.88769	0.831123
7.79693	0.987628
8.41782	1.69156
8.14867	1.33968
8.49215	0.916105
8.67542	0.972917
7.95704	3.99286
13.3961	11.4205
17.7991	10.06
15.1604	6.64874
5.30203	0.778497
6.05045	0.548994
4.91472	3.3803
2.47798	1.95144
7.68405	0.469577
5.48026	1.36726
4.18583	0.68546
3.8248	0.445957
4.54414	0.885943
6.02159	0.429285
5.17956	0.556032
7.19532	0.468631
4.78032	1.55195
17.7118	18.9113
52.8747	82.4899
8.99431	4.89463
13.1998	16.3077
57.5018	97.3075
6.63313	3.38483
10.0062	7.01115
6.3968	3.02332
9.68548	8.92453
5.38056	0.801705
4.40561	0.259059
4.82223	0.514067
5.51366	0.854313
7.13025	0.917124
7.54991	1.65807
7.21322	2.64555
6.98915	1.77788
5.63649	0.430087
4.67339	0.863065
5.83855	0.480445
13.611	11.4402
8.7802	4.27328
10.252	6.48991
5.02618	1.59163
4.39529	0.343115
9.25325	2.39498
6.37228	1.31662
5.6938	0.341638
5.4112	1.08352
5.06507	1.12821
41.7766	67.198
11.439	8.48405
8.01325	1.70644
6.08186	2.99339
6.21502	0.264617
5.96535	0.586272
4.76788	0.73032
3.7808	0.628656
4.00217	0.673292
6.29114	1.09601
22.7345	39.6831
8.46037	5.80546
8.82693	4.34991
6.86121	0.970035
6.23259	1.04477
7.44797	0.908903
7.28442	0.913141
42.8679	49.0841
10.8243	6.39861
0.530716	1.47983
4.11168	3.45202
29.9258	55.628
54.12	27.3662
15.7174	6.37086
6.7487	0.876357
5.24879	0.747994
24.2867	11.8822
10.562	2.90959
53.8827	76.7216
30.8142	25.9257
9.95851	4.02303
5.32631	0.696928
4.1844	0.43601
5.35619	0.590362
6.09769	1.79896
6.41355	2.60892
5.04981	0.644649
5.06065	0.286965
5.90692	0.81788
1.59086	0.512291
4.41675	0.504017
4.54302	0.209353
8.35395	2.48456
4.91066	0.121085
4.854	0.368025
5.67579	0.610355
4.84789	0.710192
5.24422	0.69695
5.84585	0.640957
7.07498	1.37901
7.37184	2.23984
7.28511	2.29502
6.60372	0.649573
5.3782	0.82575
4.44372	0.980612
4.68201	0.894185
9.25472	1.81934
9.81437	2.78974
68.4539	21.598
11.064	2.3319
8.18666	2.74069
6.21016	0.645801
8.28613	1.53629
7.06182	1.3046
3.40737	0.61732
3.8356	1.02619
16.8834	5.29731
8.29691	1.83767
12.9414	12.6271
57.7321	75.0449
8.23114	2.7662
8.1821	1.69561
17.5153	9.81006
14.3528	6.58268
9.86599	2.7903
10.2333	2.23498
5.86844	0.751509
13.3091	2.94717
6.27256	0.634428
5.04459	0.567702
4.94239	0.365161
8.28046	1.86375
9.68746	2.37306
7.53303	1.58865
7.4258	1.45515
9.37229	6.13889
9.52977	1.82449
8.30644	2.80863
5.81433	1.34485
5.57304	0.603851
5.59413	0.576301
11.57	3.15081
6.45701	1.4329
7.71456	2.06461
13.8978	10.7742
8.80003	2.74696
7.63096	1.58183
13.0892	5.49111
10.7516	4.18094
13.4424	13.9125
43.82	87.0471
13.4929	8.44745
4.95714	0.253212
4.25251	0.457087
8.55133	5.97515
51.2502	52.3294
6.74103	0.915652
6.06311	0.649515
4.66959	0.347083
5.78572	0.460209
3.64933	1.23955
4.79265	0.548499
7.05396	1.681
4.90055	0.882745
11.2927	2.64741
13.5709	5.09517
9.121	3.83916
17.6673	19.5968
6.34475	1.67558
8.5276	2.37389
9.17258	2.38452
10.3641	2.94174
10.9648	3.30693
10.3694	3.09395
9.64809	3.32914
51.5353	71.2342
15.6577	11.735
14.2876	12.4888
6.79638	1.76428
4.33295	0.251995
4.45565	0.550352
4.99636	0.715652
5.32886	0.314137
6.79085	1.2157
7.33248	1.53645
11.3539	4.47199
8.51881	3.84884
9.34081	2.7613
7.91843	1.7642
8.65318	1.69177
4.07046	0.533467
4.11422	0.278762
73.9238	70.2061
12.4118	6.56716
4.50068	1.36484
4.67443	0.641727
3.03022	0.432218
4.61362	0.680878
9.01686	1.40734
36.2953	16.4236
8.88454	1.59754
7.9015	2.27245
10.0065	3.00904
10.437	4.31986
10.5835	4.68655
12.5339	8.38848
7.84173	1.30058
8.5213	2.48123
5.83817	1.03963
9.78843	2.51887
7.755	1.19935
6.85584	1.02326
18.6721	4.67732
35.3443	64.0082
15.7652	11.5649
7.75149	2.80229
7.92738	2.12993
8.53597	1.8661
9.60893	4.51726
10.2455	3.99808
14.8167	11.7873
4.89592	0.808494
4.10936	0.955738
4.78336	1.17782
6.3283	1.72358
13.6142	9.34924
9.67698	2.3005
10.7517	2.4929
13.1506	6.32318
19.1501	11.1263
4.87874	0.784232
27.0401	3.49954
4.53352	0.920238
6.63489	0.933063
8.27603	1.18412
4.13932	0.913765
18.9262	12.1119
7.472	2.12317
8.07641	1.97126
11.4027	4.61396
5.46818	6.81135
5.47792	0.933135
5.96414	1.04266
6.94058	1.87866
7.92575	1.90709
7.03725	2.14452
7.35793	1.60722
10.7104	2.85949
10.158	10.4954
8.73753	4.05871
10.5149	5.01128
9.82979	2.54345
7.81466	1.9553
7.4103	2.71318
5.89848	1.42154
7.63281	1.97701
3.75142	1.0243
13.6915	2.8432
11.2234	3.2236
5.38584	0.89929
11.4704	5.27763
55.0658	44.7515
9.0006	3.77288
3.95583	0.0269205
10.7686	1.7697
6.69697	2.24223
6.55306	2.04312
9.31003	2.31534
6.72408	2.1304
13.0827	10.4292
11.2393	6.71799
6.85352	1.8367
5.58081	0.902933
4.24922	0.516749
12.1193	4.50857
9.83887	2.77298
7.17656	2.93051
4.87227	0.557485
13.4676	9.12936
7.31151	2.61255
5.26898	2.48816
6.17557	2.18646
4.65743	0.459762
8.48089	1.45425
7.98982	1.79287
8.76222	2.35652
10.7932	7.90652
19.0297	18.424
8.50038	7.85317
8.14877	4.25797
6.03586	0.740401
11.4797	9.29807
8.45407	1.50991
8.90327	3.7655
8.11696	1.85251
49.2215	61.2758
9.55498	2.29768
9.95029	2.32707
4.4598	0.342575
5.24233	0.66059
4.44883	0.415745
6.76382	1.91147
9.8425	1.2448
14.1855	5.3066
72.3294	34.1588
14.1261	4.02475
10.671	2.87796
5.96473	0.787924
6.59803	0.952287
7.07425	3.87594
8.59501	5.40808
4.65969	0.808983
4.55324	0.0609001
11.8452	3.77029
3.73515	0.482058
4.82108	0.592742
5.97606	0.834427
7.48831	1.48977
6.90502	0.858965
19.1516	10.4825
18.0042	11.5412
24.4785	28.7878
13.1825	5.70513
14.1448	9.47816
12.1417	4.45873
9.53405	2.54238
9.69543	2.711
5.56847	1.19791
9.92806	2.67554
13.5875	7.6076
13.1366	6.12042
6.89756	1.46681
10.8049	6.34094
45.4266	55.0034
17.1477	13.4077
57.9549	35.8394
17.483	14.8285
11.902	6.30267
9.37157	3.24306
16.8551	9.03049
10.9164	4.1705
10.4938	2.46078
5.4244	1.81192
9.08845	1.42193
9.94483	2.79103
10.257	4.35514
8.75783	1.5266
9.95346	2.6057
10.654	6.0285
13.5209	10.1555
44.1778	54.3398
8.21765	2.8254
12.2454	7.96431
9.47612	4.78462
8.12339	3.90267
18.2443	15.5766
47.1699	62.1557
8.43459	2.25035
6.78552	1.84721
4.79459	3.34764
16.9772	21.547
8.48779	4.69795
9.79548	4.36179
7.27489	2.07932
5.56064	1.44152
14.2862	14.3005
16.7258	16.0826
10.5272	3.15242
10.6884	2.31936
16.101	6.55948
49.4219	19.7669
4.05256	0.299335
4.24516	0.404243
5.74712	0.74048
4.26157	0.564615
5.90645	0.810007
7.83202	1.29955
9.58179	1.65293
7.31361	1.96174
6.35948	1.26771
3.56644	0.344991
10.5111	3.06249
12.8375	4.50797
24.0985	25.2218
11.3987	3.27927
11.4903	4.57259
7.96636	2.26642
16.9169	9.63
9.9066	3.51603
89.5139	88.5118
8.55688	3.51344
14.5129	10.9817
16.8939	13.3669
6.37672	1.18741
6.93456	1.38141
3.55504	0.385068
46.6434	44.6256
10.0036	5.29244
6.28057	0.99854
7.11319	1.10206
7.73072	2.11654
8.10039	3.10129
10.7472	7.17686
12.4705	3.99546
4.70728	0.621263
5.34228	0.496566
7.68769	1.71211
7.38178	2.43607
3.57169	0.691275
10.5523	3.30125
6.71638	0.764521
4.91005	0.918706
5.7617	0.810021
5.49065	0.978456
6.67788	1.0038
7.88363	1.99057
12.253	4.60539
7.37613	2.3203
6.17233	2.64546
5.67244	0.731385
6.22335	1.11593
15.3098	10.636
4.26347	0.173759
8.05524	1.94325
7.34825	2.09411
7.27126	1.96796
7.84973	1.78807
7.94998	1.93024
3.00651	0.700519
8.0736	1.46316
9.36796	3.32312
14.1367	6.52777
15.9098	7.05409
7.07485	2.31936
9.692	2.8837
9.38702	2.23014
10.0007	4.57888
14.3114	11.2459
19.2677	17.0424
6.76511	1.59247
9.68648	1.43557
8.63812	1.1169
20.23	11.8005
14.6535	7.20627
13.3878	5.2785
16.8233	6.53368
14.7714	15.587
10.2116	4.22782
70.0666	100
72.1453	90.5907
9.58911	3.46809
11.2138	3.07655
10.1531	2.88742
17.0816	9.96503
13.46	4.14905
11.0649	2.9082
11.5306	2.86358
9.85852	2.58393
10.5756	2.41651
7.33586	2.71388
15.2838	16.4613
42.9222	41.7757
10.7787	9.35379
10.181	4.04164
6.63934	1.83259
6.93079	2.2468
6.86496	0.715475
3.88344	0.33215
4.03084	0.354991
5.36065	0.28673
3.5392	0.372786
4.58659	0.737092
65.5201	69.2663
14.3368	6.23745
7.03271	1.39468
4.12668	0.462822
11.4302	4.76311
26.463	21.996
9.88645	4.39221
7.39042	2.18432
9.82488	3.58275
8.48091	2.68504
5.65414	0.815407
4.60403	0.646306
3.55759	1.01757
100	72.8415
22.5624	13.6701
72.1858	84.3161
17.2349	9.12591
64.9783	29.0464
13.9267	5.52599
12.137	4.02789
6.9877	2.29926
8.58226	2.54149
44.0588	63.708
10.7728	4.70056
12.0072	6.46182
10.8555	3.80324
9.39561	3.3099
11.0552	2.88562
10.5109	2.86868
10.5081	3.29352
9.92196	3.13136
9.69881	2.73683
0	1.36041
0.24909	1.41426
9.35158	2.92048
8.36279	4.66327
6.1439	1.26207
6.61565	1.10519
7.30031	1.27224
6.61803	1.36569
7.45284	2.88068
6.49006	1.46451
7.35667	1.45574
6.61346	1.04347
8.91189	1.75493
8.2783	2.58389
8.48478	2.52612
9.15773	2.96391
9.84212	5.97679
9.17691	4.40525
25.4816	19.2732
3.61355	0.264511
3.57831	0.417149
4.80582	0.532753
17.2337	5.2095
4.69726	1.1631
4.56997	0.870717
5.02159	0.691515
3.95321	0.329464
5.92753	0.641701
6.83564	3.59013
9.38061	13.1849
7.10131	3.15957
5.10077	0.520538
5.91785	1.40972
5.92137	0.649515
5.74148	0.368615
2.5118	0.0529989
2.8269	0.943499
3.4734	0.302673
3.07515	0.190619
5.04255	0.535391
4.26102	0.912856
1.59684	0.248189
2.01983	0.306822
4.24261	0.437044
17.2616	8.43807
6.84858	1.62659
4.89531	0.553422
2.98059	0.14605
2.37294	0.189182
2.65129	0
5.10306	0.710344
4.92478	0.585247
3.65424	0.819149
3.15249	0.203463
3.67827	0.635968
3.83104	0.451194
5.15255	1.04527
3.37302	0.332234
3.82091	0.275183
10.4075	2.19019
2.75547	0.430396
3.82574	0.0926872
4.97237	0.58367
3.82028	0.18026
3.22693	0.648174
6.11998	1.51616
5.25073	0.701954
5.23729	0.394698
2.91602	0.173481
4.17978	0.286035
4.767	0.940788
4.42001	1.29902
3.90423	0.33438
5.1207	0.416491
4.55306	0.381845
4.26438	0.658009
3.23807	0.14132
4.83054	0.88291
3.92497	0.494957
3.95849	0.471745
4.3898	1.65111
4.41692	1.52067
4.36983	0.648603
4.031	0.528166
4.78197	0.586784
3.8502	0.00460351
5.32725	0.278783
5.56673	0.1371
2.58851	0.155426
4.37702	1.40996
3.18563	1.33141
4.82146	0.997797
4.10017	0.817594
3.9906	0.408937
5.41546	0.652576
5.25639	0.553931
2.52948	0.232659
3.82629	0.40766
4.21551	0.26766
3.95055	0.439704
4.0711	0.571512
5.35304	0.421788
4.98329	0.503372
5.36082	1.1871
7.21309	0.693543
6.84272	0.314698
4.9967	0.599081
5.70104	0.559315
3.16338	0.697367
3.33372	0.386424
5.1164	0.394305
3.6538	0.895312
4.89246	0.640341
5.41909	0.436416
3.43303	0.448562
2.991	0.336288
5.42869	0.679788
4.52888	0.471666
3.15265	0.459881
3.96752	0.260508
4.20551	0.372573
4.16138	0.384195
4.45223	0.563695
4.76829	0.756489
3.14879	0.701885
4.28019	0.936985
4.87825	0.154837
4.6421	0.59606
5.58259	0.545851
4.92233	0.634858
4.03179	0.305303
3.91999	0.198338
3.89906	0.0994523
4.107	0.489627
3.5984	0.509414
5.61439	0.636336
4.85618	0.40098
3.40914	0.205781
4.32927	0.456908
4.52696	0.383829
4.45518	0.659663
3.81582	0.45626
5.22298	0.621569
5.44302	0.640694
3.6673	0.501248
4.42432	0.59765
4.36646	1.12469
3.81199	0.985905
4.00334	0.480746
3.25297	0.270706
2.63286	1.23762
4.245	0.275446
4.43502	0.293986
5.25765	2.63947
4.48553	1.43729
4.35643	0.543194
3.82034	0.666553
4.75057	0.760848
4.18337	1.10238
3.84128	0.623671
5.53186	0.719588
14.1399	6.51369
3.64341	0.326565
3.35532	0.437582
5.26475	0.353142
4.59916	0.351325
3.9265	0.597326
3.79967	0.30253
4.40357	0.511824
43.5159	23.3679
8.4162	2.47827
26.1633	8.45676

## Sheet: P88400GFP-PintmChe
GFP (% of max - bg)	mCHE (% of max - bg)
11.595	14.9182
15.32	16.2516
9.96852	14.1887
10.3882	12.7799
10.5456	15.3711
12.1721	16.2013
10.808	13.2579
7.18783	13.5094
18.1007	17.6604
23.9769	11.7233
20.5142	16.0252
23.1899	10.9686
17.2613	15.5472
20.829	11.8742
24.1868	11.044
18.468	13.7358
17.5761	11.8742
22.2455	12.5535
22.5603	11.5975
23.5047	15.2704
22.0357	12.6792
20.5142	13.8113
22.6653	13.9371
24.1868	14.0881
20.2518	14.5409
24.9738	13.9623
26.4953	16.2516
25.6558	11.5472
36.2015	47.195
25.3935	14.9937
26.5477	12.9811
29.3809	13.3082
24.9213	13.1572
21.6159	14.566
24.3966	12.5535
25.8132	13.4591
26.2329	15.6981
24.3442	13.5849
22.8227	13.8868
30.2204	14.3145
33.9979	20.8302
29.9056	15.7736
24.0294	11.3208
24.4491	11.7233
25.2886	16.1509
24.554	13.3585
25.0262	14.4654
26.1805	13.1321
27.0724	16.1258
27.2298	13.1572
25.1836	17.9623
26.8101	11.3962
32.4239	12.3522
23.7146	12.3774
33.788	52.1258
22.298	9.58491
24.659	13.0063
21.2487	12.0755
28.489	17.9371
27.5971	12.5786
24.3442	12.3774
28.2267	12.6038
28.8562	13.2327
25.0787	16.3019
26.4428	14.5409
28.5414	14.8679
29.8531	16.7296
29.5908	12.0503
25.6034	9.78616
27.3872	13.2075
23.9769	11.9245
23.1899	16.4528
33.893	12.8805
32.0042	16.478
28.1742	11.8491
31.6369	13.8365
30.0105	12.1006
25.446	10.9182
28.5414	14.3648
25.7083	14.0881
27.4921	13.0566
20.829	16.3019
30.1679	12.3522
24.7114	16.9057
29.0136	14.1635
30.0105	13.9371
28.6988	11.1698
26.7576	15.6478
31.4795	15.6226
29.3809	16.7296
27.4921	14.9686
27.2823	13.283
32.4764	13.8113
28.2791	11.522
25.2886	17.6604
31.532	16.9308
26.2329	13.7862
28.6464	11.7233
25.7083	12.1761
23.9244	9.33333
22.5603	15.9748
32.8437	15.0189
31.532	16.1258
28.8562	16.8553
28.5414	17.434
33.6306	15.7736
28.5939	17.7107
22.0881	16.0755
28.5414	11.673
28.6464	16.2767
26.7576	15.7484
26.128	17.1824
33.1584	15.2453
33.4208	15.2956
27.5971	10.8176
34.1553	15.2453
24.3966	16.5283
26.8101	9.20755
24.4491	16.4277
79.6432	52.8553
23.8195	10.3648
28.3841	11.1195
30.7975	16.2516
32.2665	12.956
27.1249	15.2704
20.1994	9.28302
25.0262	16.5535
31.3221	14.0377
21.7733	10.5157
25.7608	13.0818
28.3316	13.9623
28.8038	11.7736
25.4984	12.6038
23.7671	11.5975
26.4953	10.8428
31.7943	15.6478
27.2298	14.6415
25.1836	10.9937
27.4921	12.0252
30.3778	16.0755
27.5446	15.7233
32.5813	17.5346
33.9454	16.9057
25.5509	13.0566
29.3284	14.0126
24.6065	10.3648
33.5782	16.805
32.7387	19.195
26.5477	8.05031
30.4827	16.6038
21.8783	10.0377
22.298	8.80503
27.2298	12.7547
31.2697	17.5094
23.7671	9.48428
29.7482	14.2893
24.3442	15.4969
25.6558	12.2516
21.1438	7.8239
22.6128	8.83019
36.149	17.6604
26.0756	11.522
24.0818	11.4465
22.7702	11.7233
28.2267	14.6164
47.6915	27.6226
6.97796	3.44654
54.3022	36.478
26.5477	13.5346
23.2424	12.805
24.7639	10.9434
28.5939	15.673
28.5414	12.9057
24.1343	19.4214
28.6988	14.9937
58.6569	25.5094
27.8594	15.2956
31.7419	13.5346
28.5939	16.7547
24.554	10.4654
28.6988	17.4843
28.5939	13.9119
26.8625	14.7421
25.6034	8.80503
25.9706	18.5157
26.3379	12.0252
27.5446	13.3333
22.1406	7.89937
26.3903	17.8113
21.9832	9.73585
27.0199	11.8994
21.8783	11.4969
21.511	9.20755
24.8164	13.2579
21.6684	11.2704
28.8562	17.2579
28.8562	14.4151
24.0294	11.2453
23.5047	12.1509
24.8688	15.0943
23.1899	11.4717
24.4491	12.5283
23.5572	10.0881
22.9276	12.4277
25.341	15.4717
23.6621	13.6101
16.0021	7.77358
26.915	13.1321
23.9244	11.3208
24.2917	10.3648
21.9832	10.1635
26.128	10.9434
22.4029	13.434
24.5016	10.9686
29.5383	8.85535
21.9307	13.5849
26.7051	16.4528
19.4124	6.91824
39.1396	29.8868
22.5079	11.6226
26.8625	13.6101
26.3903	14.4906
21.0388	12.0252
29.0136	10.8931
21.7209	12.0252
19.5173	12.4277
25.8132	10.717
22.5079	14.2138
22.0881	9.68553
22.6653	10.8679
17.7335	10.6918
26.128	15.2704
24.7639	12.2767
22.6128	10.4906
33.3158	23.4969
18.2057	9.03145
23.3998	12.7799
27.702	14.6415
11.1228	6.56604
22.5603	12.6792
16.0546	8.07547
46.3274	22.1635
24.8688	12.5535
39.297	36.3774
15.2151	8.40252
19.6747	9.61006
18.8353	9.91195
13.1165	9.48428
15.2151	9.13208
19.0451	8.55346
15.8972	9.18239
15.5299	10.4654
19.8321	10.2138
18.8353	8.93082
20.8814	9.96226
14.7954	15.9497
8.60441	11.9748
11.5425	10.7925
19.6222	10.9937
22.6653	11.3459
13.1689	12.1509
18.5729	12.7296
11.1752	15.1447
15.2676	14.8931
10.8604	14.5157
16.5268	12.1509
18.5205	12.4528
17.0514	12.9057
23.4523	12.4277
18.9927	17.7862
18.1007	11.8742
22.2455	12.0252
16.8416	12.1006
16.7891	14.6415
17.1039	11.3962
22.4554	12.7547
23.5572	12.0503
23.6621	14.1887
18.6254	15.4717
22.5079	16.2516
21.1962	14.1132
22.8751	19.673
22.9276	11.7736
23.4523	13.5094
28.0693	15.2704
25.9706	15.8491
23.5572	16.1258
21.5635	14.0629
27.2298	13.8113
26.4953	12.9057
21.0388	16.6541
26.7051	12.1509
20.1469	14.717
28.4365	14.7421
20.724	14.3396
27.0724	14.0881
25.1312	13.7358
19.7796	13.7862
24.9213	14.0629
30.3253	13.6855
29.1186	18.5409
24.1343	15.0189
27.5971	16.9308
27.8069	13.3333
26.3903	13.9119
25.1836	11.673
29.5383	14.6667
29.3284	13.6855
26.3903	14.6667
30.8499	13.7358
31.1123	20.3774
29.171	13.9874
28.2267	15.7233
27.5971	13.8365
27.1249	17.4843
27.8069	16.0755
24.2917	12.0252
27.1249	14.8428
30.2728	17.0314
28.1742	16.2516
28.489	16
33.3683	14.5409
29.6957	14.2893
21.1962	13.5346
23.085	10.9182
26.1805	15.1447
29.276	19.1698
28.6464	15.7736
27.9643	17.2327
32.2665	19.6226
27.702	23.8239
23.872	14.2642
29.4334	15.0189
24.8688	21.5094
32.5289	18.3648
32.5813	19.4969
27.1773	15.9748
28.8562	13.4843
29.8531	16.2516
30.3778	20.7044
24.8164	14.8176
26.9675	22.0377
36.4113	16.3522
26.2854	17.2579
27.8069	18.6164
26.7051	12.478
25.6034	14.566
31.4271	17.9623
30.1154	15.2453
27.2298	17.4591
26.4953	13.3836
26.9675	13.8868
27.3347	16.8302
27.9643	18.8176
25.5509	18.9182
28.6464	18.1132
31.5845	14.8428
28.9087	18.9434
34.575	35.5975
26.4428	20.8805
35.5194	17.2075
27.5971	15.1698
20.4092	16.9308
32.7387	17.0063
26.2329	23.4465
25.7608	14.9434
26.0231	16.0503
34.68	14.7925
34.4176	18.5912
27.3872	17.9371
31.1647	17.1572
25.341	16.8302
31.1123	18.0126
31.4271	17.6101
32.0042	19.9245
22.6128	18.2893
28.4365	20.9308
38.9297	42.6918
32.0042	15.0692
30.745	16.9811
25.1836	19.0943
23.5047	16.9811
30.2204	16.2767
28.9612	16.7296
44.6485	37.8868
30.8499	15.5975
31.4271	17.2579
33.788	13.8113
25.2361	16.2516
30.3253	19.0189
35.6243	24.6541
36.149	20.9811
22.3505	13.2327
25.8132	13.7358
30.4302	16.7296
23.3473	12.8553
27.9643	17.283
29.2235	16.7799
25.1836	14.566
23.872	11.3711
26.9675	23.5472
31.0073	17.4843
64.6905	32.0252
25.446	19.044
31.5845	16.4277
27.8069	16.1258
31.2172	18.717
28.489	22.3648
21.7733	12.8805
21.6159	19.6478
30.6925	18.2893
25.2361	21.1824
21.5635	14.6667
24.3966	13.6352
31.3221	14.1635
24.3966	11.3711
32.6863	19.8994
23.3473	12.5283
58.6569	26.1384
28.1742	15.5723
29.7482	17.6352
25.3935	16.5283
27.0724	14.8428
28.3316	16.2767
23.7146	14.4403
25.3935	17.5849
21.2487	12.1258
24.1343	14.9937
28.0693	17.1321
23.4523	13.761
31.8993	14.5157
29.3809	16.2516
23.9769	13.9623
24.7639	14.7421
27.2823	18.9182
26.6527	16.327
18.9402	10.8176
32.1091	14.7421
28.6988	15.4214
32.5289	13.6604
27.7545	13.2327
23.7146	10.9182
28.4365	17.8113
26.915	18.3648
32.7912	15.8491
24.6065	16.5031
20.1469	12.7799
22.5603	13.2327
32.3715	13.5597
18.6254	13.3333
28.9087	15.522
27.0724	15.6226
20.3043	11.9497
24.0294	16.5283
24.5016	14.0126
25.9706	16.0252
22.8751	16.805
24.7114	12.6541
22.9276	13.4843
23.4523	16.0755
15.8972	10.5157
26.0231	15.9748
28.1217	15.9245
21.4061	12.3019
24.7639	18.6164
17.0514	10.3899
21.7209	11.7233
24.1343	16.8553
25.0787	13.9623
23.9769	18.3396
27.1773	17.434
26.3903	15.2453
24.9213	16.1761
17.681	11.1698
25.9182	15.7484
22.0357	16.8805
18.9927	10.7421
25.2361	12.956
26.2854	13.1824
22.298	12
26.9675	16.0755
21.1962	14.1887
25.9182	13.2327
24.8688	15.8742
25.0262	15.1447
22.7177	15.4717
16.6317	11.1447
27.9119	16.6289
23.3998	16.8805
20.3568	11.8491
23.9769	12.5535
21.8258	14.717
21.7209	14.8931
19.1501	14.7673
20.3568	12.4528
19.5173	13.4843
22.5603	12.6038
24.0294	15.4717
19.3075	12.7044
22.4029	11.522
18.9402	9.48428
18.8877	13.1824
21.511	12.1258
21.3012	13.3585
17.1563	11.9748
21.9832	12.327
22.8227	14.5912
14.4806	11.2704
17.681	13.434
20.6716	13.1572
20.8814	11.1195
16.0021	10.4906
20.2518	12.0252
21.511	13.434
15.5824	12.4528
20.3568	12.2013
9.44386	10.7673
16.7366	12.4528
17.2613	9.61006
10.4407	12.7799
9.28646	11.8491
16.7891	11.4465
17.2088	6.79245
14.9528	11.6478
9.44386	11.2704
9.96852	12.1761
21.5635	8.22642
15.425	11.3962
10.7555	15.4969
8.34208	11.673
15.8447	11.3711
12.4869	13.0063
14.0084	11.9497
8.97167	13.5597
12.277	12.3522
10.1259	10.6918
18.6779	9.91195
19.9895	12.6792
12.2246	12.8805
18.2581	12.6038
20.1994	10.4151
19.8321	12.7296
13.6936	11.1698
19.9895	13.8365
21.9832	11.4717
22.3505	13.761
19.5173	11.9748
22.7702	14.3648
33.788	37.1069
22.6128	10.4403
16.0021	13.1824
16.7366	10.4151
19.9895	10.2642
21.3012	9.15723
24.2392	11.7484
19.3599	13.7862
23.8195	10.1132
22.9276	13.1572
24.1343	10.6415
18.6254	12.1258
22.1406	15.2956
22.2455	11.3459
24.554	12.3019
19.5698	12.4277
23.3998	13.1321
27.1249	13.761
20.4617	10.6164
24.2917	18.0126
21.6684	10.6667
27.702	15.7484
17.4711	13.2075
23.6097	10.4403
22.5603	14.6667
22.0357	10.0377
26.1805	12.9308
22.5079	13.2075
26.3903	14.8428
23.872	12.1509
21.7209	14.9434
27.0199	13.7358
22.0881	11.195
24.659	13.2327
21.2487	10.6918
25.6034	14.239
27.7545	12.1761
23.6621	12.0252
20.1469	9.53459
24.7639	12.805
21.9307	8.55346
24.0294	14.9182
48.9507	48.7296
23.7146	14.2642
20.9339	13.5094
24.6065	12.3019
23.085	10.0629
22.298	14.1384
26.5477	12.2013
24.9213	13.8365
23.7146	13.5597
26.4953	13.6352
31.5845	17.2075
28.7513	13.6352
19.0976	14.3648
24.2392	13.434
57.1354	18.9434
25.8132	11.1447
26.128	16.5283
24.8688	13.2327
33.2634	34.9434
24.8164	16.7799
21.2487	13.7107
14.9528	15.3459
23.2949	12.7044
23.9769	8.85535
21.1438	15.673
26.128	10.0377
22.8751	15.8742
21.4586	14.3396
21.4586	11.6226
31.1123	12.6541
18.3631	12.6038
23.6097	15.9245
22.5603	13.0818
22.4554	11.0943
24.7114	15.0943
25.6034	13.1321
23.5047	13.6101
21.4586	18.4906
23.5047	10.5912
24.4491	10.2138
25.8132	11.6981
21.9832	12.5535
22.1406	14.717
25.2886	19.1447
21.3012	17.3333
21.0388	11.7736
19.5173	10.6164
21.8258	9.86164
23.7146	11.4465
27.7545	13.6352
21.1962	9.20755
28.6988	18.1132
23.4523	15.3962
36.4113	17.9623
25.5509	11.0189
19.9895	16.4277
23.7146	13.6855
22.5079	17.283
36.8835	10.8679
18.4155	15.7736
27.7545	18.0377
20.1469	10.5912
24.1343	11.5975
18.468	13.1321
22.5079	11.8742
34.7849	20.0252
23.0325	12.2516
25.9182	15.3962
15.0052	14.9937
23.3998	9.93711
18.468	14.5409
19.8846	10.7421
25.5509	11.3711
18.5729	14.8428
23.8195	12.7044
15.8447	13.8868
24.8688	14.239
15.0052	7.37107
24.659	17.5094
53.4627	41.9371
20.3043	12.9057
17.5761	17.8365
22.6128	11.9245
19.0976	12.7547
20.3568	11.6981
25.8132	13.4088
18.2057	10.3145
18.1532	9.48428
17.4711	7.27044
17.5761	11.195
19.3075	11.3208
17.1563	7.8239
17.7335	17.9371
18.3631	13.8365
18.8353	10.8931
19.3599	18.4654
17.7335	14.5409
15.8972	9.48428
19.0451	12.2516
14.0084	7.27044
17.3137	10.6164
15.6348	10.1384
20.3043	13.3333
19.3599	13.761
31.6894	17.5346
15.8447	9.68553
29.1186	13.9623
19.1501	11.9748
20.0944	11.7484
20.4092	14.3899
15.1102	14.5409
14.5331	10.5912
19.8321	11.6226
21.7733	11.5472
15.9496	12.7547
24.4491	52.7547
23.5047	12.4277
14.3232	9.33333
15.5824	12.9811
16.4218	13.1572
18.5729	9.78616
15.6873	12.0252
16.1595	12.4528
11.9622	9.18239
18.9927	13.3082
10.8604	10.0629
12.4344	10.566
16.7366	12.2264
17.1563	12.3019
17.8909	14.6667
10.5456	9.43396
20.3568	12.2264
16.6317	11.8239
7.39769	9.0566
18.1532	12.5283
14.5855	9.45912
11.9098	11.9245
15.0052	9.98742
13.1689	13.4591
15.0577	10.4403
14.8478	11.9748
16.5792	10.6415
16.4743	13.434
15.1102	14.8176
13.0115	13.2579
13.3788	12.2767
29.1186	25.0063
7.60756	10.3145
14.4806	9.10692
15.4774	11.1447
14.8478	12.3019
10.703	12.2516
11.0178	10.7421
13.4837	12.3522
11.6474	11.2704
11.8573	12.3774
9.33893	12.3019
9.49633	12.0252
9.3914	12.7044
6.03358	11.8239
9.96852	12.7547
11.1752	12.8302
13.4837	14.4906
13.064	11.7233
11.5425	13.5597
13.1689	14.6667
9.33893	13.5597
16.5268	13.2327
11.0703	15.0943
12.1721	14.6415
9.3914	10.9686
15.6873	14.717
14.9003	13.761
16.4218	11.6226
14.4806	13.1572
9.65373	12.956
10.703	12.7547
13.7985	12.1509
17.3662	15.3962
16.2644	13.2327
17.8909	13.0566
15.7398	14.2138
17.6285	16.7296
14.5331	17.0063
21.511	16.9057
11.2802	5.91195
13.7985	12.7296
15.4774	15.3711
15.9496	15.7987
13.4837	13.4591
10.7555	10.3396
18.468	18.8679
16.8416	12.9811
10.9654	12.4025
15.7398	18.566
17.8384	16.1006
17.7859	13.761
18.6254	13.2075
14.8478	11.673
11.2802	16.2767
19.255	15.7736
15.8972	16.6038
17.8384	16.5283
11.5425	12.6792
10.3882	11.1698
19.3075	14.239
22.4029	13.9623
13.4837	11.9497
15.4774	11.9245
19.2025	14.1635
12.277	15.673
17.7335	13.7107
15.7922	16.6792
16.3694	12.956
21.7209	12.3774
15.6873	13.7107
18.1007	15.5472
23.4523	16.7547
17.9958	17.1069
17.5761	15.7736
19.8321	16.6792
15.1102	17.3836
20.8814	17.283
20.0944	14.6415
14.7954	12.2013
15.32	16.805
21.3012	17.1321
15.3725	19.9748
17.681	13.6101
21.9832	16.8805
19.9895	16.0755
17.1039	11.7736
14.4281	11.9497
17.4711	12.9057
17.681	10.566
20.7765	16.7044
12.0147	9.66038
17.4711	17.1321
19.1501	15.5472
14.7429	11.0189
21.4061	18.2642
19.8846	15.7233
16.3694	14.4654
14.1658	13.4843
18.3106	12.9308
17.8909	18.8428
15.0577	11.6226
20.1994	14.8176
11.1228	6.56604
15.0052	10.4654
24.2917	20.1006
20.4092	18.4906
13.1165	14.9434
20.724	11.1698
20.042	11.9245
15.5824	14.0629
19.3075	14.2642
22.6128	16.1509
21.1438	15.5975
21.3012	17.0566
16.107	9.71069
18.7828	14.5157
16.3694	12.8553
25.2886	13.4843
17.7859	12.4277
16.6317	12.6541
18.4155	13.3082
13.6411	16.5283
10.2308	12.0503
15.1102	12.6792
15.2151	14.4403
17.8909	16.9811
20.1469	22.6164
23.872	15.7736
20.8814	15.8239
20.829	15.6226
19.1501	15.2201
22.9276	15.0189
18.1007	13.2327
18.3106	19.3962
20.6191	12.6038
21.4586	14.5409
15.0577	11.2956
23.2949	14.8428
22.7702	16.7044
23.5047	13.2075
21.511	17.5849
14.0609	15.6478
14.0609	11.5472
23.5572	16.2516
16.5268	14.8679
15.1626	17.3585
22.6653	17.2075
22.1406	16.5283
19.4648	17.1824
20.2518	15.3962
16.1595	13.3082
18.1532	12.8805
21.9307	18.3899
20.1994	15.7987
22.8227	16.0755
20.1994	17.6604
21.2487	13.6855
22.7177	20.0755
20.9339	11.9497
15.5299	10.4906
25.0262	15.5723
14.5331	11.7987
19.7796	10.4403
21.0388	12.5283
14.5331	12.2516
21.9832	16.6038
21.3536	16.3522
16.3169	11.044
13.7985	11.2704
21.6684	16.2013
16.212	13.0063
20.829	13.5346
19.3075	10.4403
17.681	15.3711
22.4029	15.195
14.7429	11.0189
18.1532	12.2516
17.9958	9.71069
23.9244	16.1509
12.1196	9.35849
21.5635	14.566
21.5635	18.3396
16.3169	11.8491
15.0052	14.0881
16.7366	10.8428
14.7429	11.2704
22.9801	15.2201
16.4218	11.2453
15.9496	10.2138
14.5855	9.20755
18.7303	11.7233
10.9654	9.81132
12.1721	9.61006
24.1343	14.9182
13.1165	11.522
60.4932	100
21.0388	17.6604
14.4281	10.5912
10.2833	9.15723
17.9958	16.3774
13.4837	10.3396
22.8227	13.3082
12.9591	9.25786
22.0357	13.5094
23.3473	14.717
25.8657	20.6289
24.9738	17.0063
23.9769	27.2453
18.2581	14.1635
20.7765	13.5597
17.2088	12.1761
18.4155	11.5975
17.1563	14.7421
15.7398	10.4403
28.0168	13.8365
13.3788	12.0503
23.1899	16.6541
14.2183	16.7044
11.8048	8.27673
8.70934	10.3396
22.2455	13.3836
24.6065	17.4843
22.4554	16.3774
21.4061	12.8805
16.5792	12.7044
7.97482	9.45912
10.4407	9.00629
11.6474	10.0126
11.3326	7.94969
11.9098	10.1384
20.3568	17.3585
9.65373	10.2893
12.2246	10.239
15.4774	10.9937
33.1584	19.2453
11.1752	7.92453
15.2151	13.6855
11.6474	9.28302
16.999	13.6101
8.7618	6.13836
7.55509	9.18239
21.5635	14.6164
9.54879	10.5912
18.3106	11.6478
18.8877	11.673
8.86674	7.14465
10.4932	7.62264
6.34837	7.4717
29.2235	14.9686
11.8048	10.5409
7.34523	12.805
18.1532	8.93082
19.8321	10.0629
8.02728	17.5597
16.4743	7.2956
7.76495	13.2579
15.425	10.7673
22.6128	14.0126
4.14481	16.1509
9.75866	13.5849
11.2802	10.0881
11.8573	13.0314
16.0546	11.4717
21.7209	13.2327
17.0514	8.77987
19.1501	10.4403
18.5729	13.0818
21.6684	11.8239
15.5824	15.7233
16.0021	13.3585
20.0944	10.239
19.4648	11.6478
19.3599	8.98113
15.3725	15.2453
11.8573	14.6415
29.5383	12.7799
21.5635	11.673
23.3473	13.3585
15.8447	13.283
19.6747	12.1761
23.4523	17.6604
22.5603	10.1887
15.425	13.2075
20.0944	14.0629
24.4491	14.8931
19.7272	11.6981
20.6191	10.6667
19.8846	10.7673
21.511	10.6918
17.681	13.9874
22.2455	13.8616
23.085	15.0692
20.4092	18.1384
25.0262	14.0629
24.3966	12.0503
21.7209	14.5409
19.4124	15.4214
19.7796	16.0755
22.9801	12.8805
25.0262	12.7547
26.0231	14.5409
16.894	8.80503
20.6716	15.8742
18.9927	16.4025
26.0231	14.6164
29.1186	13.6352
24.7114	18.8931
21.9832	16.8805
29.0136	15.7484
26.8101	14.0629
25.1836	16.5031
27.5971	11.5723
24.659	19.1447
26.915	18.4654
28.9087	15.5472
25.3935	16.1761
60.2833	19.2453
18.4155	11.5975
22.6128	14.1635
24.7639	13.6604
24.8688	16.4025
21.8783	13.0566
23.7671	13.7358
25.7608	11.9497
24.554	14.2138
23.3473	7.92453
25.5509	13.7862
23.1899	14.0126
23.5572	11.8994
24.1868	19.4214
24.9213	13.5346
21.1438	8.67925
28.1217	15.044
26.915	19.7233
24.8688	12.6289
24.5016	11.2453
24.4491	17.7862
25.446	15.4717
28.6464	20.1761
26.6527	26.5912
28.9612	13.4591
29.5383	13.6101
26.8101	21.5346
23.7671	18.7673
24.659	22.1132
25.2886	12.5786
26.5477	20.0503
18.7828	18.1887
26.7576	11.1698
22.298	11.2453
24.5016	11.8742
25.3935	18.0881
23.7671	13.6855
27.3872	19.9497
29.0661	13.434
24.2917	11.6981
28.4365	17.1572
22.5079	17.1321
30.2204	23.5723
25.3935	13.9874
28.3316	18.1635
27.0199	20.0755
20.1994	15.8491
25.2886	13.0314
19.8321	11.522
29.8006	19.7233
24.8164	21.5094
26.4428	12.2516
23.1899	14.5157
26.128	18.0126
29.5383	13.3082
18.468	10.1887
47.9538	21.1824
24.1868	11.7484
27.1773	19.5975
19.5698	10.8679
27.9643	21.2579
31.0598	18.2138
25.0262	12.8553
20.6716	9.76101
25.9182	11.7233
18.7303	4.77987
33.3158	15.2201
26.4953	18.3396
25.7083	10.2138
21.4061	12.2264
22.2455	9.33333
25.446	13.283
22.0357	13.8113
23.3998	13.1824
19.7796	9.86164
22.5603	11.6981
21.1438	11.2704
25.7608	12.7547
20.7765	9.86164
18.8353	18.6415
17.1563	10.3899
28.2791	14.5912
27.3347	18.717
22.9276	11.4717
18.7303	8.05031
18.8353	28.327
19.9895	14.1384
23.5047	17.8365
25.8657	12.8805
26.2329	13.3082
24.7639	11.2453
21.0913	14.239
52.0462	95.9748
16.7891	4.93082
25.8657	18.8679
22.7702	11.7736
20.5666	17.8113
15.5824	6.51572
19.3075	7.44654
55.404	40.1006
18.9402	14.8176
32.319	19.044
21.511	15.0692
12.4344	16.4528
19.3075	10.8679
12.0672	7.1195
19.255	11.2704
22.8227	12.9308
22.7702	14.8176
19.6222	10.6164
14.7429	6.16352
15.5299	11.1195
21.8783	15.1698
17.2613	13.6352
20.042	15.0189
7.97482	5.78616
56.4533	37.6352
5.92865	5.0566
12.382	8.3522
15.425	11.7233
14.1133	10.9434
14.2183	10.0881
17.5236	12.2264
20.3568	11.9748
32.5289	16.2013
11.1228	9.81132
16.7366	10.5157
21.3536	13.0818
11.3326	7.97484
18.6254	12.4528
16.5792	16.1258
4.66946	12
4.87933	10.8428
7.66002	11.9748
8.60441	12.327
8.65687	11.5472
11.8048	10.3899
8.97167	13.0063
6.87303	12.5786
8.9192	11.3459
9.44386	17.3836
10.3882	15.2704
13.0115	12.7296
13.1165	14.3145
15.5299	9.68553
9.91605	11.6478
11.49	11.5472
14.638	15.195
17.0514	13.2075
12.6443	11.5723
17.4711	10.0881
16.4218	17.0566
17.4711	15.4214
13.6936	14.9182
16.6842	10.9182
9.234	9.08176
16.6317	13.7862
18.9402	13.5346
13.064	13.9371
20.4617	13.6855
16.3169	12.3019
20.3043	13.8113
16.9465	10.7925
14.9528	10.3145
30.2204	27.3711
18.8353	13.8868
20.7765	15.7736
17.7859	12.7547
22.1931	11.9245
14.5855	9.81132
27.8594	13.8113
18.1532	8.22642
27.2298	14.8176
20.2518	11.5472
17.3137	8
19.4124	8.07547
19.5173	9.61006
57.9748	74.4151
24.659	13.3333
19.0451	11.0943
21.1438	13.6352
26.4953	10.3396
15.2676	10.4906
25.3935	16.7044
22.8227	13.6855
20.4092	11.4969
19.7272	11.1447
23.085	12.3019
24.6065	16.2767
22.7702	10.5409
21.7209	11.7736
24.659	14.2642
15.7398	14.3899
23.9769	12.6792
25.2886	12.7296
23.7671	13.5094
23.3473	13.6101
22.9801	16.2767
18.8877	11.2704
24.3442	12.956
20.4092	17.0063
20.1994	11.522
24.4491	10.1635
23.7671	9.93711
26.3903	15.6226
20.1994	12.956
26.0231	12.2013
23.5047	14.2893
20.4092	16.3774
25.3935	13.7862
27.4921	12.4528
23.2424	9.15723
25.7608	12.0503
22.8227	10.6415
18.468	17.2327
22.298	11.5975
20.6716	8.27673
23.5047	9.83648
26.8101	13.3082
23.9244	8.98113
23.7671	9.10692
22.298	10.8679
25.7083	10.8679
22.7702	13.1572
29.3809	13.5849
27.2298	14.3145
14.7954	6.36478
23.872	12.4528
24.9738	13.6101
24.6065	11.4465
22.9276	9.25786
23.7146	18.0881
18.2581	8.83019
26.9675	10.239
23.2424	8.75472
22.298	9.40881
19.8846	13.761
24.0818	14.1887
23.3473	12.2516
24.0294	13.7107
22.4554	13.2579
24.659	12.1006
21.6684	9.96226
19.6747	5.98742
28.6464	14.9937
26.128	17.1069
26.2329	15.0692
26.7051	17.0314
28.3316	12.327
27.0724	13.7107
21.1962	9.91195
25.6034	13.283
31.532	14.5912
26.2329	12.9308
28.7513	13.1321
20.6191	15.7233
25.2886	10.5912
21.0388	8.85535
22.2455	9.20755
27.4921	13.8113
26.0231	15.8742
26.128	11.3962
24.7639	12.956
62.4344	89.2327
28.3316	16.4277
19.8846	9.61006
23.7146	9.30818
26.915	18.3396
22.298	13.2075
24.3966	12.7044
30.6401	13.7862
24.8164	11.4969
50.4722	71.5975
24.0818	10.566
24.2392	9.28302
20.9339	8.90566
24.6065	11.0943
19.3075	8.77987
22.7177	14.8176
23.5047	10.4654
30.1679	14.7421
26.2329	11.6478
23.0325	8.77987
29.1186	15.3962
22.1406	8.50314
21.8258	9.45912
24.0294	14.6667
23.8195	14.9434
19.2025	10.7673
22.9276	8.50314
26.4953	14.2642
23.085	14.6667
27.5446	10.0126
25.7083	10.8428
23.9244	11.7736
22.0357	8.57862
24.2392	11.195
19.6747	8.25157
21.4586	9.91195
19.4648	7.89937
24.659	14.1384
20.3568	14.4151
18.9927	15.7736
23.7671	13.3082
20.042	7.67296
15.4774	4.7044
13.4313	5.43396
22.9801	14.9686
29.3809	13.6855
24.1868	13.2327
23.3998	15.1447
22.6653	10.6415
25.9182	10.4151
26.2854	14.2138
23.3998	12.1509
19.7796	8.55346
21.3536	8.45283
24.2917	14.717
25.8132	11.2956
20.5666	13.5346
28.1742	9.53459
18.7303	9.98742
16.999	8.37736
21.3012	8.60377
17.5236	12.6792
20.724	8.42767
20.1994	10.6918
24.2392	13.3333
16.3694	8.7044
14.7954	5.91195
15.8972	8.42767
22.1406	10.6415
14.6905	7.77358
18.1532	11.7987
17.8909	13.8113
63.9559	32.6541
17.3662	10.9937
19.3599	11.195
15.5824	9.73585
9.60126	7.54717
16.8416	13.2075
6.24344	6.11321
11.8573	4.67925
14.2707	8.20126
16.7366	15.2704
19.6222	8.55346
13.064	10.6415
10.808	9.13208
17.8384	9.00629
14.2707	11.2453
19.1501	10.3648
11.2277	12.8805
3.14795	16.5283
3.62015	10.7673
7.24029	14.4906
1.46905	14.6918
2.09864	12.9308
7.71249	13.434
1.04932	19.8239
7.18783	12.805
7.81742	12.478
4.87933	13.5094
2.4659	15.9245
5.24659	15.2453
7.24029	16.6541
4.3022	11.7736
3.83001	12.6289
5.03673	14.4906
10.9654	13.7358
12.5918	16.3774
9.49633	14.1635
7.60756	12.5283
9.12907	14.3648
3.98741	14.2893
9.70619	12.3522
10.0735	15.5472
10.6506	13.6604
9.81112	12.5283
11.6999	14.8176
9.33893	12.4528
15.5299	13.6855
12.9066	16.8805
10.7555	13.3585
34.0504	33.8868
9.65373	17.1572
14.4281	13.0314
9.0766	9.88679
11.8048	19.0189
24.8688	37.5597
9.0766	12.8553
12.4869	11.7233
15.32	13.4591
12.9591	17.0063
18.1532	13.6604
15.1102	13.1069
11.4376	12.7547
10.0735	12.6541
14.2707	12.0755
13.7985	11.5975
16.8416	10.7925
15.7398	13.283
15.2151	11.1447
16.894	12.5283
8.81427	11.1698
11.3851	14.2893
14.5855	16.0252
13.3788	12.7547
14.8478	10.3648
12.0147	10.8679
14.0084	11.4969
15.425	15.522
30.3778	22.6918
36.6212	68.9308
19.7796	17.4843
17.7859	16.9308
25.8132	28.0503
12.0147	12.1509
16.0021	15.5723
17.2088	17.0818
21.0913	17.7358
15.1102	12.1258
12.6443	8.62893
17.5236	15.8491
15.8447	14.2893
12.5393	15.0189
8.23715	10.1635
19.7272	17.0063
21.7733	15.8994
16.9465	13.7862
17.8384	16.7547
17.2613	9.43396
13.3263	9.58491
14.4806	13.6604
16.5268	17.6101
9.86359	12.8553
16.1595	15.3459
22.1406	13.7862
17.7335	19.1447
18.2581	12.8553
18.6779	16.0252
20.7765	20.6541
11.3326	11.1698
17.1563	12.1258
23.2424	17.6604
12.1196	8.90566
22.1931	17.3082
11.6999	12.6541
12.7492	10.8428
16.2644	12.8302
23.1899	16.5283
20.6716	17.0063
18.3631	21.5597
18.9402	16.3774
23.9769	16
20.3568	17.7107
13.064	11.3962
15.1626	13.7862
12.7492	11.2704
13.064	11.9245
19.0976	14.239
28.1217	17.1321
14.5855	12.5535
22.1931	16.5535
10.7555	8.60377
13.851	11.1447
16.3694	20.3019
23.085	12.7044
21.1438	16.4277
16.7891	9.83648
22.0357	12.4528
12.2246	9.81132
18.7303	14.2893
19.255	13.6101
17.9958	14.3145
10.0735	11.044
13.6411	10.239
16.0546	13.0818
10.9654	9.88679
23.5047	15.9748
25.0262	14.4654
22.6653	16.0503
19.1501	17.0818
14.4281	12.6792
26.6002	12.1761
22.5079	19.0692
19.7272	10.8679
26.4428	18.717
24.6065	15.0943
17.9958	12.6792
27.8069	16.3774
26.3379	15.1195
13.5887	9.0566
16.5268	7.92453
24.3442	14.5912
23.4523	16.0503
23.7671	11.7987
11.6474	10.4654
25.7608	16.9811
16.5268	6.96855
30.3253	14.5409
9.44386	5.20755
16.5792	11.4465
38.2476	37.7862
56.7681	43.4969
27.2298	12.327
20.8814	15.0943
26.2854	13.9119
21.6159	14.3145
13.2739	10.0377
23.6621	13.8616
14.638	10.0629
20.4092	11.3711
22.9801	13.6101
22.0357	13.434
10.5981	10.6415
12.1196	7.87421
17.2088	12.2264
22.9801	11.9497
25.9182	12
14.0609	11.044
22.2455	11.8491
26.6527	15.4465
19.255	17.2579
23.2424	12.2767
12.9591	10.5157
30.5876	14.8931
10.808	9.10692
20.4617	10.9182
20.6191	11.9748
19.6222	10.239
21.6684	10.0881
16.0546	8.60377
17.2088	13.5346
12.9066	9.33333
9.33893	9.00629
19.0451	10.1887
17.681	8.5283
22.8227	19.2704
22.0357	14.6918
12.4344	8.50314
14.8478	10.3145
24.3966	10.8931
25.4984	16.9057
28.1217	10.8176
12.7492	9.18239
23.7671	11.1195
21.511	13.4843
20.6716	10.3899
23.085	14.6667
11.7524	7.52201
23.7671	9.35849
13.3263	8.90566
18.6779	9.18239
13.6936	5.98742
18.9402	14.5912
24.2392	16.3522
13.9559	9.86164
18.9402	12.8302
24.9738	16.327
15.32	6.46541
46.0651	21.9371
23.9244	9.68553
12.1196	9.45912
23.8195	15.0943
10.9654	6.61635
14.4281	12.6541
22.8227	10.7421
28.1742	9.50943
23.2424	17.9623
12.0147	7.34591
24.659	13.1069
23.872	9.0566
18.4155	14.7421
7.29276	7.62264
19.0976	10.5409
92.4449	53.0314
21.6159	19.7736
23.2949	13.8868
17.5236	10.6164
19.8846	8.02516
23.2949	17.0314
19.0976	13.283
19.0976	10.1887
12.382	7.01887
12.277	12.1006
24.8164	16.8805
16.4743	16.1258
11.9098	7.19497
17.5761	16.6038
26.0756	11.7987
22.6653	10.717
17.8384	13.0566
17.3662	8.27673
12.9591	7.84906
20.8814	7.6478
23.3473	13.283
19.6747	9.98742
18.7303	11.9497
19.7272	10.7421
20.9339	15.1447
16.1595	9.91195
19.5173	8.7044
23.6097	16.0503
17.1563	12.5535
25.7083	13.1572
17.5236	9.63522
20.5666	15.1698
10.021	5.03145
10.9654	6.01258
20.3568	10.0629
19.6747	11.044
15.7398	9.33333
13.4837	6.69182
18.9402	14.1635
18.7828	8.27673
19.6747	11.2704
10.4932	6.01258
22.8227	10.5912
19.2025	12.327
55.9811	20.1258
24.2917	12.1006
20.5666	12.478
25.0787	10.6918
21.1962	14.3396
17.1563	13.761
17.0514	10.717
17.3662	9.40881
16.5792	12.3774
13.1689	9.50943
16.6317	11.3208
11.7524	5.96226
14.3232	5.61006
17.1039	9.10692
17.2088	11.1698
57.4502	26.5157
13.9559	16.5786
7.0829	4.93082
15.6873	12.5786
15.1626	9.61006
11.3326	12.9057
14.3232	8.65409
11.49	6.7673
18.7828	10.5409
11.6999	7.77358
16.5792	8.62893
13.6411	11.7736
6.24344	11.1698
7.13536	8.7044
11.9098	9.48428
9.96852	12.805
14.6905	8.07547
11.595	12.0755
11.9622	13.7107
12.9591	13.3585
7.92235	11.2453
8.28961	11.6478
15.8447	11.673
10.7555	9.93711
14.2183	17.3082
15.9496	12.9057
16.7366	8.40252
17.681	10.0629
16.6842	5.88679
17.2613	18.3145
21.8258	14.4151
19.5173	9.81132
17.1039	9.48428
9.28646	4.85535
18.3106	15.9497
19.1501	4.98113
12.8017	14.1384
17.2088	11.522
19.9895	14.8176
15.3725	13.9874
23.2424	12.7547
15.4774	12.478
21.5635	13.9119
15.5824	10.0126
18.3631	9.53459
22.4029	10.9182
16.894	8.77987
15.3725	14.0881
23.6097	13.0818
22.1406	16
19.7272	12.9308
27.7545	8.22642
18.6779	8.12579
17.5761	12.478
20.7765	11.8239
15.7922	8.8805
22.6128	11.7484
20.9864	14.8679
20.3043	10.5409
23.0325	9.68553
16.4743	6.56604
15.425	10.8428
23.872	16.1761
20.8814	11.8239
26.2329	13.5346
18.4155	8.10063
23.5572	12.4277
22.9801	16.9308
20.6191	13.7107
23.7671	18.1887
21.8783	10.8679
47.7964	28.805
24.554	10.4906
26.7576	15.2956
22.6128	9.76101
26.5477	12.956
24.7639	17.8113
37.3557	13.8365
24.4491	14.6918
27.1249	13.7107
25.0787	14.3899
26.2854	15.1195
68.8877	64.7799
24.1868	12.8805
21.8783	14.8931
25.446	13.7358
23.9769	15.1447
25.2361	13.8365
21.8258	13.7358
22.1406	13.2579
21.3536	15.7736
23.3473	10.5157
27.1773	18.5157
25.5509	14.239
28.0168	14.566
26.6527	13.2327
25.446	14.1384
25.9182	18.1132
26.7576	11.2453
19.7796	8.60377
27.2298	15.5723
26.6002	14.3899
18.7303	16.3774
24.8688	11.4969
25.0262	13.0818
20.724	10.9182
25.9182	13.5849
25.446	8.8805
51.5215	17.0314
23.2949	15.2956
20.3043	13.9119
25.9706	18.8679
24.1343	13.8616
28.4365	12.9308
22.2455	9.08176
28.4365	14.5912
26.4428	14.2893
24.2392	8.32704
24.9213	12.3019
22.8751	16.327
23.6097	17.9874
24.9213	10.3899
23.0325	11.9748
22.0881	17.5094
25.7608	16.5786
28.3316	16.6038
29.276	12.5031
26.128	14.2138
24.3442	17.6352
27.2823	10.0126
25.0262	13.2075
24.3966	9.13208
19.937	5.83648
25.4984	16.2013
27.8594	15.9748
27.3872	11.4717
21.0913	18.6918
22.9276	11.9748
26.7576	11.044
27.0724	11.0943
6.87303	3.32075
30.3253	16.1258
23.1899	14.4403
22.9801	12.0755
26.128	10.0377
24.5016	13.5346
25.1836	13.1069
24.0294	16.6038
27.5446	13.8616
33.893	16
30.6401	13.761
23.7146	11.1195
24.1343	14.1887
20.0944	18.1384
24.2917	17.1572
29.7482	11.5723
23.6097	9.98742
27.1249	14.2138
24.2392	13.6352
38.405	15.7987
21.0388	11.8994
27.1773	14.1132
25.0787	13.6352
20.3568	7.87421
16.9465	13.1321
15.7398	6.54088
23.3473	13.6101
32.1091	12.327
24.4491	15.5472
26.8101	12.7296
18.3106	8.42767
27.0199	13.1069
28.5939	12.9308
22.0357	12.6038
33.3158	13.8868
26.3379	13.9623
22.0357	13.1824
26.5477	14.4151
23.085	14.3145
20.5666	14.8679
24.1343	11.7987
25.9706	15.7233
19.2025	7.37107
23.9769	11.4717
24.8164	14.0377
23.5572	17.7862
21.3536	18.0126
22.298	8.7044
25.446	11.044
21.0388	9.43396
24.4491	16.7044
22.1406	14.9182
22.4029	8.62893
20.9339	10.5409
22.3505	13.434
24.0294	11.4969
23.7146	14.3396
19.937	9.86164
24.6065	9.86164
21.3012	8.37736
28.0693	15.3711
23.0325	11.4465
24.7639	11.8742
19.3075	11.8742
27.3872	11.7484
25.341	15.3962
16.9465	7.84906
19.5173	8.90566
24.3442	13.7358
25.0787	9.96226
14.7954	7.32075
16.999	8.67925
10.1784	7.72327
27.702	16.0755
22.9276	11.3459
16.8416	7.27044
19.3075	9.30818
27.1249	14.4906
22.4554	16.0755
22.2455	7.34591
16.5792	10.8428
18.5205	8.15094
18.0483	13.3082
17.5761	13.3082
9.49633	5.25786
15.7398	7.89937
20.6716	16.4277
19.937	10.3648
58.8667	63.0692
14.5855	7.89937
17.6285	12.5283
18.4155	8.50314
8.44701	5.35849
8.9192	5.40881
18.6254	9.53459
24.2392	10.2138
61.0178	29.0063
13.2739	8.7044
16.5268	10.8176
9.86359	4.83019
18.7303	11.1195
17.681	9.53459
15.1102	9.93711
18.0483	12.2516
14.9003	8.60377
11.3851	13.7358
8.23715	14.1132
6.40084	14.6667
6.55824	15.7233
12.4869	14.9686
9.96852	14.566
10.9129	13.9119
11.0178	12.5031
27.2823	22.3396
13.4837	14.717
13.9559	12.4025
14.8478	14.717
25.446	14.566
22.5603	11.3962
14.4281	14.6918
14.7429	13.2075
18.6254	17.3585
17.0514	14.9434
18.0483	16.805
18.6779	15.2201
17.681	16.327
21.0388	16.5786
18.3631	14.9937
19.3599	14.3648
24.0294	12.8553
19.937	15.4717
22.298	12.5535
25.7083	14.5409
22.1931	13.4591
24.0294	12.7296
22.2455	13.3082
17.4187	14.6667
22.8751	17.6604
19.3599	11.0943
23.8195	15.4969
23.6621	20.0252
27.6495	17.1572
24.4491	17.5346
24.1868	15.522
23.7671	17.3333
24.2392	15.1698
23.8195	11.7736
21.1438	18.3648
24.659	13.7862
24.659	13.0063
25.1312	14.6667
24.3966	15.7233
23.872	13.1069
24.659	15.4465
22.3505	17.3585
23.6621	16.805
27.3872	15.8491
28.6464	13.3333
25.0262	19.522
27.3347	18.8176
25.2886	14.2893
26.5477	15.044
30.2204	14.2893
28.6988	21.9371
24.1343	14.4906
24.8688	14.2138
24.6065	14.5912
24.1868	18.4654
26.4428	13.4843
24.9213	12.5031
24.1868	14.0629
26.4428	14.4654
26.2329	17.434
[truncated: 5,870 more rows]

## Sheet: P81655GFP-PintmChe
GFP (% of max - bg)	mCHE (% of max - bg)
4.72585	2.78856
5.03604	2.4727
5.36447	2.83669
5.47395	2.75246
5.62905	2.27717
5.93012	2.97807
5.94836	3.37214
6.08521	2.07562
6.24943	2.99913
6.31329	2.99913
6.73296	2.65319
6.76946	3.05929
6.9063	3.34206
6.93367	2.63213
6.93367	3.22474
6.93367	3.6158
7.04315	2.90888
7.10702	3.17962
7.4537	2.67124
7.51756	2.75848
7.55406	3.37815
7.59967	3.58271
7.61792	2.49376
7.66353	2.97506
7.68178	2.75246
7.71827	2.88783
7.74564	2.22904
7.83688	3.75117
7.846	3.81735
7.88249	3.18864
7.89162	2.49376
7.94636	2.81262
7.94636	3.19165
7.98285	3.36311
8.09233	3.38116
8.11057	2.94799
8.11057	3.44133
8.20181	3.31799
8.24742	2.79758
8.29304	2.7675
8.32041	2.8427
8.32041	3.66092
8.32953	2.8788
8.37515	3.68499
8.39339	3.14954
8.42989	2.55392
8.45726	4.73182
8.4755	2.96604
8.52112	4.15426
8.53024	4.16027
8.55761	3.25181
8.57586	4.19637
8.63972	4.47011
8.65797	2.25611
8.67622	2.87579
8.70359	3.76621
8.74008	4.01588
8.7492	3.49547
8.80394	3.51352
8.8678	3.2458
8.95904	3.16157
8.97728	4.41296
8.99553	2.64417
9.01378	3.49246
9.05939	4.2084
9.06852	4.83711
9.13238	3.01718
9.1415	2.83368
9.20536	4.06101
9.22361	3.14653
9.22361	4.058
9.24186	2.97506
9.26923	3.17962
9.26923	3.97979
9.30572	3.63084
9.36046	4.46711
9.38783	3.95873
9.38783	5.36955
9.38783	2.97205
9.39695	3.20368
9.42432	2.84571
9.48819	2.93295
9.49731	3.22474
9.51556	5.27329
9.54292	3.4323
9.55205	2.99311
9.55205	4.19938
9.58854	3.7632
9.61591	3.01417
9.64328	4.09109
9.66153	3.95873
9.67977	4.44605
9.69802	4.33776
9.71627	2.88783
9.71627	3.33002
9.72539	3.66995
9.73451	3.38718
9.75276	3.22173
9.77101	4.15727
9.79838	4.11214
9.79838	3.07734
9.82575	4.14523
9.83487	3.44734
9.84399	3.96775
9.84399	4.26255
9.84399	3.75117
9.85312	3.89255
9.85312	2.90587
9.9261	3.45937
9.9261	4.08507
9.95347	3.30596
9.97172	3.09238
9.98084	4.08507
10.0447	3.69401
10.0447	2.83669
10.0721	3.8384
10.0903	3.48043
10.1359	3.5436
10.1451	4.058
10.1542	2.89384
10.1633	3.81735
10.1724	4.36182
10.2089	3.53157
10.2272	3.78426
10.2363	3.57068
10.2363	3.47442
10.2454	3.19165
10.2545	3.98881
10.2728	4.46711
10.2728	4.63857
10.3002	3.70003
10.3184	3.71507
10.3275	3.84141
10.3549	3.59173
10.3823	3.87751
10.3914	3.41726
10.4188	4.87321
10.4644	4.16027
10.4644	3.89857
10.4826	3.68799
10.4917	3.73011
10.5009	3.74515
10.51	4.13621
10.51	4.1693
10.5282	3.95572
10.5374	3.83239
10.5465	3.37515
10.5465	3.86247
10.6012	3.96474
10.6012	3.97076
10.6377	3.89556
10.6742	4.47011
10.7198	4.27158
10.7198	3.89556
10.7837	4.32572
10.8111	3.33604
10.8384	3.89556
10.8476	3.87149
10.8567	3.19466
10.8658	3.90759
10.8749	3.14051
10.884	3.40222
10.884	3.67897
10.884	3.74515
10.9297	3.57068
10.9419	5.09308
10.957	4.07905
10.9662	3.29994
10.9844	4.72581
11.0665	5.00256
11.0848	4.47914
11.1121	3.62182
11.1212	3.23677
11.1304	3.4684
11.1304	3.85344
11.1851	4.39792
11.1851	5.02963
11.1942	3.29092
11.2125	3.66995
11.2307	6.66306
11.249	5.61923
11.249	3.66995
11.2581	3.42629
11.2672	3.53759
11.3128	3.71808
11.322	4.50621
11.3311	5.59215
11.3311	4.27458
11.3585	3.14653
11.3676	3.34507
11.3858	3.91661
11.4406	3.45637
11.4497	6.35021
11.4679	3.55864
11.4953	3.08636
11.4953	4.0219
11.5409	4.53028
11.5774	4.66865
11.5774	4.47011
11.5865	3.51653
11.5865	3.19466
11.5957	4.61751
11.6048	3.31198
11.6048	3.90157
11.623	3.53458
11.6322	3.79328
11.6595	4.54532
11.6869	5.50191
11.769	4.36784
11.8146	3.39921
11.8146	3.92263
11.8237	4.51524
11.8237	3.71808
11.842	4.32572
11.8511	3.3932
11.8967	4.61451
11.9058	4.32271
11.915	5.29736
11.9241	3.51653
11.9515	4.52125
11.9515	3.3571
11.9788	3.8023
11.9971	4.43402
11.9971	3.6519
12.0062	4.19637
12.0153	4.90028
12.0245	3.73913
12.0427	3.29693
12.0609	4.2806
12.0974	3.42629
12.1157	3.97377
12.1339	4.83109
12.1431	4.18735
12.1431	5.08077
12.1431	4.29865
12.1522	4.47613
12.1613	4.53028
12.1613	4.76792
12.1704	3.73011
12.1704	3.9858
12.1704	4.12117
12.1795	3.66995
12.1887	4.51824
12.1887	4.22044
12.2069	4.07905
12.2069	3.40222
12.216	4.95443
12.2434	4.44605
12.2708	4.40694
12.2981	3.97076
12.3073	4.53028
12.3438	3.94369
12.3803	4.00385
12.3803	4.47011
12.3803	4.53629
12.3894	3.41425
12.3985	7.80315
12.3985	3.93767
12.4076	5.97118
12.4259	3.36612
12.4715	4.81906
12.4715	3.8745
12.4715	4.67467
12.4897	5.61923
12.508	4.25052
12.5354	4.23548
12.5445	4.47613
12.5718	4.05198
12.5718	3.30295
12.581	5.8689
12.581	3.60377
12.5901	5.25223
12.5901	3.78726
12.5992	3.8745
12.6083	3.80832
12.6266	4.2084
12.6266	3.58873
12.6357	4.12117
12.6631	4.29564
12.6996	5.56508
12.6996	3.88954
12.7178	3.12848
12.7178	5.9772
12.7178	4.53629
12.7817	4.27158
12.8091	5.40866
12.8364	3.83239
12.8547	4.38889
12.8638	4.13922
12.882	3.92564
12.882	4.1332
12.8912	4.31971
12.9094	4.55434
12.9094	5.13792
12.9185	3.62482
12.9277	5.89598
12.9277	4.5754
12.9459	4.57841
12.955	4.59946
12.9641	4.16629
12.9733	4.46109
12.9915	3.30596
13.0189	3.63686
13.0371	4.54532
13.0463	6.18175
13.0554	4.40995
13.0554	4.44003
13.0827	4.6506
13.0827	4.30767
13.0919	6.00126
13.101	3.98279
13.101	4.36182
13.1101	5.82679
13.1192	3.55263
13.1192	4.69873
13.1192	4.53329
13.1375	5.00557
13.174	4.26255
13.1922	3.72108
13.1922	3.53458
13.1922	3.92263
13.2014	4.22345
13.2014	3.97076
13.2105	4.27158
13.2196	3.73312
13.2378	3.17661
13.2378	4.28962
13.2378	4.17832
13.247	4.39491
13.247	3.58873
13.2561	3.71206
13.2652	5.84183
13.2835	3.26685
13.2835	3.77824
13.2835	3.98881
13.2926	4.2445
13.2926	4.4641
13.3017	3.98279
13.3017	4.93939
13.3017	4.1332
13.3108	4.00385
13.32	6.06443
13.32	4.34377
13.3291	3.08636
13.3382	4.85817
13.3838	5.01459
13.3838	4.03393
13.3929	6.66607
13.4021	4.03995
13.4021	3.30596
13.4112	3.67295
13.4112	4.43101
13.4203	4.83711
13.4203	4.8341
13.4294	4.65361
13.4294	3.45336
13.4568	3.4684
13.475	4.73784
13.475	5.30337
13.4933	4.75589
13.5115	4.11515
13.5207	3.27588
13.5298	4.62654
13.5298	4.62353
13.5389	4.4641
13.548	4.65361
13.5845	3.70003
13.5845	4.24751
13.5845	4.53629
13.5937	5.68842
13.6119	3.52555
13.621	3.66393
13.6301	5.23719
13.6301	3.83539
13.6301	5.13492
13.6393	6.64501
13.6484	3.81434
13.6484	4.54833
13.6575	4.3167
13.6758	3.22173
13.6849	3.77523
13.6849	5.0537
13.6849	4.81605
13.6849	3.6549
13.694	4.84613
13.7123	4.75589
13.7123	3.14352
13.7305	4.3558
13.7396	7.70989
13.7487	4.21743
13.7852	4.59946
13.7852	3.44734
13.7852	4.48215
13.8035	4.99353
13.8126	3.12848
13.8126	7.38802
13.8217	3.92263
13.8217	3.86247
13.84	4.55434
13.8491	3.96775
13.8491	5.73955
13.8491	4.55434
13.8582	4.29865
13.8582	4.54532
13.8673	3.48645
13.8856	4.2084
13.8947	4.44003
13.9038	3.55864
13.9038	3.80531
13.9495	7.41209
13.9677	6.08248
13.9677	3.82336
13.9768	4.71377
13.9768	4.15426
13.986	4.89126
14.0133	3.85344
14.0133	4.40393
14.0224	4.7589
14.0224	4.86719
14.0407	4.00385
14.0498	3.71808
14.0498	3.53458
14.0498	4.27458
14.0589	5.00557
14.1319	4.90028
14.141	3.96174
14.1502	3.89556
14.1502	4.51524
14.1502	3.53759
14.1593	4.86117
14.1593	4.18735
14.1867	5.65232
14.1867	4.73483
14.1867	5.03264
14.1867	4.93337
14.2049	4.52125
14.2505	4.81906
14.2505	4.03092
14.2505	4.25954
14.2505	4.3167
14.2688	5.48085
14.2827	3.79397
14.287	3.58873
14.287	4.37084
14.3144	3.85946
14.3235	4.44003
14.3326	4.41898
14.3509	4.15426
14.3509	4.00084
14.36	5.13191
14.36	4.05499
14.3965	3.73612
14.4147	5.30036
14.433	4.70174
14.4421	4.46711
14.4512	4.82508
14.4786	4.3167
14.5151	3.37815
14.5151	3.60677
14.5516	4.45207
14.5607	4.13621
14.5698	3.7993
14.5698	4.29263
14.579	4.06702
14.6155	3.84442
14.6337	4.37987
14.6337	4.27759
14.6428	4.26255
14.6519	7.379
14.6519	5.37256
14.6519	4.01287
14.6611	3.87751
14.6702	4.89727
14.6793	4.04596
14.6793	4.34377
14.6884	6.06744
14.7067	4.28662
14.7067	4.46711
14.7158	3.48043
14.7249	3.52555
14.7249	4.52125
14.7249	5.36955
14.7432	4.39491
14.7432	5.85086
14.7523	8.24534
14.7888	5.00857
14.807	4.00084
14.8253	5.5711
14.8253	6.3111
14.8618	5.09882
14.8618	3.84442
14.8618	4.67768
14.8618	4.54231
14.8709	3.88352
14.88	4.40694
14.8892	4.6115
14.8983	4.68971
14.9165	3.93767
14.9165	4.16328
14.953	3.36612
14.9621	4.62654
14.9713	5.49589
14.9713	4.81906
14.9986	3.43832
15.026	4.90028
15.0351	4.59646
15.0351	5.41167
15.0351	5.60118
15.0442	3.89255
15.0534	7.1203
15.0534	4.27759
15.0534	4.28662
15.0716	4.79199
15.0899	5.25825
15.099	3.33002
15.099	4.83109
15.1081	5.11386
15.1081	4.17532
15.1264	5.3515
15.1537	3.78426
15.1537	7.24664
15.1537	3.9858
15.172	4.34678
15.1902	3.80832
15.1993	3.60377
15.1993	4.05198
15.1993	4.13922
15.2267	3.58873
15.2358	4.54532
15.245	4.62353
15.245	4.99654
15.245	5.32443
15.2541	6.4585
15.2541	4.79499
15.2632	5.17402
15.2723	4.52727
15.2815	4.79199
15.2815	4.49418
15.2906	4.36784
15.2997	4.7589
15.3088	5.04467
15.3088	6.67208
15.3088	4.89727
15.3179	4.03393
15.3179	3.34807
15.3636	5.02361
15.3636	4.47613
15.3727	3.36311
15.3818	6.55777
15.3818	4.14223
15.4001	4.84012
15.4365	4.7619
15.4457	3.99182
15.4457	3.88052
15.4457	3.86548
15.4639	5.00857
15.4639	4.44605
15.4639	3.47742
15.473	5.14996
15.4822	4.49719
15.4913	4.05499
15.5369	4.88524
15.5552	4.72581
15.5643	4.47613
15.5643	5.23118
15.5734	3.44133
15.5916	4.33475
15.6008	5.06874
15.6008	4.46711
15.6008	4.10613
15.6008	4.2054
15.6008	5.75459
15.619	5.32744
15.6281	5.30939
15.6373	4.5032
15.6464	3.48043
15.6555	4.57239
15.6646	3.86848
15.6738	5.29736
15.6829	3.89857
15.692	4.41597
15.7011	4.6506
15.7102	4.7228
15.7194	4.9454
15.7194	6.44647
15.7467	3.70003
15.7467	7.18948
15.7559	5.49289
15.7559	4.2084
15.765	4.83109
15.7741	4.22044
15.7741	4.79499
15.7832	4.83109
15.7924	4.56337
15.7924	4.36483
15.8015	4.40694
15.8106	3.91962
15.8106	4.57239
15.8106	4.33475
15.8288	5.33947
15.838	4.71979
15.838	5.03865
15.8562	6.18175
15.8562	4.62654
15.8653	3.85043
15.8927	4.46711
15.9018	5.83582
15.9201	4.058
15.9292	13.0584
15.9292	3.99783
15.9383	4.38288
15.9566	4.10312
16.0113	4.34678
16.0113	3.79328
16.0113	4.10914
16.0204	3.86548
16.0387	3.51051
16.0478	4.12718
16.0569	4.00686
16.0661	4.43101
16.0661	4.06101
16.0752	3.52856
16.0843	4.13019
16.1025	5.49589
16.1117	5.3876
16.1117	4.24149
16.1482	4.28662
16.1482	4.71077
16.1482	4.21743
16.1573	4.058
16.1664	4.54833
16.1938	3.99182
16.1938	5.89899
16.2029	4.84914
16.2211	4.07905
16.2211	4.69272
16.2211	4.71377
16.2303	4.37084
16.2303	3.59474
16.2303	4.18133
16.2485	3.70905
16.2485	5.18004
16.2576	5.65533
16.2759	4.54532
16.285	4.83109
16.2941	5.47484
16.2941	4.2806
16.3033	3.9106
16.3124	4.84312
16.3215	3.91361
16.3306	4.77995
16.3398	4.44605
16.3398	4.07605
16.3489	4.90329
16.3489	6.07346
16.3671	4.74386
16.3671	5.30638
16.3945	4.47312
16.4036	4.96345
16.4219	4.78296
16.4219	5.00557
16.4219	4.77695
16.431	3.91661
16.4766	3.86848
16.4948	4.93638
16.4948	5.01158
16.504	4.07003
16.5131	4.85215
16.5405	3.89857
16.5405	4.52426
16.5496	3.8745
16.5678	5.06874
16.5678	4.79199
16.5861	3.86247
16.5952	4.59044
16.6043	6.54273
16.6043	5.07475
16.6043	4.30767
16.6043	4.50621
16.6499	4.04596
16.6499	4.2445
16.6591	3.95873
16.6773	4.62955
16.6864	4.2084
16.7047	3.67897
16.7138	4.44304
16.7138	5.0537
16.7229	5.11085
16.7229	7.02404
16.732	4.2054
16.732	3.88653
16.7594	5.52598
16.7777	5.32443
16.7959	4.06702
16.7959	4.29865
16.7959	4.22345
16.7959	4.73784
16.8142	5.29134
16.8233	4.70174
16.8324	4.77995
16.8324	5.68842
16.8415	4.12718
16.8598	5.35451
16.8689	3.7632
16.8871	5.21012
16.9236	3.53759
16.9236	5.36354
16.951	4.50922
16.9784	4.25052
16.9784	5.17402
16.9966	4.89126
17.0149	4.82207
17.024	4.87621
17.0422	4.60247
17.0605	4.43702
17.0605	3.89556
17.0696	3.88954
17.0879	5.06874
17.0879	4.17231
17.1426	4.13621
17.1517	4.99654
17.17	4.64759
17.1973	4.52727
17.2065	5.10183
17.2065	4.5393
17.2338	4.22345
17.243	5.0176
17.2521	6.19379
17.2703	4.07003
17.2794	3.45637
17.2794	4.63556
17.2886	4.77093
17.3159	3.89556
17.3159	4.77093
17.3251	3.86247
17.3342	3.87149
17.3433	5.93508
17.3524	4.1332
17.3616	3.42027
17.3616	6.06744
17.3616	5.41768
17.3707	4.90028
17.3707	4.41597
17.3798	4.45808
17.3889	4.44304
17.398	5.165
17.4072	5.7576
17.4163	4.80402
17.4254	4.04296
17.4437	5.25825
17.4528	4.13922
17.471	4.09109
17.471	12.1409
17.4984	4.64759
17.5349	4.11214
17.5714	3.55564
17.5896	4.41597
17.5896	5.24923
17.6079	5.57411
17.6261	4.40093
17.6535	4.74686
17.6535	4.48215
17.6717	4.26857
17.7082	4.54231
17.7265	4.1693
17.7265	4.59044
17.7356	4.70475
17.7447	4.37686
17.7539	5.02061
17.7812	6.72021
17.7995	5.99826
17.836	5.49289
17.836	5.52598
17.8542	5.13191
17.8816	4.43402
17.8907	4.4641
17.8907	4.51524
17.8998	4.37385
17.8998	4.22044
17.9181	5.02963
17.9181	4.25654
17.9272	4.34979
17.9272	5.57711
17.9272	4.24149
17.9637	4.77394
17.9728	4.85817
18.0002	4.12117
18.0093	4.53629
18.0367	5.03565
18.0458	4.93939
18.0549	3.43832
18.064	4.40694
18.064	4.84312
18.064	4.52125
18.0914	4.34979
18.0914	3.53759
18.1188	5.02963
18.1553	5.16199
18.21	5.06272
18.2191	3.94068
18.2283	6.45549
18.2283	4.56637
18.2283	4.78898
18.2556	4.058
18.283	5.2041
18.3104	3.73612
18.3104	5.46581
18.3377	5.77866
18.3377	5.30638
18.3469	4.59646
18.3742	5.09882
18.3834	5.58313
18.3925	6.47655
18.3925	5.15597
18.4016	4.99654
18.4381	4.60247
18.4472	4.48515
18.4563	3.97377
18.4563	4.27158
18.4837	4.12718
18.4928	4.16629
18.4928	5.19809
18.502	5.09581
18.502	5.95614
18.5111	5.39963
18.5202	4.2445
18.5567	3.88954
18.5658	4.22645
18.5932	4.37084
18.6206	4.28662
18.6662	5.46882
18.6662	4.84012
18.6662	5.94712
18.7118	4.12117
18.7209	3.63385
18.73	3.65791
18.7483	4.19336
18.7574	5.67939
18.7574	4.2445
18.8304	3.68198
18.8395	5.00256
18.8486	3.9858
18.8486	5.33045
18.876	6.76233
18.8943	4.03393
18.9125	4.38288
18.9308	5.10784
18.9581	8.8199
18.9672	4.88524
18.9764	5.38459
18.9855	4.24751
18.9946	3.81434
19.022	3.9106
19.022	4.65963
19.0494	4.07003
19.0494	4.36483
19.1132	4.73182
19.1497	5.0928
19.1497	5.27329
19.1497	4.50922
19.1771	4.89727
19.1953	5.01158
19.2318	5.57411
19.2501	5.12288
19.2683	3.81434
19.3048	3.40523
19.3231	3.56466
19.3322	4.41898
19.3595	5.61321
19.3869	5.14093
19.4143	5.18605
19.4417	4.16027
19.4417	3.84141
19.5511	6.69314
19.5603	5.36354
19.5694	3.63986
19.5694	4.77695
19.5876	4.55735
19.5876	4.7619
19.6789	4.5393
19.6971	5.27931
19.7245	4.14824
19.7336	5.02361
19.7427	4.98752
19.761	5.165
19.7701	4.02491
19.7792	3.73312
19.7975	5.07174
19.8248	4.92134
19.834	4.48515
19.8522	4.56337
19.8522	4.81304
19.8887	4.83711
19.9069	4.65662
19.9069	4.93337
19.9617	4.99052
20.0164	4.40393
20.062	3.85344
20.0712	5.08979
20.0803	4.96646
20.1715	16.2831
20.1806	5.26427
20.1989	4.33776
20.208	5.54402
20.2354	5.08077
20.2445	3.68499
20.2536	4.03995
20.3266	5.33045
20.3449	4.57841
20.3814	5.05971
20.4087	4.68068
20.4361	5.73655
20.4543	4.54231
20.5547	5.96216
20.5729	4.89426
20.5912	4.65963
20.5912	3.92865
20.6094	8.19421
20.6186	5.18906
20.655	4.97548
20.7098	5.76964
20.7919	5.17402
20.8284	4.13621
20.8375	4.22946
20.874	4.11515
20.8831	5.46882
20.9105	4.85817
20.9561	6.03134
20.9652	4.49117
21.02	4.03995
21.0565	5.52297
21.0747	5.38158
21.093	5.35451
21.321	5.16801
21.3667	5.95012
21.3758	5.08378
21.54	4.09109
21.6495	3.97979
21.686	41.7381
21.7133	4.30467
21.7133	3.82938
21.7681	4.41597
21.8137	3.8023
21.9323	15.2032
21.9506	5.32142
22.0053	4.12117
22.0783	4.31971
22.2425	4.62353
22.2516	5.32443
22.3064	5.42671
22.4523	4.9093
22.5071	4.36182
22.6165	4.15426
22.6165	3.79328
22.6987	4.11214
22.9541	4.33475
23.8847	100
24.9703	4.99955
25.5451	8.10998
26.0195	11.5633
26.2111	4.6115
27.4975	36.167
27.8259	12.4417
28.3186	6.75631
29.3313	31.6879
30.1524	48.6899
30.8913	9.81861
31.3749	10.5616
32.1047	11.1272
32.5518	8.62437
34.4677	31.1073
36.7302	24.339
36.8944	31.5706
39.0749	12.7877
39.168	14.0474
39.2665	11.5844
39.7956	21.0571
40.8174	70.8931
41.6659	7.77006
42.1221	29.4679
45.9447	25.9032
47.0304	21.6316
47.4501	12.168
47.6416	15.143
48.0704	18.7588
48.6817	25.3738
51.0081	36.549
52.3766	19.0566
52.3949	22.5281
52.6959	30.3131
53.809	8.46193
54.6939	7.83924
55.1318	16.7494
55.5059	18.9243
57.4126	26.8959
59.1187	31.0351
59.7208	21.1593
61.5455	32.485
70.0301	15.6484
70.3312	32.461
71.207	18.1422
72.2653	17.8203
76.3799	44.8395
77.5842	24.5586
80.6769	24.6488
85.8316	41.6178
87.9755	29.6002
89.2072	22.1129
89.2619	56.5713
91.0227	63.9473
93.267	41.714
98.148	39.1752
100	73.1342
0.447039	0.706916
0.775477	0.523418
0.894079	0.917486
0.912326	1.11001
0.976188	0.887405
1.13128	1.24537
1.30463	0.875372
1.5692	1.28448
1.57832	0.499353
1.64219	0.821226
1.73342	1.31757
1.97062	1.08895
2.05273	1.37773
2.08923	1.46196
2.09835	1.16716
2.10747	1.2183
2.40854	1.30253
2.43591	1.59432
2.49065	0.718948
2.49065	1.39578
2.52714	1.2544
2.56363	1.52513
2.57276	1.39578
2.60925	1.23334
2.60925	1.19724
2.71873	1.23635
2.7461	1.23635
2.78259	0.767079
2.79172	1.61237
2.8647	1.52814
2.87383	1.08895
2.88295	1.35968
2.89207	1.32058
2.91032	1.61538
2.92856	1.3266
2.92856	1.49806
2.96506	1.8801
2.97418	1.75375
2.9833	2.03652
2.99243	1.75676
3.01067	1.38676
3.02892	1.48603
3.02892	1.09798
3.05629	1.53717
3.05629	0.803177
3.06541	1.77481
3.11103	1.6605
3.12015	1.12505
3.12928	1.75676
3.14752	1.26944
3.21139	2.07863
3.21139	1.63643
3.28437	1.6244
3.30262	1.69359
3.31174	2.29522
3.32086	1.31456
3.32999	1.6244
3.32999	2.03652
3.33911	1.23936
3.33911	1.57928
3.35736	1.71164
3.35736	1.69058
3.35736	1.70863
3.36648	1.3657
3.38473	1.48302
3.38473	1.17318
3.39385	1.46497
3.4121	1.67554
3.43034	1.68156
3.44859	3.48946
3.45771	1.49806
3.49421	2.05156
3.52158	2.11774
3.53982	1.41985
3.55807	1.0348
3.58544	0.872364
3.59456	1.65448
3.60369	1.65749
3.64018	1.57326
3.64018	2.30424
3.64018	0.827242
3.6493	1.87408
3.6858	2.14481
3.6858	1.23635
3.6858	1.37773
3.69492	1.40782
3.70404	1.70261
3.71316	1.45895
3.75878	2.2892
3.75878	1.5492
3.75878	1.57928
3.77703	1.60936
3.78615	2.15083
3.78615	1.6244
3.78615	0.989682
3.82264	1.19123
3.82264	1.18822
3.83177	0.950576
3.84089	1.82896
3.84089	1.4379
3.86826	1.73871
3.88651	2.12676
3.88651	1.33261
3.88651	1.51912
3.89563	2.38847
3.89563	1.82294
3.89563	1.26342
3.91388	1.2183
3.91388	1.6244
3.923	1.61538
3.923	2.18993
3.923	1.22733
3.93212	1.00171
3.94125	1.82294
3.95037	1.65148
3.95037	1.56725
3.97774	1.45595
3.98686	1.93424
3.98686	1.81993
3.99599	2.0305
3.99599	1.81993
3.99599	0.989682
4.00511	1.35968
4.00511	1.4409
4.02336	1.85603
4.05073	1.96432
4.05073	1.14009
4.05985	2.25611
4.06897	1.76879
4.0781	1.76278
4.0781	2.09969
4.0781	1.33261
4.10704	1.43122
4.12371	1.48302
4.12371	1.76579
4.1602	1.60936
4.1602	1.91018
4.16933	1.78684
4.17845	1.10098
4.17845	1.19424
4.1967	2.01245
4.1967	1.82896
4.1967	1.86205
4.1967	1.38375
4.1967	0.857323
4.21494	1.36269
4.23319	1.91619
4.24231	1.88611
4.24231	1.18822
4.26056	2.16286
4.26056	2.35538
4.26968	1.53717
4.26968	1.37773
4.27881	2.14782
4.30618	2.05758
4.30618	1.42586
4.3153	1.57928
4.32442	1.81993
4.32442	2.01546
4.34267	1.7327
4.34267	1.46196
4.34267	1.53115
4.34267	1.24537
4.35179	1.56424
4.38829	1.8801
4.38829	1.65448
4.41566	1.53416
4.42478	2.18693
4.4339	0.824234
4.48864	2.29221
4.49776	2.10871
4.51601	1.66652
4.51601	1.39879
4.52513	1.23936
4.53426	1.74774
4.53426	1.83798
4.54338	1.77782
4.54338	1.72969
4.54338	1.30554
4.5525	2.55693
4.56163	2.19595
4.56163	1.32359
4.56163	1.24237
4.589	1.75375
4.589	1.8831
4.59812	1.82595
4.59812	2.02749
4.61637	1.78684
4.61637	1.81392
4.62549	1.70863
4.62549	1.77782
4.62549	1.30253
4.63461	2.16888
4.64374	2.05758
4.7076	1.11903
4.71672	1.62139
4.74409	1.86806
4.75322	2.3614
4.78059	1.51611
4.78059	1.44692
4.78971	2.214
4.80796	1.45294
4.8262	1.96432
4.83533	1.70863
4.84445	1.81692
4.85357	2.04554
4.8627	1.7327
4.87182	1.9192
4.87182	1.95831
4.87182	2.08766
4.87182	1.44993
4.87182	1.4379
4.89006	1.36269
4.89919	1.64546
4.91743	1.81091
4.92656	2.19294
4.93568	1.87408
4.9448	3.09238
4.95393	2.09668
4.96305	1.98538
4.97217	2.26213
4.97217	1.77782
4.9813	2.26815
4.9813	1.55221
4.99042	2.01245
4.99042	1.98237
4.99954	2.14481
4.99954	1.82595
5.01779	2.38847
5.01779	1.41684
5.03604	2.02749
5.03604	1.76278
5.03604	1.94627
5.04516	1.58229
5.05428	2.03652
5.05428	1.26643
5.07253	1.67554
5.07253	2.57799
5.07253	1.25139
5.09078	1.50708
5.09078	1.28147
5.0999	1.80489
5.0999	2.12376
5.11815	1.81993
5.11815	2.25912
5.12727	1.42586
5.12727	1.64546
5.12727	1.9914
5.13639	2.22603
5.13639	1.89213
5.14552	2.01546
5.16376	1.45595
5.17289	2.32229
5.17289	1.49806
5.17289	1.65148
5.19113	1.60034
5.20026	2.1388
5.20026	1.60936
5.20938	2.15384
5.20938	1.36871
5.20938	1.76879
5.22763	1.57326
5.22763	2.00644
5.24587	1.38676
5.26412	2.15384
5.27324	2.0305
5.28236	1.9944
5.28236	2.18693
5.29149	2.3975
5.29149	1.82294
5.30061	1.86205
5.30061	1.88912
5.30061	1.83196
5.30061	1.94327
5.31886	1.79286
5.3371	1.52814
5.34623	1.83798
5.34623	2.1388
5.34623	1.76278
5.35535	3.24279
5.35535	1.64245
5.3736	1.41985
5.3736	1.74172
5.3736	1.95229
5.38272	2.15083
5.39184	2.34335
5.39184	1.80188
5.39184	2.49677
5.40097	1.98237
5.40097	1.60335
5.40097	1.86806
5.40097	1.56424
5.41009	2.2862
5.42834	2.25912
5.42834	1.94627
5.42834	1.41383
5.42834	1.41684
5.43746	2.09668
5.43746	1.30855
5.45571	2.5449
5.46483	2.11473
5.46483	2.00042
5.46483	1.32058
5.48308	2.18091
5.48308	1.69359
5.4922	1.96733
5.50132	1.87408
5.50132	1.76879
5.52869	2.11473
5.53782	1.24838
5.54694	1.81091
5.54694	1.70261
5.54694	2.00343
5.54694	2.15685
5.55606	2.45465
5.56519	2.20498
5.56519	1.23936
5.58343	1.9192
5.58343	2.95701
5.58343	2.06058
5.58343	2.71335
5.59256	1.88611
5.59256	1.96432
5.59256	1.96432
5.61993	2.584
5.62905	1.97636
5.62905	2.00343
5.64729	1.7327
5.64729	1.34464
5.65642	2.15685
5.65642	1.88912
5.65642	2.64717
5.65642	2.49376
5.65642	2.65921
5.66554	2.34636
5.66554	2.61108
5.66554	3.78726
5.66554	2.27416
5.66554	1.71765
5.68379	2.26815
5.68379	1.39578
5.69291	2.35839
5.70203	2.29221
5.708	2.17446
5.71116	1.5131
5.7294	1.89213
5.7294	1.78083
5.74765	1.67855
5.75677	1.97636
5.7659	1.61237
5.77502	1.15513
5.77502	1.44391
5.78414	1.02277
5.79327	1.69961
5.79327	1.9944
5.80239	2.12977
5.80239	2.15384
5.82064	1.81392
5.82976	1.40782
5.82976	2.44864
5.82976	1.54619
5.82976	1.85001
5.84801	1.66952
5.84801	1.59432
5.85713	1.81392
5.86625	1.85603
5.86625	1.60635
5.86625	1.51912
5.86625	1.93123
5.87538	2.06058
5.87538	1.63343
5.8845	2.83067
5.89362	1.93123
5.91187	2.05156
5.92099	2.29522
5.93012	2.47872
5.93924	2.41555
5.94836	2.11774
5.94836	2.38847
5.94836	2.3614
5.94836	1.67253
5.95749	1.97636
5.95749	1.63944
5.96661	2.37644
5.96661	2.02449
5.98486	1.8079
5.99398	2.11774
6.0031	2.02449
6.0031	2.99913
6.01223	1.88912
6.01223	2.49677
6.02135	1.47399
6.03959	2.50278
6.03959	1.90416
6.03959	2.41855
6.05784	1.85904
6.06696	2.30725
6.06696	1.82595
6.07609	1.93123
6.09433	1.83196
6.09433	1.81993
6.10346	1.08895
6.11258	2.02148
6.11258	2.37343
6.13083	2.00042
6.13083	3.55263
6.13083	2.34335
6.13083	1.75375
6.14907	2.02449
6.16732	1.79587
6.16732	1.83196
6.17644	2.02449
6.17644	1.34765
6.17644	1.89814
6.17644	1.56424
6.17644	1.53717
6.18557	1.97636
6.18557	2.10571
6.20381	2.20197
6.20381	1.41082
6.21294	2.33733
6.21294	1.80188
6.22206	1.65749
6.22206	1.63944
6.22206	2.17189
6.22206	2.13579
6.23118	1.95831
6.23118	2.11774
6.24031	2.13278
6.24031	3.0623
6.24031	2.67726
6.24031	2.15985
6.24943	1.47399
6.24943	1.97335
6.25855	1.99741
6.25855	2.04254
6.26768	2.42156
6.26768	1.67253
6.26768	1.87408
6.2768	1.89213
6.2768	2.13278
6.28592	1.52212
6.28592	2.26815
6.29505	2.05156
6.29505	1.6244
6.30417	2.01847
6.30417	2.06058
6.30417	2.20798
6.30417	2.26815
6.31329	2.46368
6.31329	1.55221
6.31329	2.52083
6.32242	1.95831
6.32242	1.78383
6.32242	1.27245
6.33154	2.19294
6.33154	1.92823
6.34066	1.51611
6.34979	1.844
6.35891	2.12376
6.35891	1.94026
6.35891	2.09367
6.35891	1.62741
6.35891	1.53115
6.36803	4.1332
6.36803	2.40351
6.36803	1.78083
6.37716	3.21872
6.40453	2.31026
6.40453	1.97636
6.40453	1.42887
6.41365	3.08035
6.41365	1.82294
6.41365	2.40351
6.43189	2.1027
6.43189	2.35839
6.45014	2.04254
6.45926	1.77481
6.45926	2.4727
6.45926	1.28147
6.46839	2.12075
6.46839	1.94327
6.47751	2.30725
6.48663	2.00644
6.49576	1.79286
6.50488	1.95229
6.50488	1.57326
6.514	1.82595
6.514	1.96132
6.514	2.05156
6.52313	1.83798
6.53225	1.82896
6.54137	2.214
6.54137	2.02749
6.54137	2.22904
6.5505	1.80188
6.5505	1.98237
6.5505	1.85904
6.5505	1.43489
6.55962	2.30725
6.55962	2.23506
6.57787	2.22002
6.57787	1.90416
6.58699	1.86806
6.59611	2.01245
6.59611	1.89814
6.61436	2.22904
6.61436	1.9914
6.62348	1.66652
6.63261	1.85001
6.63261	2.2892
6.65085	2.46969
6.65998	2.60506
6.65998	2.31026
6.6691	2.63514
6.6691	2.31327
6.67822	2.09067
6.67822	2.52083
6.67822	1.49806
6.69647	1.82595
6.69647	2.584
6.70559	2.07562
6.70559	2.13278
6.70559	1.79587
6.70559	2.4336
6.70559	2.26514
6.70559	1.34765
6.72384	1.86806
6.72384	1.8831
6.72384	2.06359
6.74209	1.87709
6.74209	2.16286
6.76033	2.31026
6.76946	1.72668
6.76946	1.81091
6.76946	2.4336
6.77858	1.20326
6.77858	2.30124
6.77858	1.14611
6.7877	2.57799
6.7877	1.73871
6.79683	2.29823
6.80595	2.07262
6.80595	1.90416
6.80595	1.66652
6.80595	2.64417
6.81507	2.70433
6.81507	2.24408
6.82419	2.18392
6.82419	2.08465
6.83332	2.62311
6.84244	2.40051
6.86069	1.33863
6.86981	1.57627
6.87893	1.93123
6.87893	3.45937
6.87893	2.214
6.87893	1.86205
6.88806	2.76148
6.88806	1.83798
6.89718	2.39449
6.89718	1.8831
6.89718	2.24107
6.89718	2.00644
6.92455	1.90416
6.92455	2.02749
6.93367	1.29952
6.93367	1.59131
6.93367	1.9914
6.9428	1.88912
6.95192	1.98538
6.97017	1.96132
6.97929	2.33433
6.98841	2.24107
7.00666	2.29221
7.00666	2.48473
7.01578	1.91018
7.01578	2.02148
7.02491	2.34034
7.02491	2.07863
7.02491	1.74774
7.03403	2.0666
7.03403	1.67855
7.04315	2.18693
7.04315	1.86806
7.04315	1.20928
7.05228	2.00042
7.05228	2.02449
7.0614	1.9944
7.07965	2.40051
7.07965	1.99741
7.07965	1.40481
7.08877	1.79887
7.09789	2.40351
7.09789	1.93123
7.09789	1.41985
7.09789	1.82595
7.10702	1.58229
7.10702	1.9944
7.11614	2.23506
7.11614	2.38847
7.11614	1.70261
7.11614	2.43059
7.12526	2.45766
7.12526	2.26213
7.13439	2.84872
7.13439	1.76879
7.14351	2.01546
7.14351	1.88611
7.18	2.1418
7.18	2.26213
7.18913	1.86806
7.18913	2.22904
7.19825	2.49677
7.19825	1.96132
7.19825	2.84571
7.21649	2.02449
7.23474	2.0305
7.23474	2.29522
7.23474	1.80188
7.25299	1.81993
7.26211	2.30124
7.26211	2.40351
7.26211	2.03652
7.26211	1.6605
7.27123	1.69961
7.27123	1.87107
7.28948	2.28319
7.2986	2.08766
7.2986	2.2501
7.30773	2.49075
7.30773	2.03652
7.30773	2.31026
7.31685	1.85904
7.32597	1.67554
7.3351	2.20798
7.3351	2.23506
7.3351	2.08465
7.34422	2.21701
7.34422	2.31026
7.36247	1.82294
7.36247	1.82896
7.37159	1.78985
7.38071	1.65448
7.39896	1.64847
7.40808	1.46798
7.41721	1.72367
7.41721	2.15985
7.41721	2.09367
7.43545	1.98839
7.43545	1.75977
7.44458	1.97034
7.44458	1.9553
7.46282	2.09067
7.46282	2.08164
7.46282	1.81993
7.47195	2.30725
7.48107	2.30124
7.48107	2.1388
7.49019	1.78383
7.49932	1.95229
7.50844	2.25311
7.51756	2.50278
7.51756	2.29221
7.51756	1.71765
7.52669	2.52384
7.53581	1.82294
7.53581	2.72839
7.56318	2.22302
7.5723	1.8079
7.5723	2.01847
7.5723	2.37644
7.5723	1.95229
7.5723	1.9914
7.58143	2.64116
7.59055	1.6966
7.59967	1.59131
7.60879	2.21099
7.60879	1.94026
7.60879	1.99741
7.60879	1.90115
7.60879	2.67726
7.60879	1.82595
7.61792	2.09969
7.62704	2.8397
7.66353	2.72238
7.66353	2.59904
7.66353	2.27416
7.66353	1.52212
7.67266	2.58099
7.68178	2.41555
7.6909	2.43961
7.6909	1.92522
7.70003	2.02148
7.70003	2.00042
7.70915	1.90717
7.70915	2.02148
7.70915	2.41254
7.70915	1.92823
7.7274	2.15985
7.7274	3.9858
7.7274	2.27717
7.74564	2.33433
7.74564	2.18993
7.75477	2.50278
7.75477	1.63042
7.75477	1.82896
7.79126	1.94026
7.79126	2.08164
7.79126	2.00945
7.80038	2.24408
7.80038	1.97034
7.80038	2.04855
7.80951	1.87107
7.80951	1.77481
7.80951	2.68026
7.81863	2.16888
7.82775	2.07562
7.82775	1.98839
7.83688	1.68457
7.83688	2.37042
7.83688	2.96604
7.83688	1.35668
7.87337	1.54017
7.88249	2.5088
7.88249	2.2862
7.88249	1.86806
7.88249	2.06359
7.89162	2.97205
7.90074	2.68026
7.92811	2.6953
7.93723	2.49677
7.93723	2.20498
7.94636	2.11774
7.95548	2.2862
7.95548	2.18392
7.95548	1.5131
7.9646	1.78684
7.9646	2.29522
7.9646	2.3975
7.97373	2.21099
7.98285	2.20798
7.98285	2.38546
7.98285	2.09969
7.98285	2.25912
7.99197	2.60506
8.00109	3.11344
8.00109	1.37773
8.01934	2.56595
8.02846	1.98839
8.02846	2.08164
8.02846	2.47571
8.03759	1.51009
8.04671	2.64717
8.05583	2.15083
8.05583	2.22002
8.05583	1.82294
8.06496	2.46067
8.06496	1.90717
8.06496	2.22002
8.07408	2.10871
8.0832	1.47099
8.09233	2.214
8.09233	2.11774
8.10145	1.5131
8.11057	2.10571
8.11057	2.30424
8.1197	2.09668
8.1197	2.49075
8.1197	2.22904
8.1197	2.63514
8.12882	2.09367
8.13794	2.24709
8.14707	1.89814
8.14707	1.9944
8.14707	1.97034
8.14707	1.64546
8.18356	1.72367
8.19268	2.59002
8.19268	2.79157
8.19268	2.29522
8.20181	2.36441
8.21093	2.43961
8.22005	2.05758
8.22005	2.02148
8.22918	2.20798
8.2383	2.05758
8.2383	1.97636
8.24742	2.08465
8.26567	1.93123
8.26567	1.86806
8.28392	2.1418
8.29304	2.58701
8.30216	1.94928
8.31129	2.52384
8.31129	2.05758
8.33866	1.94627
8.36603	2.39449
8.36603	1.38676
8.37515	2.12376
8.37515	2.1418
8.39339	2.24408
8.39339	2.49977
8.41164	1.90115
8.41164	1.85001
8.42076	2.55693
8.42076	2.5088
8.42076	1.65448
8.43901	1.65749
8.44813	2.23205
8.44813	1.60034
8.45726	1.66351
8.45726	2.75547
8.46638	2.48473
8.46638	2.59904
8.46638	2.89083
8.4755	2.44262
8.4755	1.90717
8.48463	2.33433
8.49375	1.67554
8.49375	2.01245
8.49375	1.82595
8.512	2.05156
8.52112	3.44734
8.52112	2.53286
8.52112	2.3975
8.53024	2.14481
8.53024	2.20498
8.53937	2.52083
8.55761	2.22904
8.56674	2.23205
8.56674	1.91018
8.58498	2.72539
8.58498	2.04254
8.58498	2.09668
8.59411	2.02749
8.60323	2.22904
8.6306	1.57928
8.6306	1.77782
8.63972	2.59904
8.63972	1.81692
8.65797	2.30124
8.66709	2.32229
8.67622	1.99741
8.67622	2.26514
8.70359	2.13278
8.71271	1.8831
8.72183	1.87709
8.74008	2.46668
8.7492	2.23205
8.7492	2.09367
8.75832	2.26514
8.76745	1.69359
8.78569	2.90287
8.79482	2.68628
8.79482	2.37343
8.80394	2.27416
8.82219	2.06359
8.82219	2.30725
8.82219	2.35839
8.84956	2.25311
8.85868	1.89213
8.8678	2.19595
8.8678	2.01546
8.87693	2.57498
8.87693	2.00644
8.87693	2.46067
8.87693	2.55693
8.87693	1.93424
8.9043	1.68156
8.91342	2.05156
8.94079	7.03005
8.94079	2.20498
8.94079	2.29221
8.94991	2.3253
8.94991	2.72839
8.95904	3.11645
8.95904	2.32831
8.95904	2.40953
8.96816	2.30424
8.96816	2.61108
8.97728	2.13278
9.00465	2.95701
9.01378	1.50708
9.03202	2.02148
9.03202	2.19294
9.04115	2.17189
9.04115	2.56295
9.04115	2.81864
9.04439	1.99287
9.07764	2.22002
9.07764	1.80188
9.08676	2.19896
9.10501	2.15985
9.11413	1.61839
9.11413	2.1418
9.1415	2.4727
9.15975	1.72066
9.16887	2.59604
9.17799	2.3975
9.17799	2.36441
9.17799	2.39148
9.19624	1.93123
9.20536	2.39148
9.20536	1.84701
9.22361	2.12376
9.22361	2.99612
9.24186	2.34937
9.25098	2.70433
9.25098	2.11774
9.26923	1.85302
9.27835	2.32229
9.28747	2.85173
9.28747	2.08465
9.2966	1.71765
9.30572	1.74473
9.30572	2.51782
9.31484	2.09969
9.31484	2.04855
9.31484	2.82165
9.31484	2.33132
9.34221	2.62612
9.34221	2.1027
9.35134	2.60807
9.35134	2.30124
9.36046	2.49977
9.36958	1.85603
9.36958	2.01245
9.38783	2.38246
9.39695	1.7327
9.39695	2.15685
9.4152	2.15685
9.4152	2.6923
9.4152	2.61408
9.44257	2.34937
9.45169	2.40051
9.46994	2.3253
9.47906	2.02749
9.47985	1.95698
9.48819	3.01718
9.49731	3.04425
9.49731	1.55221
9.49731	1.79286
9.51556	2.72238
9.51556	1.78383
9.52468	2.19595
9.5338	2.2501
9.54292	1.81392
9.55205	1.82896
9.56117	2.68026
9.57029	2.09668
9.57029	2.22002
9.57029	2.05156
9.60679	2.56595
9.63416	4.58142
9.63416	2.35237
9.63416	1.88912
9.6524	2.30124
9.66153	2.51482
9.66153	1.8831
9.67065	2.02449
9.6889	1.94627
9.69802	2.37644
9.73451	2.27115
9.75276	2.33132
9.75276	2.52384
9.76188	2.98108
9.76188	1.8831
9.76188	2.27416
9.78013	2.23506
9.78013	2.11172
9.78925	2.00343
9.79838	2.00042
9.81662	2.37343
9.83487	1.81392
9.83487	2.12376
9.83487	1.85001
9.85312	1.70863
9.85312	2.4366
9.88329	2.18924
9.90786	2.09969
9.91698	2.22002
9.98996	2.79758
9.99909	2.15685
10.0447	1.98839
10.0447	2.53286
[truncated: 1,271 more rows]

## Sheet: P67231GFP-PintmChe
GFP (% of max - bg)	mCHE (% of max - bg)
19.8324	9.36731
25.6097	7.04328
18.3756	5.34453
19.1087	11.0894
17.5601	9.0196
16.3422	7.9562
20.7224	13.3066
20.6878	9.3532
21.1988	11.285
24.6063	7.3785
17.1039	12.3365
17.7837	8.90429
22.9484	6.9954
20.9294	11.0984
21.5132	8.44794
15.2227	5.41468
11.731	6.08324
18.2355	7.15129
14.5173	6.78045
16.6453	6.13794
13.3994	4.35654
12.6559	3.11375
15.8238	4.5924
13.9023	4.88255
17.0373	6.07301
15.4739	7.70282
14.8824	12.3289
11.709	7.08454
12.2895	7.35609
25.8297	9.50429
19.5612	5.49579
17.1754	10.1813
19.3424	11.9372
17.2269	12.9456
16.2258	9.8599
16.1106	9.7916
14.9477	8.44612
10.9271	6.62597
18.9456	12.3325
19.8049	7.69805
18.7215	8.79866
16.6306	9.87693
19.1224	7.30749
15.8165	5.34288
20.3279	4.76419
17.0158	4.85432
15.3954	4.89361
17.369	7.33863
19.7654	5.93342
15.5223	3.99358
25.8497	6.08885
23.788	13.2926
22.1915	9.11963
24.3774	8.52177
24.8847	8.57304
25.252	7.48426
24.8283	7.44956
27.3608	8.35518
17.214	8.93946
17.5651	8.01876
13.0595	9.06047
14.7864	7.95984
12.9125	8.80621
14.9232	6.34639
23.6234	8.94747
26.5283	6.1004
26.0952	9.60643
20.381	7.68494
15.3574	4.9209
15.1712	4.53747
18.6316	4.16918
17.4776	6.26178
15.5897	5.59989
18.9621	5.16215
13.928	5.43312
12.7935	7.62734
9.90647	5.57964
18.429	6.11279
17.0101	6.55162
15.5663	4.2722
20.2854	8.52666
20.7324	10.6537
23.8123	11.0792
28.5059	13.6741
53.6459	25.8026
13.5761	9.96738
36.8271	24.4557
24.4648	6.41001
25.3849	7.32332
25.735	8.57527
24.3874	9.7476
24.2921	9.21523
20.0599	9.25344
21.913	8.99532
19.1738	8.3154
18.9781	9.83175
16.6458	4.72159
16.4021	5.17456
16.9424	4.94074
18.6514	5.55326
20.651	6.1101
31.835	8.04883
15.2203	6.49587
22.3944	9.46901
15.9487	9.97772
15.3827	7.12892
24.0438	6.90214
17.2532	3.74243
15.235	8.78555
13.7765	4.51848
12.3068	10.3577
14.789	8.62013
15.4063	6.3176
15.6182	6.95235
13.6871	5.40652
23.2063	7.25389
18.5896	10.8061
20.6127	10.9224
54.5818	31.663
49.4436	33.8596
18.3254	7.4688
18.8475	12.4191
17.4398	11.5791
13.1065	7.2819
16.6303	8.47005
14.3208	7.7097
21.0306	8.22515
50.4847	16.9593
34.6729	16.6709
24.6061	9.59355
24.7265	9.96548
23.1935	8.99422
24.4825	6.94697
22.0961	8.73437
22.6064	11.6557
19.0258	8.87965
36.179	25.9806
17.746	7.29767
11.7129	3.84926
11.6952	3.22052
20.575	4.80779
17.4674	5.49951
58.4253	13.8027
24.9501	4.28131
17.0041	5.26502
15.5724	7.52055
18.8575	8.56402
16.4839	7.34714
15.9227	6.86212
15.8268	9.02297
17.7072	8.36853
16.8652	7.12214
32.944	12.9598
14.9174	8.75911
13.1034	6.76336
15.6086	4.14805
16.3372	6.35429
14.6076	6.64049
11.9436	9.00679
12.2915	7.95518
12.2917	5.36945
14.292	7.99736
11.5874	7.7702
14.6924	3.29625
13.422	2.59018
23.0209	14.0085
24.9118	9.01633
21.0437	6.68078
22.2712	9.7982
24.0033	9.52813
14.2368	6.65383
11.5475	5.54063
13.724	11.8439
13.9836	6.62093
18.9751	10.4064
15.4737	6.79682
16.5181	7.03118
17.7422	7.24318
17.869	8.14106
15.8817	4.92072
13.189	4.65453
12.9291	6.9731
22.1491	5.5913
22.0413	12.6383
23.7956	11.0846
26.2869	8.13603
19.1076	4.09725
19.8648	5.38453
12.4013	5.86444
9.23514	4.07141
20.4017	8.17291
18.1034	7.47833
19.8482	6.2448
22.7904	6.09762
76.3081	26.2428
21.0705	9.70152
31.8508	11.6833
15.8589	4.8776
18.2942	5.88657
16.0463	10.1073
16.9422	5.15918
17.0802	4.78743
16.5987	9.28397
15.1079	7.13311
20.8981	13.992
41.5	23.6153
14.7151	12.0904
13.9543	9.49236
17.5892	7.32786
26.5528	7.04333
44.8993	16.9774
20.3223	9.40481
15.9098	8.49531
12.4214	3.33141
13.6305	6.1772
12.2156	4.47228
15.4908	4.67867
26.1854	9.70638
23.2101	9.77166
25.1718	9.3633
20.4497	8.5634
19.5736	11.9555
15.123	7.81823
16.4258	5.40329
14.9938	3.87861
11.9537	5.96898
13.1937	10.4538
12.0744	7.1464
14.5756	7.51849
13.9703	7.11487
15.5728	11.1393
17.8666	5.35965
17.5356	9.13449
16.6343	5.233
14.1916	5.40341
19.4326	7.22142
19.0362	6.75125
14.2117	9.77347
12.7745	5.98059
15.3725	2.06981
14.5578	5.34879
11.9643	5.46341
14.9618	6.70307
14.478	8.47923
31.1947	34.3249
25.6037	10.5136
14.4522	6.11747
16.9016	5.15776
18.5077	6.7712
21.55	9.4485
13.0949	2.95051
21.2387	9.66574
20.0776	4.58159
12.3995	5.61585
12.5769	12.3072
15.0708	7.682
10.6463	6.93697
25.4007	5.12082
19.1604	3.91556
14.2342	2.16769
14.2048	4.96947
17.2227	7.29919
12.3059	3.66235
15.3196	6.28574
17.3663	4.48345
17.9724	5.41562
20.7149	13.3639
19.2844	8.80034
16.2226	8.92316
14.9185	8.18781
15.9822	5.44486
15.37	7.05757
22.0933	7.68706
32.0658	12.0004
22.9564	7.44794
18.4299	8.12567
20.1795	4.43435
19.4141	5.0507
20.1859	7.45069
20.4896	8.21791
36.2165	34.9847
14.741	6.64845
18.1862	4.01167
23.5891	3.54115
14.7919	8.03733
15.3683	7.05953
35.7735	15.1354
17.9968	6.33597
13.9059	5.95652
25.4912	17.6374
14.167	9.04043
13.5596	11.0194
14.5682	7.95539
13.6881	6.70359
16.7585	9.05815
21.7075	12.1
23.0034	9.08155
18.7179	6.53011
39.2361	24.9724
15.69	6.67348
17.3907	5.40621
20.8339	10.2118
21.4731	10.4231
25.9076	6.83034
10.3103	2.88322
9.17669	2.47319
18.4987	6.76133
19.3898	6.71891
11.6501	3.8315
16.3211	6.26088
12.8935	3.10643
11.5808	5.77085
19.8862	8.12816
30.6083	15.7233
40.3819	25.9192
16.576	3.72448
14.6196	2.36765
18.3197	8.21082
17.6741	11.7405
17.3551	5.06478
17.9591	5.45212
43.0256	19.5409
8.81777	4.92535
10.7856	8.1465
13.897	8.46412
16.566	9.67542
11.0241	5.92507
14.6465	7.31273
18.1393	8.34219
40.1861	17.7313
18.6305	4.77388
17.6205	9.72897
14.2305	7.69838
12.1124	8.59276
12.8765	8.69433
17.191	8.9336
31.2821	10.0313
14.5678	5.73497
11.6827	4.7942
11.7809	2.19462
18.1545	6.41097
17.0347	11.0146
19.9175	5.95433
11.4417	5.68143
15.0358	8.87997
12.8564	5.53665
9.73871	5.41233
22.7365	8.28264
16.3682	5.75616
15.2857	3.92078
14.5325	6.62755
15.8442	4.22963
17.4896	7.53561
19.3491	5.89335
11.6436	1.74597
26.9349	5.17101
9.27383	2.34934
14.0164	5.83018
14.2739	4.33016
18.094	3.90318
18.3905	3.76425
18.6985	4.61053
14.9284	3.36861
18.0712	11.7517
13.9249	7.8839
23.7138	7.26258
26.7389	12.9261
15.2866	8.18356
11.9545	5.97337
11.5641	8.19995
13.0506	3.62553
13.8926	4.83223
14.7674	8.55253
17.3668	9.04194
19.8588	15.5304
34.8944	15.4151
19.9304	5.31858
19.2491	5.12235
19.3988	4.54977
23.8366	9.5428
11.764	8.35646
14.1498	6.98243
17.8729	6.07261
14.9169	5.03331
16.853	7.57248
17.639	7.08454
18.3337	6.61004
8.49564	8.73495
14.5596	6.23434
14.7155	5.14257
14.4815	8.91753
13.5715	9.51626
10.8166	3.97164
13.2161	6.02107
14.3181	5.78268
15.7027	7.66573
10.427	7.12087
10.9349	8.68505
13.4921	8.64349
13.5948	8.5007
13.9038	4.10029
17.861	5.40194
15.1582	8.45452
14.1861	7.48149
20.9767	5.86267
12.5244	4.31003
15.6885	3.20658
14.1822	5.81696
12.515	5.33936
10.626	2.97493
24.9449	13.7557
13.6575	5.64331
10.9294	5.83369
14.3573	4.38035
14.0575	8.37077
13.6747	2.27773
11.7087	1.61136
12.7726	6.54817
23.2153	20.7506
19.0721	7.30257
15.4328	5.30751
15.7766	5.3202
12.9331	5.88158
12.5779	4.52031
14.6527	8.83752
14.6094	4.93863
12.9392	13.2556
20.4383	6.48155
24.8429	9.48593
15.9219	5.12797
15.2736	6.13008
13.3274	10.5983
12.7157	7.787
15.076	9.12723
17.5685	9.00877
17.2578	4.47208
19.3532	7.64043
22.6514	13.1314
19.221	12.9391
16.4091	6.02326
15.3657	5.3564
21.0166	8.28007
22.1374	8.23582
13.2377	8.5875
10.2223	9.50952
19.1528	6.69705
14.379	4.06762
20.0455	16.7125
37.8154	58.7428
11.6001	5.5318
11.3523	4.75924
17.93	8.15728
17.6565	6.89081
20.0083	7.04548
17.1774	4.67676
16.1393	4.18647
16.71	2.42536
8.93949	5.78262
11.734	5.96423
19.4407	8.04682
19.5959	8.54516
7.57711	2.39702
8.56826	2.75305
17.2727	4.63706
18.1837	5.42785
23.5839	7.87546
25.7062	8.81039
13.5335	4.77372
15.1458	5.75818
8.5837	3.5952
17.1063	5.61039
15.921	4.1425
15.5881	8.68812
13.7591	6.81671
12.573	3.43028
13.007	6.47093
16.2009	6.08324
17.7385	7.08938
15.721	2.92256
14.716	9.87861
47.5961	12.5949
19.8206	5.91801
14.227	8.98809
18.9289	6.63623
19.8088	6.40398
19.1423	6.65146
21.1274	8.60295
22.4555	4.79517
24.9397	5.86638
19.6826	4.35528
24.5634	4.49094
21.7656	6.17189
26.1228	7.64662
13.8274	3.17513
14.2204	4.08288
17.0879	4.88219
18.9842	8.6612
14.3635	14.141
11.9273	6.89447
18.8883	10.8166
21.0642	7.48991
19.4956	8.50424
21.6296	9.66214
18.4223	7.50517
18.5432	8.6428
15.0586	6.81383
11.1441	4.22007
23.3531	8.21512
21.2761	6.65093
25.7961	6.27648
25.4325	6.07557
13.3968	4.57779
12.161	5.40991
16.8026	6.56523
18.0105	6.28162
17.986	8.87371
25.3333	7.33251
22.56	7.01862
20.2607	5.4294
17.791	4.20963
17.3603	16.8494
8.49132	5.26383
23.6636	10.7451
24.0281	12.7147
16.7063	6.07666
17.616	3.69267
9.76499	3.25245
13.6686	3.84763
13.9476	3.29702
40.6386	27.4065
19.4015	11.4776
13.8148	10.9245
11.2536	7.04553
13.2393	14.2519
8.39108	7.88634
15.6067	6.51956
38.8196	7.91734
13.2471	5.67804
22.4915	6.79141
19.5177	8.37768
20.6149	12.2536
20.7089	9.32276
15.5679	4.31907
18.1845	5.83997
14.7029	2.57671
18.7364	3.05404
21.7598	6.79668
24.1074	5.37104
22.925	5.511
24.9707	8.508
23.4058	4.4472
13.7204	2.11933
18.0811	3.346
16.446	2.46551
20.1637	2.63275
15.4334	5.34025
17.1944	7.22981
18.0334	4.97024
19.1566	4.1856
9.33263	3.02157
19.9644	4.89543
17.1849	3.24031
15.223	4.33044
9.27701	7.55748
13.755	12.1923
11.6159	13.2478
12.8109	10.8669
15.8615	11.5646
11.9469	7.52229
20.4087	11.8489
19.555	10.7594
19.998	11.4877
16.094	8.86177
12.5945	7.25547
10.6392	2.53222
43.5442	15.5415
14.1757	7.14813
14.7005	6.47405
55.7632	53.5325
25.2438	19.4176
13.7184	4.07371
15.6034	4.74872
12.2849	6.17785
11.2407	5.42286
17.3203	5.47808
14.9243	5.41566
18.5175	4.93617
19.8106	4.62756
10.5459	7.13454
10.398	3.98451
11.5718	8.8411
12.4984	9.18776
13.2891	16.711
12.0858	14.1275
15.0425	9.13307
14.6202	13.4659
14.6699	18.8009
17.6791	12.2676
13.6015	2.80582
11.721	4.06853
20.5936	11.2713
49.2295	25.5525
17.6324	4.54046
21.1241	8.01713
18.9346	13.2827
18.1984	7.8482
17.584	10.812
22.9748	10.9948
15.48	10.874
17.6802	7.42893
17.2152	4.7077
16.6736	3.86139
24.1075	6.02573
30.1035	11.5792
20.7862	8.36228
23.7453	13.6858
15.5388	17.865
14.0817	5.87469
11.435	3.0904
22.1077	8.70395
19.8043	6.16772
22.5322	5.74516
18.9292	4.39758
13.5438	9.57995
17.6521	12.5439
12.8718	7.88035
39.8625	19.9871
14.9426	5.80696
18.3594	13.1179
20.3023	8.12918
14.2588	9.46223
14.4579	8.59178
18.4294	6.32146
18.1895	6.68059
9.69917	5.87987
10.2843	5.3029
12.7217	9.7801
37.4408	20.1644
15.2338	5.80462
13.2771	4.26212
13.1058	7.67612
14.2155	12.3705
34.063	20.0725
20.3218	8.27561
12.4269	7.77732
15.0612	8.29674
17.6881	7.86206
13.3607	7.40266
8.52821	3.71908
10.4726	5.50975
9.28905	3.2745
13.4093	4.001
10.8419	4.30594
14.2936	6.77681
23.1107	8.64442
17.6005	7.50457
16.7128	7.83328
12.237	6.15956
12.0211	6.654
16.1831	5.18051
16.2713	6.25765
33.3515	35.9021
13.6037	15.4087
55.488	40.4199
23.5234	15.6681
8.16114	5.80766
11.5376	5.62443
10.5283	2.77128
14.2429	3.20696
13.2921	8.4442
12.1905	7.76467
13.7561	3.42212
13.8529	3.86536
13.4029	8.9826
11.1841	4.73772
13.3186	5.1198
15.9225	7.3795
16.1949	10.671
16.2324	10.942
12.9675	13.3426
34.7623	21.1148
14.8113	7.45778
16.2051	7.44213
17.4578	17.0824
16.4309	13.2067
17.3638	7.14908
17.3412	5.96715
15.9803	10.7073
15.8274	8.42069
15.67	14.6953
14.2629	7.82795
12.4882	11.4994
12.3944	12.2581
15.7569	6.2733
22.3783	9.7932
49.7643	24.3497
22.0129	6.51725
14.6248	5.56135
17.873	8.24899
14.47	8.95459
16.3168	8.46276
17.1428	6.30498
21.0255	7.05135
41.6086	17.7673
24.6714	10.1846
19.933	9.88444
16.8172	8.80377
25.005	10.2011
19.6412	5.79438
10.3817	8.04273
13.5109	8.02227
13.3862	6.98876
12.8431	8.04193
17.785	9.82157
15.9522	9.29382
15.6456	9.97644
12.4746	5.06131
10.6534	8.58882
14.4739	14.6283
13.0861	5.75335
18.1871	8.74043
15.5557	5.52128
11.2977	1.808
11.9973	3.37647
13.5212	5.69076
26.227	10.5834
6.10754	1.02935
10.7834	4.56774
13.3535	13.1881
11.2979	17.2043
43.1501	31.312
16.6089	9.72191
14.2602	7.31633
14.8714	10.8245
17.4095	10.6575
19.262	8.82229
16.008	7.56215
12.9252	3.39597
11.138	6.18747
15.7493	10.0311
16.8914	9.67135
41.6733	10.1243
14.3622	6.99453
17.084	7.68116
14.6338	3.00099
16.8157	10.6944
12.6189	10.5247
12.6783	11.7658
14.1486	8.58378
13.3084	7.13694
16.3979	13.8489
14.5571	9.05359
12.9763	8.32807
9.53066	4.63621
12.497	4.31969
13.6527	8.26386
11.3068	8.39112
16.1795	9.76911
13.4106	3.89893
11.3145	8.14465
12.8584	4.38411
14.5468	9.99799
17.7638	13.687
20.9629	7.66771
16.1007	8.57454
12.237	5.32612
15.1416	6.66236
14.6621	5.27606
12.7374	4.63346
20.7506	7.22559
16.101	5.85143
15.1083	4.73535
15.6024	5.8862
13.3766	11.0957
11.7976	8.54807
17.4556	7.1311
15.8592	8.09349
20.6506	13.1453
24.4396	12.6114
17.312	7.83439
17.2853	8.34548
19.8216	6.98341
20.8896	9.05718
21.6278	4.78518
8.19732	8.83982
13.171	9.64077
11.3724	8.24827
13.2708	7.81157
11.9092	5.64823
10.5376	7.12807
17.1849	8.08633
15.6654	5.73725
15.7571	5.98263
16.8504	6.85513
16.3191	9.43553
35.2412	17.6167
25.7007	9.77498
12.3923	6.42461
12.6653	4.9699
18.1654	12.4738
14.2149	8.54133
14.7497	8.0933
14.1525	6.11907
12.6721	5.59205
11.0446	4.48117
15.0909	11.11
13.819	9.89623
8.47243	4.90998
14.1893	4.4802
17.8776	8.06335
21.9967	9.1655
32.3924	10.4648
13.5967	5.10568
38.5143	18.4259
43.4178	22.9078
16.2962	6.90363
13.6275	5.66646
23.8296	8.80048
28.2488	7.98412
20.8668	6.7731
41.1654	9.9541
14.1667	6.42342
12.9779	5.66287
14.8529	5.27271
13.3959	6.04079
14.5356	8.70361
17.0373	9.19381
12.4078	6.38309
13.5394	8.36714
21.0237	7.26531
20.4369	7.08851
9.66147	8.14329
10.2696	7.75041
14.5868	5.11735
16.4923	6.42366
40.9749	24.6259
20.7693	12.9391
10.6271	5.43968
13.0567	4.6741
14.3164	9.82979
16.6383	7.82904
19.7745	9.40958
14.7458	10.8473
16.8815	8.10869
19.9963	8.48422
52.2302	17.4812
17.7779	7.55217
12.1142	4.63011
14.9333	5.68015
13.7074	8.47555
14.0513	7.54601
17.7369	3.96126
18.336	7.50283
29.6782	11.4193
12.8704	7.24126
13.8158	5.80251
15.0795	6.63945
13.6663	5.52753
15.0835	5.64646
15.2033	6.1904
16.0119	8.02399
7.47536	2.98376
8.92877	7.05109
14.1661	4.92672
13.7081	4.51516
18.2591	8.20962
20.5892	7.94796
17.6373	6.09414
17.0342	9.28117
20.0138	8.9257
20.9823	11.7041
23.5061	16.2834
13.9446	2.31143
13.3989	4.93598
17.3478	13.6477
25.5914	26.4269
10.2412	3.18932
15.5015	5.02268
13.2548	5.98771
14.3968	7.33704
11.178	5.7842
14.5499	5.51322
17.1118	10.3498
16.9538	7.6238
13.9303	2.34897
11.5609	2.76789
16.3583	7.14806
14.2847	8.75251
15.3948	7.33704
29.5965	17.6716
13.2883	3.89026
12.1935	4.71747
6.99287	4.99488
13.8145	4.60527
14.5168	5.50415
11.9928	6.93478
12.5089	8.44333
14.5122	6.56282
14.5272	6.40613
17.5328	9.00614
10.1006	2.83052
19.6007	13.2661
19.7146	10.6243
17.0915	7.94072
18.3296	7.80274
29.4525	7.68949
14.0004	6.47381
15.2121	7.95504
16.9747	10.8839
23.9265	4.67904
21.9882	5.12408
14.6056	13.2204
20.5073	17.6003
15.3007	10.5559
11.3173	6.18728
24.203	6.8449
15.1478	6.39871
15.8367	5.79206
18.3708	14.56
20.4607	11.581
13.0024	3.41866
12.3266	5.17881
8.64447	5.1545
12.7325	7.48689
14.3994	10.416
10.2902	6.28358
16.7837	8.38466
18.07	11.0957
15.8949	10.6129
16.3182	8.63064
15.6495	7.71263
14.5419	6.1681
17.9014	11.8523
14.1917	7.31655
19.6698	10.0429
17.2085	8.12824
18.3432	6.05654
11.8454	5.82614
14.4233	6.09872
15.3394	10.9168
11.2386	5.93271
16.0245	9.85582
8.48643	2.3333
8.37979	3.37539
14.4037	9.01676
19.4989	8.18838
13.5813	7.2735
12.7947	8.75902
18.4061	8.29614
11.89	5.90274
15.3229	5.82393
13.6109	4.06728
12.1487	3.58926
14.8053	5.85752
18.3792	7.61566
16.5295	4.72575
17.1099	6.11861
16.5924	3.77068
17.2035	4.00108
12.4602	10.2299
14.7789	11.153
15.6842	10.595
14.1284	9.46018
14.9682	9.4487
15.0683	9.78079
18.6076	9.78745
17.9521	7.23197
37.9018	16.8947
38.5528	14.5131
23.5631	6.74377
21.5845	6.56952
15.3057	11.4582
20.3665	12.6832
18.1661	5.60839
14.6444	5.00651
13.2896	6.93018
15.1683	10.4161
12.5119	2.71381
12.7914	4.13289
18.3235	10.1187
19.0313	9.5486
18.9593	12.4407
28.0135	20.2238
21.6157	8.83749
17.569	13.0602
15.8893	11.2377
30.7627	16.2886
25.1839	16.874
15.5345	5.38326
16.1586	5.79618
47.1629	11.9827
43.7613	14.9111
13.0886	5.63667
12.3897	5.74492
23.5833	9.29936
15.3709	8.16945
17.0855	7.7838
14.8391	8.77827
14.2168	8.76147
22.441	6.53729
23.308	5.36526
12.3201	5.7046
11.8819	8.09524
9.8874	3.38086
10.7359	5.45759
12.4773	7.73155
9.18348	6.89589
17.9356	7.60696
15.2825	8.90855
22.6683	8.63627
23.2365	9.03321
21.5284	8.69686
22.78	9.37128
13.6715	5.95322
12.9116	3.25661
15.7142	4.78964
14.1443	4.63011
17.3323	11.2377
15.5484	10.9469
12.9539	5.0864
17.4015	8.77272
24.4257	11.2947
22.5474	8.67851
18.4044	9.78736
19.944	11.3253
15.0049	6.85203
12.8534	6.26484
13.224	9.31821
12.214	9.16857
15.7651	11.2659
13.4271	8.1908
12.772	6.34981
10.9804	4.89446
13.2501	7.38711
18.9197	10.5724
21.7121	9.14262
17.738	9.30132
24.0619	10.7027
23.9704	8.82457
19.4901	9.55492
15.5547	9.29734
16.0238	7.77344
14.3188	6.81352
19.6159	6.82333
15.7717	4.82822
12.632	3.29702
19.9481	9.55091
20.2093	9.41879
21.3841	7.48662
21.9281	5.84313
10.0767	4.62512
14.676	9.21774
15.938	8.53918
20.5654	5.94393
21.5148	8.6119
22.9562	9.64934
16.3559	5.7109
8.2925	2.90311
20.287	7.5972
17.4437	7.29989
19.6608	9.64986
18.051	9.3983
23.5415	8.93567
22.8724	5.0758
20.2126	3.78781
13.8172	6.96322
16.5296	9.30015
12.2206	4.45113
14.0227	4.68133
10.5689	4.67554
12.4906	5.44563
24.6476	12.6177
24.8321	8.64773
7.59352	2.08676
11.5255	4.01384
15.8742	4.89169
21.5071	13.1589
20.2209	10.5982
17.4242	7.57414
17.5176	8.57536
22.2301	10.5064
18.6924	9.06642
13.6444	10.0962
63.6221	23.7189
14.3481	8.04582
11.1278	6.64253
21.5208	7.29612
11.9719	4.94647
17.7327	5.48956
20.6526	6.06867
17.1387	9.19819
17.6553	9.95232
15.7651	8.15289
14.7356	6.58476
16.5787	15.4301
22.4786	11.2355
16.7776	7.12486
19.3906	7.66187
25.6989	7.54358
16.7201	5.36112
24.8812	9.96231
23.8311	13.0743
15.9903	6.51794
10.8875	8.85567
16.2183	10.145
16.5569	7.3466
20.7241	11.031
22.7347	11.0831
20.8981	10.2723
16.8594	10.8748
18.6229	11.1091
16.2877	8.82124
18.5867	13.0608
24.6781	13.5883
23.6899	8.6886
24.5776	12.0503
33.3592	18.3194
12.7761	5.61457
20.6337	6.352
18.9284	7.06088
17.0247	5.14488
14.9972	8.14958
20.9102	8.88276
22.3941	7.7452
21.5095	8.91997
16.5682	6.21468
19.2039	6.04762
17.4792	7.37308
20.4482	9.10283
23.1621	10.7242
22.6679	9.44992
20.6032	11.9023
20.1126	12.3529
19.6956	10.9424
18.3265	12.9591
9.10453	2.62086
16.8765	9.81134
21.0705	6.96467
15.1021	8.71502
44.061	36.0503
18.2898	10.9271
17.9219	7.23808
17.3717	6.11253
12.7135	5.48916
17.0693	11.608
16.6546	6.86131
19.6411	10.9575
15.2094	5.24472
17.9049	6.61541
19.8684	8.10055
20.1462	10.1687
19.2134	8.42818
21.9479	12.7468
21.2977	7.68769
11.576	6.08489
20.7087	12.589
21.3682	6.89125
19.1945	5.3424
18.9844	11.6838
16.3073	7.07343
22.8356	9.17055
21.768	9.75531
20.338	10.4744
19.298	8.7816
19.1485	12.3896
25.0636	14.5562
22.2997	12.6323
17.582	10.549
21.7171	9.9134
25.5334	10.8487
25.4853	8.23009
25.9605	8.64192
19.8658	11.0283
20.595	7.51656
23.8108	8.30143
24.0944	6.14633
25.3404	10.0399
22.1544	8.92448
20.5712	12.5175
26.5251	9.40397
25.4348	10.0164
10.9766	4.26204
18.6356	6.59383
17.787	8.77403
23.6358	13.1152
23.8399	8.29259
20.1959	9.75665
20.3229	12.1728
19.5815	10.9462
20.0307	9.88251
20.6835	11.3631
16.7387	5.19214
17.497	9.72513
18.6206	11.3401
19.4099	11.5907
23.9251	12.4628
17.6341	6.18671
14.8938	4.62754
15.2008	7.10236
16.2735	10.2011
20.6329	13.3848
20.6465	8.03711
26.1524	12.47
17.2378	11.2417
20.0611	12.5342
18.4538	10.169
18.93	11.2422
16.2382	8.59866
24.138	13.3798
20.2315	10.528
33.8964	20.1376
13.8494	9.10245
16.8775	10.5224
22.0763	8.03988
18.5617	7.55354
18.3186	12.1124
14.5709	10.9656
16.4963	5.33293
11.8888	9.594
13.3924	2.82944
13.4777	6.57336
9.42197	5.52129
17.9884	12.9346
13.1499	10.5559
17.2345	17.4854
18.4014	10.5517
15.4744	13.5692
15.0988	7.56682
13.3263	9.79087
14.2856	5.59597
21.2738	8.37264
18.8472	5.19462
16.9226	12.1949
17.3819	7.04352
19.0135	6.30402
18.9313	8.44838
17.8968	11.3098
16.463	12.3604
21.0265	13.9795
18.9598	14.9001
20.2714	7.76179
22.8011	14.4127
21.0467	12.8353
23.6152	6.30683
26.6047	11.2073
20.3066	12.4766
17.1857	5.76622
14.494	5.80128
23.5518	7.79938
24.9978	9.8268
13.7795	9.027
26.5004	11.6637
15.7405	9.57388
20.7042	12.5207
18.7986	12.1775
17.0885	12.8539
15.3914	7.84453
22.6752	8.63627
19.8148	8.40134
20.836	8.0061
19.5702	8.7703
16.7152	16.35
20.159	10.6628
15.7382	11.1535
21.6562	10.3289
20.645	12.1372
10.1493	5.8112
13.1811	6.78188
12.844	5.52241
17.4114	10.8959
17.1291	12.8692
20.8474	9.03329
21.9774	7.81089
14.4238	14.6899
12.2354	5.54328
14.6682	4.45921
15.7662	10.213
16.3414	7.91332
14.7341	5.20766
23.5991	8.20202
22.7307	7.30791
38.6379	26.5259
20.0634	9.77619
19.7693	14.7419
13.9988	7.25018
20.0509	12.8701
14.6803	11.6992
16.8124	14.6176
18.0042	14.1375
11.003	11.7923
16.9415	9.12735
20.9752	6.9551
12.1011	15.3364
13.1835	5.37329
18.6057	7.70854
17.8665	6.05165
18.618	8.33834
15.0741	8.30497
18.2104	10.9314
20.9741	15.2062
22.7	11.0752
12.7679	6.635
14.9165	13.5047
15.4061	6.03294
13.9548	11.8736
27.7647	7.32449
26.3385	7.47204
19.4211	8.68579
13.2459	7.13441
14.8239	6.54013
16.752	9.44019
18.0766	9.50185
29.2996	21.6271
16.4262	7.37912
19.7346	5.24911
35.7905	11.5155
21.4604	9.40501
20.3436	11.9335
17.9109	10.1458
18.007	11.7272
20.5328	10.0589
21.1045	8.73734
19.9817	7.20552
61.6578	24.6847
22.2252	12.1575
16.7968	12.6348
13.1215	12.3362
18.6887	7.69297
19.0311	9.86886
18.5555	13.2179
23.2616	15.9366
19.4303	11.3347
13.248	6.71671
15.1929	10.2367
19.0675	8.16526
15.7168	8.48202
15.11	7.0322
15.0007	8.12009
14.402	7.68532
17.3357	6.44495
11.914	8.67688
16.2138	12.1887
16.3839	14.5926
14.3096	6.23222
19.1532	3.17542
15.7967	5.7667
64.1617	19.8924
23.0726	7.04449
13.0078	7.17294
12.2191	6.01359
19.1621	9.16869
37.4054	12.1536
20.1254	9.28739
23.8028	10.5222
16.6392	8.22779
16.9827	6.61039
16.4073	9.02235
17.0692	8.46198
22.7344	7.51345
24.002	7.64519
11.2477	11.3044
42.9734	8.25127
20.8028	9.3532
16.773	7.71706
19.6802	14.0647
14.682	9.70304
16.8844	7.0924
17.7892	13.8604
17.69	9.85119
17.0372	9.09154
17.1063	10.8802
19.9656	9.55516
15.4894	7.02397
16.6367	11.4712
15.0102	12.7818
18.2137	8.56278
11.3186	4.21153
11.2084	7.91112
11.5867	19.3437
9.97711	9.88742
18.4117	7.86015
19.5444	5.94854
15.0869	8.87724
17.0972	4.74324
14.2675	4.67086
12.5513	6.81927
16.7327	4.07607
15.6384	4.89001
11.5502	8.55601
14.9014	6.54537
17.352	7.96348
16.5264	11.8845
14.2421	5.60841
14.2427	12.8127
17.0045	15.3584
15.9436	16.3704
14.1681	5.55696
12.998	12.6823
14.205	8.54467
13.6332	8.01198
21.4637	10.309
21.8886	10.0425
17.1719	5.77255
19.5977	6.07714
21.3586	9.33339
17.3414	5.56308
20.3793	7.45359
19.6681	10.6854
14.9865	10.4453
15.5061	13.0909
19.1729	10.3361
21.7004	7.8876
21.2787	10.3317
24.2431	8.44254
13.7142	11.0948
14.0833	7.66076
16.6826	8.51135
37.175	23.3209
19.8395	10.9923
14.9401	13.4683
18.261	12.3719
19.0653	11.4823
24.996	14.0625
15.3784	8.22984
17.1808	10.2535
20.2652	6.06145
12.6424	4.56985
15.3684	6.51673
13.1252	3.27489
12.6222	6.90097
12.3934	11.4147
21.2951	5.72999
19.7095	11.206
9.36971	6.29637
13.4973	11.2603
14.977	9.4646
15.25	14.3602
14.0819	9.73059
15.462	8.12218
14.3022	4.70741
18.6595	6.12879
15.347	4.36786
17.5836	7.69685
14.9836	8.52898
16.0234	12.1671
17.5614	9.19627
19.4773	10.483
18.7792	8.64804
16.6376	5.41665
30.1252	11.0351
16.4283	10.6394
17.7818	6.50774
18.4844	6.59073
17.858	6.89162
13.6923	10.3209
13.019	11.8821
21.4494	5.87018
21.2761	10.0602
13.5497	5.03046
14.02	9.45304
16.2766	14.7739
14.9441	15.346
26.2319	6.55886
26.8143	6.95117
19.4771	8.25835
21.2868	6.91224
19.8206	8.23878
17.3955	4.83752
11.4259	4.69103
12.4897	4.70243
10.8067	9.81741
11.8105	8.3429
29.2525	22.8669
17.2239	10.8321
11.0505	4.35673
13.5127	6.96859
13.2406	15.8634
18.7001	9.72252
21.1132	11.052
17.0513	8.9017
17.6368	7.72826
16.1323	5.59018
16.9123	6.87164
21.823	7.78385
34.1058	21.9921
21.8541	6.43785
12.2992	15.766
27.2514	82.7129
13.8305	9.21623
15.065	9.52647
14.7454	8.24031
16.5313	11.5785
14.038	9.19042
15.2036	8.59875
31.3305	11.7413
14.7227	4.46262
16.4569	8.55806
13.1976	8.89813
16.2604	9.83626
14.5171	12.3903
14.8766	4.8473
11.6672	1.42801
14.1124	5.36008
8.53519	1.09612
8.9773	3.56682
18.1342	7.60986
13.1853	10.7053
15.9769	5.44378
16.275	6.19353
18.4354	8.59898
14.1501	4.99978
16.9253	10.2068
12.1544	2.34031
18.4319	5.2566
17.2442	8.64308
16.84	6.93782
18.03	6.90597
16.9027	11.9861
12.3457	9.17306
12.762	12.6593
14.531	10.1353
15.9601	4.12681
19.3482	10.8003
15.1123	7.26234
18.1418	6.06951
16.8698	8.75244
16.2122	7.19158
17.3983	3.65942
20.2382	5.44456
15.8589	4.0254
17.8423	6.51559
12.9355	6.95691
15.91	8.59519
14.6858	9.21474
16.3486	11.0633
16.6477	6.64977
16.0001	7.32156
12.707	10.9651
16.4587	13.971
19.5054	6.95926
18.104	4.43937
28.9858	7.94631
14.4397	4.37985
14.2176	10.01
14.0873	8.41279
11.4177	5.83593
23.0891	12.4492
61.5181	22.5921
24.3252	8.61995
21.2474	8.54986
14.3335	10.0108
13.1145	8.56509
17.1101	9.22006
21.0726	6.08684
24.6261	7.65496
13.0591	4.36987
15.1854	8.63202
17.3711	7.40608
14.1204	7.411
9.78483	5.85842
17.5567	5.38669
16.8561	5.38474
16.5727	9.83717
15.3066	6.87429
17.8728	6.82597
15.3158	6.80747
19.835	8.75105
18.98	8.75778
35.9347	25.6296
21.3521	10.8696
20.6638	7.65436
20.0825	8.55907
16.9306	9.31758
19.263	7.13988
15.4156	4.15043
15.2372	5.74993
20.6103	8.37446
23.8174	8.49167
17.1193	9.41793
19.6112	13.3684
14.5463	8.71808
13.8733	10.8863
14.4272	10.3684
9.26419	5.80562
16.3484	15.9995
20.2064	8.53456
15.4436	4.35734
20.352	7.08027
22.9131	6.97066
22.4877	9.75114
13.6641	4.56088
29.4357	33.0132
9.96897	8.15131
16.6256	9.13947
10.8589	5.91548
13.0428	10.3369
21.6139	7.32446
17.9687	4.20393
15.2854	7.12476
18.6183	6.34725
23.6605	6.42021
22.4612	8.08552
21.5842	10.1328
16.7766	5.63745
13.0317	11.1598
12.7308	11.1193
13.6652	9.74599
14.9874	8.68865
21.338	8.56816
20.6538	7.95711
17.4441	8.86755
11.7451	9.39575
13.4833	5.73837
13.7826	9.71881
19.22	7.30125
19.3182	7.62199
16.4653	7.84473
15.1608	6.23664
14.6137	6.41615
15.0011	9.06861
14.1814	10.3493
16.7822	10.3554
17.6567	5.8028
16.1252	3.92857
14.0217	11.6375
14.8342	9.88084
14.3949	6.58788
12.9794	9.19561
16.1802	9.40363
16.0215	10.1135
20.4573	8.79293
15.3694	5.35234
18.0845	6.1672
14.0761	3.46969
17.5431	8.80553
15.2591	7.3205
17.035	15.9931
13.9428	10.0109
20.7685	7.33614
19.5938	6.54653
20.8076	9.63327
23.8859	11.8855
13.9963	11.6334
14.8104	8.34399
16.5041	4.84219
27.1619	14.9471
53.8283	61.3771
18.1464	5.61089
14.8149	7.63661
16.0891	5.98276
21.7364	12.1688
13.9888	3.45472
19.6048	13.9772
18.004	9.63187
12.577	4.6735
14.2566	4.0224
23.8857	8.6891
21.7232	6.90374
9.39267	3.28054
12.0618	4.04041
19.137	6.79822
19.0239	5.17139
14.5651	4.16341
13.8445	3.83105
17.3421	6.49182
16.2005	5.19976
15.9242	5.3092
14.3346	4.9504
18.1325	11.651
15.3046	8.00181
15.129	6.1916
9.91837	5.60922
13.3214	9.55173
27.4569	10.326
17.9125	7.94536
36.6918	24.0636
14.2002	8.74133
18.9303	8.08683
19.8644	10.2974
18.0848	4.29868
20.0918	7.67825
14.6973	5.8397
15.6505	9.31984
20.1584	6.51217
17.4452	9.90954
15.6335	6.29614
17.6898	6.08324
12.9987	7.04439
14.9734	12.7152
14.6348	7.07623
14.265	7.25207
14.6328	7.03133
15.5709	6.74402
15.2809	9.48682
23.5324	7.91419
24.1573	6.83148
14.5692	11.9148
12.9867	5.92156
10.5308	4.4308
16.4441	5.65851
17.0334	9.40479
16.3799	8.04998
15.5464	6.22064
8.86214	3.67636
9.26685	4.44704
9.94495	3.32764
22.2679	4.50788
23.133	4.96212
26.271	5.62107
18.4636	7.73321
15.9416	8.72029
17.5689	8.05239
15.8085	10.9134
21.6127	11.6308
13.4466	5.92236
15.4483	12.0901
16.3209	6.10629
17.4111	5.47027
11.3249	7.38867
28.5043	29.2964
12.3671	7.08113
15.4819	6.38935
17.3062	8.12816
12.1077	7.48332
14.8744	5.63139
18.2275	6.07736
17.4506	5.77635
17.1536	10.4161
16.3938	4.71083
16.4574	9.88945
19.3007	8.58019
18.8506	10.3817
17.8822	9.08039
22.3519	9.65252
8.79761	1.99289
10.3229	4.15702
14.0122	4.21077
14.4186	7.46548
15.7045	4.99601
16.881	8.09343
14.0573	9.26232
12.497	10.3671
21.286	7.43655
20.6274	4.69854
12.5815	5.11868
14.6162	4.65531
17.3095	10.9249
17.1835	12.5264
18.3798	7.82107
15.724	6.72238
14.4986	5.65148
16.804	7.86988
21.5153	7.0332
20.9775	6.40291
12.4143	6.19739
13.5115	4.29975
13.4264	12.1501
15.1037	8.08029
10.8554	4.88002
21.0161	5.01519
38.3294	20.9915
19.5559	7.42231
19.2676	6.55583
20.4762	10.2043
11.1504	3.55812
11.9209	3.72042
21.4412	12.9848
46.9145	23.8434
15.7639	10.0582
23.8662	21.0953
16.2287	8.30778
16.2978	13.8919
12.8375	8.63404
17.45	6.53647
19.7525	7.58204
15.1321	10.5953
15.0022	5.06727
16.909	9.83098
23.3072	10.1645
14.8513	7.93531
20.8387	6.03017
14.9522	5.31176
16.9131	7.36122
23.9598	21.049
14.6447	13.7551
14.1961	10.1838
10.6902	8.14855
9.40287	3.41671
7.69339	1.99442
14.2125	7.58959
19.7928	14.4119
16.4958	16.4315
16.1032	7.66361
22.9909	7.0288
22.4842	6.51859
16.2116	8.08119
19.7647	11.4332
14.6143	13.0588
12.5132	8.13278
21.6673	6.83166
23.9674	8.25856
17.8468	7.13018
17.4039	8.51228
7.59352	4.07306
10.2169	4.45236
12.1004	6.975
30.8751	7.79163
14.2923	6.80028
21.118	6.0393
10.7936	4.29112
12.0992	8.85358
11.5807	4.47122
16.5907	5.65946
17.5154	6.35663
11.3041	3.61692
10.1989	4.07737
20.6873	7.44005
23.2655	7.9948
15.2483	6.71951
15.9495	5.23314
16.4369	7.89538
18.6837	11.8283
48.7148	27.7681
17.6796	10.6337
22.69	7.37716
46.3917	13.1258
9.3778	5.26453
7.5047	1.9819
14.9559	4.69101
16.1261	3.90203
16.4671	4.05805
17.7906	5.23152
44.8175	40.3463
20.7113	11.5589
20.3566	7.84785
20.7101	8.46456
21.3258	5.6601
20.4737	7.35584
18.7097	11.1291
20.2274	10.2575
18.279	7.84005
22.4693	6.96554
16.8324	7.63347
15.6713	6.17333
12.3469	6.65225
20.1441	12.8594
23.307	13.84
13.6227	5.73713
18.7143	7.57948
19.2402	8.0554
16.0042	7.63848
13.418	8.88846
12.5411	9.74258
20.7894	30.1279
10.5626	7.85618
20.0953	6.35761
17.8406	9.64329
11.3391	3.53843
13.7367	5.63309
24.977	5.38551
22.6097	6.46013
21.7274	6.33201
22.965	5.791
24.8021	9.4667
24.1516	11.2903
17.2033	3.93011
13.0821	1.58032
19.0463	5.26247
20.5197	7.06532
20.2105	6.77329
18.1706	6.67786
22.235	6.57019
27.5518	8.34951
27.8952	8.46224
20.2583	8.4562
16.8706	13.8836
16.2095	5.03627
15.4847	6.55865
17.0059	8.08071
16.5358	5.65293
13.9246	9.76703
16.3745	9.03952
18.7491	8.02355
23.3194	7.56217
22.9434	8.92729
15.5938	6.50706
16.8066	5.53896
20.0761	7.14764
22.1686	6.69397
20.0176	7.16487
22.3504	7.61708
17.5064	9.57324
18.3863	12.3622
21.0336	8.62086
14.1626	6.0783
11.2327	4.73657
18.2023	3.5256
16.9215	4.62534
14.5039	9.51925
14.7839	4.99868
20.8337	7.46764
17.9102	6.56133
17.3593	6.18386
19.2394	6.0746
19.3679	6.33496
16.3457	6.00254
18.5568	6.5974
21.9096	6.99892
23.8088	6.62529
25.1632	7.04575
22.8231	7.67676
26.2817	8.536
23.4402	10.5241
23.1238	11.2943
19.1109	5.38212
19.5024	5.92845
14.7596	8.22405
14.2237	6.93149
18.4989	7.314
15.4483	6.81768
19.4218	4.89593
19.7706	5.21627
22.676	7.84049
21.3208	5.25147
21.5776	5.77238
22.2707	6.36968
21.4317	6.32018
23.6479	5.29426
9.12889	3.90402
6.59617	2.45227
17.3843	10.6795
19.1393	5.43416
22.6989	9.61841
23.3065	10.6585
21.7296	7.16027
23.5163	7.84512
19.0127	7.26946
22.1278	9.22943
19.7216	7.23413
17.6768	6.16822
20.2647	5.60774
22.8145	7.55198
21.742	7.55949
19.9865	7.46564
20.0179	9.77378
20.1452	9.71446
36.0304	22.3758
22.5191	7.60539
22.3274	6.12369
21.3947	6.06024
21.2469	7.50314
15.8905	11.228
18.4521	8.25679
14.3679	12.1536
14.1806	9.57247
15.8163	8.32217
16.3095	7.43447
16.0302	5.89054
14.1489	9.10846
18.4941	6.41069
15.3896	11.6342
11.322	5.52715
16.9665	5.60544
10.7726	2.92206
14.0872	12.326
15.2553	4.53866
15.9242	7.24643
13.2056	4.52316
19.1665	6.53568
22.3862	8.99084
20.565	9.0582
22.543	9.10745
15.687	6.74831
12.7393	3.19798
58.1783	37.2401
24.5447	10.4214
62.7265	24.954
29.4752	16.7889
21.1198	4.58728
20.6798	4.60706
22.3915	4.26309
18.9991	4.68888
18.6608	6.79773
18.1771	7.45979
18.6989	5.19239
21.2958	11.8851
22.189	11.7208
22.4697	8.25845
21.6143	7.01113
18.7089	5.22171
24.9968	7.58047
22.7039	5.40802
22.4999	5.1298
18.0482	5.54071
15.6654	4.19113
16.8041	5.09346
18.4551	7.02239
16.6132	9.37898
14.798	4.92748
[truncated: 4,394 more rows]

## Sheet: P58432GFP-PintmChe
GFP (% of max - bg)	mCHE (% of max - bg)
16.5807	5.52711
26.087	4.85044
32.2955	4.08545
33.8246	3.3504
23.213	4.42229
23.3604	4.81452
33.2535	4.56151
29.1268	3.47316
27.3213	5.29956
28.0766	5.61244
32.2034	5.55256
35.0958	18.2805
24.4105	4.29204
25.479	4.69924
26.4186	4.65583
27.7266	5.54807
24.2631	5.24267
23.1577	5.1289
35.3906	4.50163
28.6478	4.32947
33.972	4.67679
29.2741	3.7067
22.1444	4.25013
19.2152	4.30552
34.7458	3.44621
30.2321	6.42085
33.2903	2.96715
31.3007	4.65283
45.2284	4.90134
41.1201	5.29357
37.1039	4.83098
24.1157	4.41181
34.0088	4.35791
50.8106	7.84604
40.2174	7.32208
32.9956	3.89533
38.0251	5.24567
39.6463	7.85053
43.8836	8.39247
39.7937	7.48226
34.6905	7.91341
30.9322	3.67376
35.5748	5.30705
8.29035	3.36088
43.6256	5.12291
32.7008	5.18578
29.1083	7.20081
30.8401	7.5107
30.1769	4.64834
51.0685	5.64688
34.5615	6.38342
40.2358	6.6514
25.7738	6.61846
37.4355	6.61846
36.4775	8.04066
55.3058	8.24426
61.0169	7.25171
30.969	5.61095
4.12675	1.83239
43.073	5.21573
46.297	5.4298
16.9307	4.62888
46.4812	6.45229
27.8556	4.40582
43.773	14.1262
28.832	5.78161
49.1341	5.50166
42.9808	9.75628
36.6249	8.30115
33.3825	5.32651
35.6853	6.8041
32.8482	10.0916
29.2557	4.69325
45.689	5.53609
38.9462	6.05856
32.0007	6.50768
36.8276	7.32208
35.8511	8.0706
40.5674	7.82508
48.3788	6.27713
27.9477	9.29369
32.2955	6.22623
42.0228	8.00623
40.2542	7.79514
32.7561	8.30564
9.02727	2.47912
36.9934	6.20977
42.4282	7.06159
43.2388	8.35205
37.9514	8.19785
38.3567	8.39247
37.0671	7.66789
36.9934	2.57193
34.7089	5.07051
38.5777	6.40289
40.4569	51.024
26.4554	6.45828
100	38.6793
44.1783	8.39846
36.4038	7.8191
28.5188	7.54813
48.084	6.64541
35.5748	9.30567
64.7752	81.3857
35.1326	8.1215
49.4842	8.28468
29.0162	8.81613
37.7119	10.5617
42.7045	20.7656
33.9904	7.17986
47.8445	6.47624
45.5416	11.0437
48.7472	6.81008
20.7259	5.4837
47.126	5.70676
43.2756	6.91188
30.2874	7.48975
33.3272	8.09904
38.6146	8.32809
39.1489	6.83703
31.3191	7.72778
44.7679	4.54954
49.4105	8.08108
43.3125	11.4689
29.6242	7.46879
39.0752	6.33252
36.2564	6.67086
44.3441	8.29366
24.7237	2.4866
40.6227	7.15291
34.0273	6.85799
29.8637	8.63798
28.5925	7.63945
29.8084	9.60208
54.8268	9.59759
30.4348	7.63197
25.3869	7.4643
39.5357	9.41346
30.4716	6.00467
48.8394	7.5152
34.4878	5.63191
42.594	6.19629
43.9941	7.90293
30.7296	7.69035
28.6662	7.23525
51.1606	5.59598
27.7819	7.22626
39.8674	3.88634
46.1312	7.09602
35.1879	7.98377
32.8113	6.6005
41.9123	8.26372
36.4591	6.2412
35.1695	7.52268
13.0619	3.28154
47.3655	6.46726
44.4363	4.70972
44.7863	9.11704
39.6094	5.11243
36.6065	6.48373
35.0037	11.6336
39.241	6.77565
42.4282	7.72179
35.7959	7.07506
41.7833	5.23369
31.7612	5.4807
48.6367	6.70978
29.5321	34.1432
25.829	5.44028
38.2277	5.17231
28.2977	6.84901
36.3486	7.31309
31.9455	7.44783
27.9108	6.47924
30.5453	4.55103
29.2373	5.0271
44.2889	5.21273
30.4348	7.67089
33.4193	6.61996
41.5991	5.51064
31.5954	7.22028
38.0619	4.19324
36.5512	7.74574
35.4643	30.1132
25.2579	1.68568
41.1385	5.73071
30.3058	6.67086
8.38246	2.88182
27.3766	7.3101
36.9381	6.52115
36.0354	5.24117
22.8077	6.04359
23.5262	5.5316
28.7767	7.95982
28.0029	7.01219
30.2506	7.63197
27.7266	6.37893
33.493	4.03455
29.4031	7.08854
24.8158	61.9854
27.0818	7.05859
31.3559	5.75766
27.2108	5.23668
39.1857	5.22321
31.0796	6.70529
25.0921	7.54514
20.9838	6.7502
32.2771	5.31902
28.2793	8.85955
22.9735	4.89985
32.3139	6.06006
31.3191	6.59601
30.1769	19.4153
30.3058	5.33549
26.2343	7.39094
31.2638	6.69781
25.4053	8.09904
35.2248	4.60942
16.9676	2.03898
35.8696	73.9483
22.9182	6.10348
14.7568	5.91036
41.636	5.69778
28.5372	5.27411
24.2078	6.9029
40.3832	48.8158
28.6293	7.16039
33.3825	32.0923
30.6374	6.25318
24.2262	5.95976
30.5822	5.80407
30.5453	6.18132
27.6713	5.39238
23.4525	5.61394
35.9801	6.49421
8.17981	5.42232
19.4731	4.74266
26.9344	5.53759
32.9035	6.03012
10.7775	3.1977
21.5365	4.28306
32.6824	5.2262
23.0472	5.62592
28.4267	5.6843
31.706	5.76365
16.6175	4.48067
24.042	4.20372
10.2248	3.44771
22.605	15.5244
7.46131	4.45522
24.3183	3.13333
20.3943	4.78607
20.4679	4.30552
18.6441	10.7189
23.213	3.90581
21.2049	3.70071
19.2704	4.91033
23.084	3.90431
21.9971	6.59601
30.6743	4.18725
26.8976	3.9073
18.1466	5.21273
24.4842	3.93874
19.8968	5.48969
18.3677	2.77553
26.4001	5.56154
35.7775	3.88485
30.0847	7.27417
35.6853	4.60643
22.4392	4.32348
12.3066	8.55115
25.9764	4.16929
32.7929	4.36091
20.21	4.98368
20.21	4.4163
36.0722	6.54211
31.9823	3.97766
36.3854	3.39232
36.9381	6.14689
16.4517	5.95976
28.5925	3.88185
28.7214	6.36995
25.9948	3.76209
28.3161	3.71119
38.5409	3.45968
25.9027	5.7382
28.0398	9.23231
20.5048	5.20375
28.353	5.72472
30.3611	6.15288
15.8806	4.58846
33.7141	5.5825
23.0656	16.7086
31.3375	5.86395
19.3994	7.10949
30.3058	7.59753
26.1791	5.81455
28.7399	5.03458
32.6455	5.58849
42.2255	5.55406
36.0906	7.55562
35.0037	6.76218
34.6536	4.80703
29.9926	5.97024
39.7568	24.2896
43.3125	7.52867
32.4982	5.02261
33.7325	7.6125
30.3058	5.63789
35.0221	6.33252
39.7752	5.92383
40.4753	6.20228
34.6905	4.9238
33.8799	6.84152
34.6905	7.4643
35.1511	5.38639
45.0995	6.18881
25.4974	4.44924
41.6175	5.61843
39.1857	6.15438
41.986	20.6159
34.5247	7.64095
46.776	6.24719
25.7553	5.6843
42.5571	6.13192
24.5578	4.9732
39.0015	5.92682
39.4252	7.09901
36.4959	7.18884
37.8961	6.12443
33.4562	5.95826
55.0663	8.12599
26.4923	7.47477
39.0567	8.3251
30.5453	7.44034
29.0715	5.13938
41.5438	6.77415
39.241	12.2998
36.4407	4.49864
32.2955	5.86844
30.1953	6.10797
32.4613	6.25468
44.3073	6.56756
21.7023	3.22165
30.7848	5.37142
32.9956	6.13791
50.608	6.27863
44.1046	6.4448
34.7089	6.18881
46.0575	5.63191
37.9329	6.66637
42.3176	5.16632
59.5063	5.48969
40.7885	37.7601
35.7222	7.24722
41.7097	39.1479
39.8489	6.91937
39.2778	6.17833
37.4724	9.95389
36.1643	7.2083
44.9889	24.6579
33.7693	7.44034
31.5586	9.59011
48.7841	6.64092
41.1201	5.26213
50.4053	24.7837
40.6411	6.20378
33.3825	28.3422
37.4908	8.91045
44.8968	8.5796
48.1209	8.11701
36.9197	9.68592
39.941	6.86098
28.7399	9.26525
34.801	5.05853
15.7332	4.47918
47.1076	40.6569
37.6934	8.65595
52.0818	6.64391
46.9602	7.11399
30.5637	6.73074
40.7701	7.85203
39.3147	9.37004
37.2144	7.4628
37.5092	5.50915
41.507	7.63197
46.2786	20.6503
33.6772	7.38495
38.5962	9.36854
37.1223	6.47924
13.8541	3.41477
37.1776	7.94635
35.7775	6.13192
45.4127	8.79667
43.2756	9.50777
38.0251	6.29959
45.9469	28.3242
45.4679	6.01814
48.3972	7.13345
38.8909	7.1065
41.986	8.43888
47.3839	8.09605
29.8637	6.00617
43.073	9.4404
48.8394	8.98081
33.0508	7.55412
33.8983	5.9897
50.5158	8.32809
41.7097	6.15288
34.5063	8.95236
40.2174	6.22623
39.6831	7.45831
32.4982	6.01216
47.5682	10.3611
34.0825	5.42232
35.7775	7.47178
38.1724	7.9688
38.8909	8.31312
38.2093	6.54211
36.0722	7.67987
34.0457	6.28312
32.4245	8.38049
40.8069	7.44334
39.462	7.04063
37.5829	6.76368
31.8165	6.64092
33.2535	6.10647
34.93	5.61095
17.6676	2.27252
20.2469	4.30103
43.8651	8.58409
27.7819	8.05264
38.2646	7.9209
42.7966	7.37447
38.2461	6.85949
31.706	7.57657
43.6441	24.2597
15.9175	4.86991
38.3198	6.46876
35.4274	7.45831
38.5962	8.89697
40.5674	7.8161
49.5578	5.52561
43.8467	5.84299
50.7185	7.88347
38.7067	6.60499
46.1496	6.74122
31.6507	7.86251
42.1702	7.7682
35.8327	6.78913
41.507	7.36998
41.378	9.26674
43.7178	68.505
25.8659	7.26369
36.1275	6.04509
36.1459	7.09153
29.7531	7.52567
28.5188	10.5572
44.2336	9.17992
33.8983	7.67987
28.832	7.15441
50.2579	8.47331
33.364	6.12593
37.4355	6.5975
33.5851	6.56008
36.0722	7.6125
36.4223	7.40441
40.6043	32.5399
56.8534	15.9421
37.7119	22.2851
37.675	7.78766
37.4171	7.42986
35.888	6.33252
34.5247	7.72179
39.4989	6.00168
36.5144	6.71427
34.2483	6.69331
44.4731	8.49127
31.7428	5.85197
32.4613	10.159
25.0921	2.59439
30.4164	5.72173
39.8489	6.93284
30.7848	6.2936
37.7119	7.19034
39.9963	5.82053
30.4532	7.06458
34.7273	7.0062
37.9145	6.36845
39.6647	6.8041
29.9742	6.6499
39.4805	7.77418
38.0251	83.5579
44.7494	8.5257
44.86	9.34459
35.6853	7.22477
36.9013	5.89389
34.801	7.43735
39.6279	5.76514
35.6853	7.32806
35.3906	5.65736
11.846	3.14081
31.3559	7.11399
31.6691	6.343
27.9108	6.76966
12.4539	2.85787
31.5586	18.8449
36.4959	7.22177
37.5461	7.67688
14.7752	3.7067
30.9138	7.28016
30.6374	6.23821
30.1216	8.21432
30.0479	6.76368
31.448	5.51064
29.9926	5.69029
37.3066	7.94635
31.7981	7.44334
34.4694	4.53457
22.7524	5.03009
24.0973	4.49864
37.3066	19.0694
34.8563	23.7567
15.6595	2.89979
30.14	6.2457
31.1901	3.60789
21.6286	4.47169
38.3751	18.8119
33.3825	2.39528
20.2469	3.40878
21.7576	3.28752
25.7185	1.28597
32.4982	27.6071
26.9713	2.92075
27.8556	5.31004
29.79	3.30998
39.8305	3.03452
38.9831	4.65583
30.269	5.7367
26.8976	5.09896
26.7318	5.9912
14.8858	4.26809
14.7384	6.32953
32.3139	4.06898
27.2108	3.88185
40.4016	4.82499
17.1334	4.07198
42.4466	5.06901
51.8976	8.38798
34.2483	6.78014
28.6478	5.21722
15.8253	5.30405
39.2594	3.51358
33.1245	6.16635
47.0339	5.64837
34.8931	7.11249
30.3979	6.25019
35.9248	4.063
25.3869	4.42977
38.2461	5.56753
28.1872	6.58403
36.238	5.06452
31.8165	6.1439
42.8335	8.33558
28.1503	7.17986
37.5461	4.90434
38.0435	6.97027
38.0435	7.17686
24.2815	8.34157
24.3736	7.19632
31.8718	6.19629
38.8725	7.24273
40.5674	7.29962
45.6706	7.11249
27.4134	7.8176
37.6382	6.30109
27.6345	7.21878
30.7848	6.50469
42.9256	6.83853
38.7804	4.35492
36.7723	6.67685
26.5844	6.00617
39.72	35.1088
38.7988	6.18731
36.3301	5.69029
40.1621	8.08258
47.5682	6.10198
37.7119	14.219
36.2749	8.21282
23.7472	4.70523
36.6802	6.08401
34.8747	40.3725
43.4414	7.61699
31.8165	21.2252
51.5107	6.46427
41.0096	6.7517
45.21	5.67382
35.538	5.94479
48.5999	4.22617
49.2631	5.16183
33.3272	7.01817
58.6588	12.6935
35.9248	5.36693
52.4687	5.01362
39.2594	7.54514
38.1724	8.45684
44.6021	6.61547
18.0177	4.85943
50.3869	8.79368
41.2122	8.27719
47.955	6.23971
31.5402	6.45229
37.6934	5.15584
54.2741	38.5925
35.759	4.93428
33.6957	6.06904
43.2203	5.04207
38.5409	5.66484
50.35	5.75317
38.8725	8.03018
38.7804	5.5855
35.6116	6.07803
37.7119	4.3654
33.0693	7.38495
36.6249	5.11542
42.0965	5.83101
34.2483	8.46133
43.1282	7.37747
41.7281	6.73972
33.1061	8.95236
41.986	8.40594
37.3618	6.94182
30.8217	6.41935
41.507	9.138
37.325	6.82505
34.8931	8.31163
32.9772	8.4239
45.0626	7.33854
47.7524	5.42232
39.2594	7.04063
32.4982	50.2949
28.1503	6.84152
35.0405	8.95835
41.7097	6.98823
39.2225	5.76814
48.7841	5.08548
46.5733	7.22776
45.6706	8.15444
42.7782	35.1268
46.3338	7.51969
45.3574	6.16486
55.9138	8.82362
31.098	6.16635
39.0936	5.23818
38.5225	5.57202
43.1098	7.77418
26.3265	7.23974
10.3169	2.98811
38.9278	4.89236
40.3279	6.92386
32.9587	6.61098
47.4392	7.43286
52.8003	7.06458
22.6787	1.79496
32.185	5.97772
44.381	22.1264
48.1577	8.15444
14.5542	6.84751
56.577	8.34756
28.4819	6.42385
38.7251	5.99719
40.6964	6.35797
43.0545	5.46573
41.4149	6.82955
29.2557	6.72475
44.7494	4.16779
34.1931	6.81308
42.9993	5.84598
34.2483	6.5481
33.2535	5.55406
23.8209	8.33258
45.7259	4.88188
34.6168	13.9136
39.9042	5.34896
4.07148	2.65277
37.4539	6.65738
35.6116	7.02267
38.3935	5.79359
29.7163	6.95829
32.8113	7.55112
39.591	5.42531
37.2144	8.12
9.57996	4.00162
27.2292	7.43585
51.6396	90.5461
49.9263	6.61547
40.3464	6.72475
38.0251	7.28914
51.8607	6.25618
33.8799	6.87296
37.8961	8.24725
42.336	28.7179
30.748	6.31606
41.6912	5.82502
17.115	4.89985
25.6817	4.96272
30.6006	5.25016
28.4267	6.37893
27.8003	6.32504
37.325	6.11994
32.8666	7.80562
34.9853	5.99419
33.0324	7.40441
36.9381	5.09746
31.8349	5.38639
29.8452	6.06755
29.3294	7.67239
32.7561	7.16489
32.3876	8.82961
51.9344	8.03168
24.7605	5.88042
42.7045	4.64086
31.7428	6.67834
34.8747	6.65289
41.5254	6.68134
34.3405	6.67984
23.1393	34.0399
36.4223	6.60499
29.8084	3.66927
27.4134	3.63334
26.566	4.67978
48.213	3.70221
36.6802	5.07201
27.4687	6.07952
29.7716	3.69622
35.0958	3.79502
9.11938	0.652714
42.815	3.20519
20.4495	6.16486
36.3117	6.15887
38.9278	3.71867
31.0796	3.56298
28.1319	7.68436
30.6006	4.98069
31.0796	5.77862
42.5387	6.78613
45.6153	21.5201
42.594	5.30255
31.4849	3.77706
29.4399	5.26213
41.6912	6.31905
46.7576	5.96126
60.5932	6.13641
38.8541	5.66933
32.7561	7.18884
43.4046	4.73517
44.3994	6.10348
47.1813	6.48522
58.1061	8.60056
43.5704	6.33402
49.6868	5.34447
51.308	6.33402
34.1562	5.54059
35.0774	6.67385
53.9978	4.76362
30.14	6.14539
30.7664	6.35648
59.8563	9.81467
44.3073	7.74574
26.2896	3.35788
56.6507	8.31612
41.5438	6.07952
44.9889	8.10204
60.1511	39.8814
46.5549	4.68128
21.776	8.58559
54.1083	6.87446
47.6971	7.34753
50.5158	5.63939
45.1363	5.90137
44.2336	8.91943
55.2874	6.24869
55.8401	8.64098
28.5004	6.28312
60.7959	7.65592
43.7178	7.43435
52.1186	16.3628
41.6544	6.84152
26.3633	6.98524
49.1525	5.17381
8.03242	4.07797
48.4525	7.95832
45.9101	4.50163
46.0943	6.41037
35.6485	6.88045
41.2491	7.07955
39.1489	5.79359
57.3876	7.01967
62.8592	6.8535
38.3382	5.2771
48.434	5.8879
38.2461	6.59151
37.6382	8.36103
9.76419	3.96269
60.0037	17.6652
46.776	7.39693
65.899	6.99422
23.4525	2.17671
43.6256	10.5632
44.3257	7.59753
47.8077	30.9156
46.9418	8.34456
47.3471	7.31908
51.2712	8.07809
37.5645	7.56759
41.6175	9.07063
46.0575	6.02713
53.0029	4.70673
43.1651	7.39843
21.1496	3.30549
43.6993	7.41938
45.4127	8.882
49.0236	6.19629
45.2653	8.54217
35.7406	6.18282
51.308	6.89691
39.9595	19.1428
56.6139	6.21426
43.7546	8.4254
31.4665	5.92084
61.1091	5.80556
42.2255	7.90742
39.5542	8.48079
67.4282	9.72484
42.1887	7.4613
8.38246	3.87437
53.703	3.85491
51.4186	6.64391
48.2314	5.87592
59.2115	7.23076
36.3854	7.11399
48.8762	7.21429
51.3449	58.4763
43.6441	6.50469
47.1076	7.17686
58.8615	8.46133
40.1621	8.34756
57.0929	4.61391
45.3206	6.02563
54.8268	11.7968
41.8018	7.08404
10.0405	3.83844
37.4908	6.40289
60.2616	7.83257
42.3176	9.09458
57.8298	6.62894
50.2395	8.64846
44.7863	7.61101
39.8121	7.22776
39.2778	8.07809
52.0265	7.33255
16.2491	3.73215
43.1282	6.35049
52.9661	8.54367
56.8534	7.0062
46.4996	6.15288
42.8519	8.5257
47.955	5.31004
47.955	7.91341
46.1127	7.53615
56.3007	7.79365
47.3839	4.86242
47.1629	6.9059
39.6279	5.65736
37.6013	5.38938
34.4694	6.9059
43.5704	4.88188
39.3147	6.45977
52.4318	6.76667
44.6942	5.40735
37.0671	16.3149
38.1909	7.43735
41.857	6.59151
35.7406	4.81751
30.9506	6.50169
53.1688	7.11848
44.8416	7.14542
34.6352	7.10051
46.4444	7.81011
43.6625	5.59448
41.157	6.63792
33.3088	6.53612
50.608	6.66637
57.6455	26.4694
43.2756	5.08698
54.0346	6.02862
42.9993	30.6117
31.3191	6.70679
45.0995	6.79661
21.0022	4.73367
48.8209	6.61098
39.8305	6.97177
28.2977	7.5152
37.325	5.79508
45.0442	4.24114
42.5387	5.85497
2.89241	2.56595
42.8703	6.73972
37.9698	6.55409
38.3014	5.44926
28.9609	42.2573
35.1879	3.82946
25.7185	3.72017
29.4031	4.88937
42.3545	5.04356
32.185	4.45373
32.0376	28.8302
24.9447	5.12141
30.7848	6.86248
37.325	6.57505
41.9676	28.5862
48.563	5.51214
29.7531	7.44034
42.594	6.32055
27.8556	6.78014
29.1268	5.00464
35.5011	5.13938
49.1525	6.93434
29.311	6.11545
39.7752	5.23519
30.6743	5.2292
29.7347	6.76218
38.2646	8.94488
42.1887	5.91634
42.1887	6.3939
38.2093	6.68433
34.3036	8.49576
37.1408	6.94482
42.6861	30.6416
42.5203	7.8685
33.493	8.10803
37.8408	9.89401
48.8394	7.93138
50.0368	7.01967
36.1643	6.67086
32.3692	7.74574
51.8055	8.94039
36.5512	8.7293
33.2903	5.8385
45.689	25.8556
45.2653	7.69784
36.9749	7.37747
43.9757	10.9404
37.3987	5.92233
32.664	8.57511
45.5969	7.4089
30.8585	8.44486
45.5785	6.01515
43.0914	5.24716
47.1629	9.135
49.392	8.74577
45.9654	10.6815
51.2343	8.38049
54.8637	9.76526
35.0405	7.95383
38.4856	6.18581
63.633	5.38339
56.8718	5.41334
48.3419	5.79957
40.7148	11.4285
39.6647	11.3776
53.6662	11.1171
23.692	4.03006
47.6787	10.0871
35.888	5.61244
41.7097	49.2859
16.3596	4.27109
52.5239	7.29064
43.5704	6.42235
45.1548	7.0556
48.084	6.00168
43.4967	8.65295
42.0413	6.73673
39.1673	9.30716
45.8732	5.03159
41.0096	7.37447
41.9676	8.35803
40.5859	12.9914
52.8556	6.81907
44.1415	6.81158
42.2439	7.09452
50.3132	7.53615
45.6706	8.70834
41.8386	8.74577
36.2933	7.10351
57.3692	8.35205
43.3677	10.0153
43.4598	51.4387
59.2852	9.31914
37.6013	7.29363
41.3412	5.44178
57.4429	7.17686
37.804	6.72176
39.0199	22.5246
54.311	8.36103
56.8718	7.28016
50.0184	11.0138
49.2815	9.87006
51.4738	10.7668
41.1385	8.4284
48.5446	7.11249
54.9189	9.79371
37.0671	7.93437
43.8099	7.89095
44.3626	8.95087
34.8563	7.21129
35.8143	7.70831
47.0155	9.36555
36.7907	5.81305
48.3051	8.07509
52.1371	9.41795
57.3139	6.33851
58.6404	12.3282
43.552	9.36705
45.5232	7.24872
48.7104	7.68137
43.5151	6.57654
27.5055	7.03614
32.9772	8.24276
40.8438	7.22477
50.5895	9.26525
36.0169	8.72032
22.8998	3.98216
55.0111	59.9958
43.6441	9.08261
38.3198	6.50319
36.2012	6.03761
48.5814	17.5469
45.7811	6.03012
45.5232	6.76667
42.8703	5.92682
31.2638	7.49723
62.2329	9.77874
39.9042	7.42687
34.1931	6.84152
38.9278	44.7783
47.9182	4.88637
51.7318	4.01659
35.888	7.17836
37.3066	7.69933
41.9307	7.49274
40.1437	4.88937
38.2646	10.3341
44.6389	20.3749
47.0155	7.39843
41.6544	5.47172
28.4635	7.2083
35.8143	6.88643
32.3876	5.42082
36.2564	9.45388
50.35	6.3969
42.9808	5.65436
40.3648	8.14396
44.0494	7.28315
34.5431	6.13042
29.2373	6.98374
43.2572	5.46723
38.3198	7.83556
45.1179	5.07051
44.6942	11.0393
40.3464	7.42537
40.9912	8.39247
31.4849	6.36845
33.2351	7.47627
30.1216	11.3447
30.6559	7.7158
37.3987	9.68143
45.9285	12.4629
29.9005	10.1859
42.6492	5.58699
36.8828	5.36842
30.9138	6.70529
31.227	16.9855
33.3088	7.25471
28.4083	5.51214
50.129	8.50325
38.8172	8.92392
32.8666	8.85805
46.8128	6.43582
31.6691	7.9673
26.8607	7.81011
30.5822	4.50013
38.7436	9.0347
36.1459	43.145
29.8452	5.46723
47.7892	7.73676
26.1606	5.61843
35.409	10.0213
38.0251	7.73526
44.5284	8.46882
36.7354	6.23073
32.1297	6.67685
31.7797	8.02569
22.6971	6.78314
55.3979	7.16339
43.6993	5.9882
37.5461	7.32507
29.2189	9.15896
33.3088	7.5107
24.171	5.05554
33.3088	7.51969
33.143	8.30713
37.4539	7.58556
35.3169	6.67385
28.7399	8.59756
30.0663	7.59304
38.7988	7.4104
29.5321	17.8404
29.9742	6.63194
27.6713	60.8132
33.4746	6.91039
31.3559	7.4089
35.9248	8.15294
32.3692	4.89536
32.9587	30.8063
23.2682	5.40136
23.1024	5.45525
37.1039	6.20977
33.0877	4.79056
26.7133	5.03758
30.0295	38.7886
28.5004	3.68574
36.5696	5.63041
31.4665	5.6334
29.9189	5.71424
26.6028	6.12743
35.8511	4.74865
53.353	60.5512
41.9676	25.3151
11.0354	2.286
29.8452	6.07054
6.48489	1.81592
40.42	7.32806
28.5372	6.53912
23.7104	3.45519
28.5004	6.69331
34.6721	8.23977
41.8202	6.51517
44.4178	7.28465
44.731	7.97329
57.056	5.71125
30.5453	6.35498
20.5785	2.28749
42.9808	7.3595
41.1385	6.08252
37.1408	7.60352
38.154	10.1081
35.8143	7.17836
37.9145	6.66487
30.4716	6.59451
43.294	5.88042
32.3139	7.19333
48.8762	7.19932
54.6242	58.4374
27.395	28.8077
29.2741	6.61547
44.6021	4.52708
31.0612	5.11991
32.3139	6.2457
44.731	6.10946
43.0177	54.551
51.437	7.22327
40.2727	9.66646
43.1651	6.78763
33.9536	5.85197
29.4952	5.40585
28.9794	7.64843
27.266	6.43283
51.4186	34.5998
61.2564	6.01964
27.6898	6.9059
56.1717	55.1933
53.2609	61.4614
28.5004	6.81907
43.8099	9.37004
40.4937	6.67385
38.1356	8.14845
63.154	7.8176
32.8666	5.41483
39.9595	7.27118
47.1444	5.2786
40.1805	5.46573
49.521	5.60945
31.227	6.42235
32.4797	6.47025
42.336	7.00769
42.2255	5.40585
27.1371	6.7008
44.0494	7.13494
34.1378	4.29803
33.6772	8.84009
38.9462	6.87296
33.2903	6.87745
31.8349	7.12297
36.8828	5.59148
38.2277	7.12746
8.76934	2.3848
31.3559	6.26516
24.9632	5.21123
7.00074	3.84143
42.1887	7.28166
38.3751	19.7506
31.577	5.76215
40.9543	5.68879
25.4606	4.71721
27.9293	6.85649
30.6743	6.52714
21.4075	6.52115
26.0501	5.84449
46.1864	5.5331
28.4451	6.93434
24.6684	5.57352
26.787	5.95976
23.1761	5.88191
23.4525	4.39235
28.4635	5.63191
28.7583	5.25465
29.3847	6.67236
34.1378	6.94482
2.4871	4.45672
24.392	8.38947
36.9013	6.36247
21.8865	6.33402
23.4156	4.23665
29.4031	3.87137
22.1997	4.46421
25.8659	3.10039
19.9153	3.67676
25.9211	3.97317
42.7966	5.00165
45.5048	3.53454
32.5903	3.74862
35.1879	4.9238
35.5932	2.91925
22.2366	13.7968
24.9079	3.00458
25.3869	3.98216
24.1341	4.80703
24.9816	5.95377
38.7804	3.85041
33.014	4.74415
27.2476	3.38184
30.5637	5.4822
29.9005	5.7846
34.93	5.25465
24.1157	4.55403
35.1142	40.8934
26.4554	3.1483
40.7517	4.89835
28.9057	4.85194
37.7856	8.56762
28.9241	7.37298
27.4134	6.57355
35.5011	5.08848
40.8806	5.14836
40.42	30.3901
40.5859	4.83098
16.507	2.35935
33.7141	6.51517
40.8254	6.16785
27.0265	7.73975
29.9742	7.08554
35.7775	6.40139
33.9904	5.89988
17.5571	2.80847
47.7155	37.7721
11.3486	2.03898
34.5431	6.32205
38.4488	1.95665
36.5881	4.65134
25.9948	5.49717
30.4348	5.06901
8.38246	4.03006
26.3265	5.81754
31.448	7.43885
37.9882	4.2651
24.6131	5.33399
31.0427	7.69784
34.1746	5.98671
50.3316	5.12141
30.5453	6.21575
49.4105	4.99416
35.8143	5.96874
41.028	6.8041
31.1349	7.70981
35.9433	6.68733
33.8246	4.92679
40.4385	5.99868
35.5564	7.14093
38.9462	6.22923
52.8371	39.32
41.3043	7.57957
32.5534	6.68134
45.3574	7.4089
33.5483	7.16339
39.7015	4.47918
43.9204	9.09159
27.6898	7.27267
45.8364	4.95374
41.2675	7.07806
39.4989	9.01374
47.6603	5.7337
47.605	6.62894
38.762	6.06605
48.084	6.50019
40.8438	6.40438
34.7642	8.12749
43.6993	7.17087
40.2174	6.55109
26.3817	6.02862
30.3979	7.99275
35.8511	5.02111
34.4694	6.64691
36.4407	6.2951
36.0906	5.64688
32.2955	5.63939
40.8069	7.41938
37.9514	7.11099
43.8651	9.25776
47.9735	6.98973
40.678	8.40444
45.0258	8.40594
41.5807	35.7915
54.0899	39.4293
40.3464	3.28752
45.6522	7.47028
37.0855	5.50466
33.2535	8.32061
22.3655	6.01964
26.5107	5.64238
32.8298	7.28166
43.902	8.50325
53.7767	6.73523
38.3751	8.67092
47.126	7.84754
32.4245	5.96425
52.9108	7.47777
44.4915	10.1455
49.4473	40.856
46.0391	7.35202
46.1312	7.57508
26.7502	8.59307
35.7775	2.54199
30.0479	7.74275
33.1614	8.1724
31.5217	6.9523
51.9713	6.85799
52.6713	5.65286
69.6573	43.172
31.2822	7.35501
47.6971	7.61101
40.2727	7.4104
44.7494	7.51819
37.5092	7.00919
37.2144	5.36244
31.3928	7.60951
29.4031	5.14237
52.7819	5.76065
34.2852	8.75924
52.5976	4.24264
29.7163	6.57954
49.0604	5.26962
22.9182	7.358
36.8828	6.17084
41.7833	4.68727
31.7612	7.2577
49.4105	7.75622
43.1098	7.28615
56.9455	5.55106
42.3176	6.32354
31.9639	6.48672
9.91157	3.61089
40.7885	4.55852
29.5689	7.47627
31.8349	7.614
46.6839	8.69337
35.059	6.40139
46.3522	7.15441
40.1621	7.59304
42.594	6.81757
33.4562	4.34145
47.1997	6.98374
43.552	6.61098
31.5217	6.87895
37.2329	5.81455
24.871	6.4972
35.3906	33.4501
30.3427	7.27866
34.93	30.8258
26.3817	6.20378
32.8482	6.03311
36.8644	6.51517
46.8312	4.49864
32.6271	5.70526
37.2697	11.4899
28.3346	6.56606
28.4451	7.00919
36.0354	4.85344
25.6632	6.10198
39.6463	7.68586
46.3891	7.11548
53.1135	7.8191
33.6957	6.94182
31.9639	5.83251
37.675	5.74269
28.9609	6.17084
31.448	6.53313
43.294	6.10946
33.364	4.36989
33.1245	5.48669
27.8556	6.83703
35.2063	4.42828
28.9609	5.94179
34.2668	7.34902
27.395	7.25621
22.8998	6.41786
24.0236	4.93129
35.2063	4.92679
29.6242	6.16186
43.8099	8.00922
32.5166	6.41037
30.5453	7.04213
27.9845	7.27866
30.969	6.19629
23.7841	7.04512
20.6706	5.66185
34.6905	6.05108
23.6367	7.03913
21.4444	3.82946
40.678	2.9462
20.3574	6.06904
28.5372	2.62732
18.0361	1.80095
28.3714	5.2307
20.2469	2.28151
20.7811	3.96868
19.252	3.52855
24.7052	4.69625
20.2284	1.79796
16.7097	3.36238
31.7981	4.25312
34.0457	4.63487
28.8688	5.94329
35.3721	5.02859
24.7789	5.87443
22.0523	2.45067
21.5181	39.106
24.6868	4.45822
23.1945	5.56005
21.6654	4.83248
23.2498	3.22315
29.2373	4.04054
17.2992	4.95823
29.8084	2.86086
23.6735	3.38633
22.5682	4.41331
35.6853	4.28306
24.7237	4.65733
23.5077	3.64382
27.2845	3.79203
23.2682	2.93272
23.563	4.99117
28.2609	5.33699
31.6323	5.76814
26.2896	6.13192
29.7716	6.80559
29.5505	4.28905
33.7509	39.0491
29.5321	3.73814
27.7819	6.20977
29.3847	5.00314
29.9926	3.48813
15.4753	4.87739
28.8504	5.76365
27.874	5.39238
31.2085	4.38187
26.2896	4.82499
26.4001	4.17378
33.9536	4.79805
30.3979	6.10198
27.1923	5.46873
34.5984	6.02862
37.7303	6.76368
40.3832	5.33699
38.6883	6.86248
43.8651	5.58101
27.1555	5.53909
28.2793	7.85053
40.0147	6.23821
31.3559	6.73074
37.7856	8.51373
33.5114	5.59897
42.815	27.2718
45.6706	10.6994
28.5188	6.25019
46.6102	6.92386
20.4127	5.79508
48.7657	6.47025
33.2903	6.09449
37.196	6.15587
30.3058	18.8539
28.4635	4.29803
34.1378	7.09602
35.8143	8.82362
32.0744	7.67538
39.3884	6.15587
27.1555	6.93434
50.0737	5.2816
34.7273	5.5331
36.0354	7.88646
40.678	5.16932
40.199	5.94629
35.2985	14.6262
30.6559	6.2427
29.4031	10.177
26.6949	2.34438
33.3088	12.8237
35.9617	4.38786
31.927	6.07354
36.4775	6.07354
46.6286	6.56157
36.7539	5.45825
43.3493	7.58256
20.1179	3.01057
35.8511	5.25914
27.4134	6.84003
28.9425	11.1605
25.4974	6.86098
34.3589	9.31764
41.7097	7.50172
31.4296	23.7028
24.5578	7.03614
25.8475	6.35648
29.1083	8.06761
43.773	6.71876
37.4355	7.54514
34.1378	6.13342
37.3066	5.80556
21.9971	4.32049
41.5438	8.16192
52.045	7.67089
35.6116	41.4039
31.6875	7.90593
36.2012	7.15441
39.2962	5.10345
44.1783	5.96874
31.2085	8.28318
54.661	6.98823
35.6485	5.59148
30.5453	8.76972
30.8585	5.5346
32.8298	6.15438
28.4635	5.7876
42.336	5.57352
31.706	7.05111
34.5247	15.0723
35.1695	6.22623
8.47458	4.28007
32.4797	7.49274
38.5225	7.73227
29.0162	8.34306
38.8172	31.986
40.3279	7.23824
29.5873	7.41489
41.5438	6.20528
30.1216	7.27567
30.5453	7.108
31.6139	5.9912
30.0295	6.18581
25.2948	6.66637
42.5203	62.6022
41.3596	22.7597
37.5461	8.14845
25.7369	32.0653
38.1724	5.25764
27.4687	6.06755
33.4193	6.10946
35.1695	8.00174
25.0368	5.34447
27.6161	8.43289
38.3935	7.21728
31.6139	8.04365
30.0479	8.59157
33.4377	6.20228
31.7244	6.89991
41.1201	6.68882
34.6352	33.8289
24.2078	5.6843
25.9764	5.078
34.5431	6.31456
22.4576	36.5385
25.5158	7.53915
34.3773	7.29513
34.8563	16.1322
30.8954	5.5316
27.745	7.39543
34.0641	7.1065
25.3132	6.96877
41.0464	7.99874
44.9889	8.03467
28.0582	5.34747
31.927	8.09156
33.5483	5.14237
42.8703	30.7255
25.4606	5.20824
24.7973	8.05264
40.549	82.1222
31.227	6.18282
31.2085	5.08698
34.8563	7.73077
27.2476	24.8406
34.8747	8.17839
39.5357	34.4921
17.5571	18.5185
29.6426	5.90137
35.759	6.2936
35.3906	4.62589
27.1555	4.70224
32.1113	6.45977
27.0081	43.4848
33.2167	6.42534
23.3419	5.30106
11.7539	4.14533
31.9455	6.12893
32.056	7.23674
28.7583	6.49271
37.4171	5.14536
13.5225	3.14081
23.3972	6.32504
25.2027	5.50765
29.9558	6.51517
32.5166	4.91931
23.2682	6.03162
26.0133	6.27414
35.3721	5.52112
37.7487	6.49421
29.4952	7.22028
28.9609	6.00467
27.8371	27.7314
32.3876	6.11845
35.1879	43.7842
36.1459	7.70682
28.0398	8.92392
31.8349	8.4778
32.7377	6.87895
34.4141	4.6723
23.5077	6.43133
27.7819	10.5797
40.6964	3.15728
34.1562	3.41627
31.098	3.33244
36.4407	3.69622
42.4097	5.1274
27.7082	20.9213
31.5586	4.46271
32.2771	5.42681
31.2822	4.1648
31.6875	4.79356
33.0877	25.4753
40.5674	4.3145
34.6905	5.0256
36.717	3.92976
40.1253	7.54663
41.4149	5.90886
44.8231	30.1566
28.3714	7.55412
39.941	4.98668
38.9278	6.36696
40.4016	5.74868
41.8202	4.06898
32.1481	5.96275
29.1452	4.88039
44.031	5.4313
40.4016	47.446
47.8445	5.50016
45.4127	6.55708
41.7281	7.23225
44.252	7.43585
24.1525	7.9164
42.0781	6.51067
41.8018	7.16788
42.6308	4.1603
31.3007	4.09294
48.0287	2.77553
50.0921	8.31761
38.4488	6.42983
34.1746	6.9044
43.1282	5.04506
48.6735	6.3939
53.3898	5.54807
42.9993	5.81604
38.6514	23.9064
41.3043	7.12147
48.692	6.46726
37.675	6.83703
46.0391	5.88042
44.7126	6.58702
49.871	6.28312
25.9211	5.13488
50.8843	8.00922
40.3095	4.9732
47.6787	4.75014
47.3287	7.19632
37.0855	7.11099
22.8814	6.77415
49.2631	6.6993
40.5122	7.10201
43.3309	6.88194
44.9153	5.87892
37.6566	6.61696
63.5593	7.08704
45.3206	4.55852
49.0789	7.16638
47.4208	5.35944
36.9565	6.63194
32.4797	28.3062
50.2211	6.72176
41.3043	8.84607
41.8202	31.462
36.2749	6.93434
39.0015	8.30115
35.5932	7.12147
33.1061	5.76065
57.7192	8.73529
51.6765	6.24719
56.2085	6.20378
31.6691	9.66795
55.5637	8.85805
58.6035	29.7254
37.5276	10.4749
65.6227	20.4288
29.7163	8.17689
53.5004	27.6475
38.9462	6.87595
51.9528	7.41789
46.1127	6.67685
40.1253	6.68583
32.2955	6.68433
47.6419	7.95533
38.3014	6.10198
57.0192	7.09003
46.8312	6.9044
46.1312	7.50921
54.0715	22.1279
44.3073	7.20231
49.5578	5.23818
43.2203	31.4935
56.0796	7.50921
59.6905	6.92985
48.0287	8.21132
49.0789	15.5783
58.2903	5.8864
43.1466	7.87898
52.7634	6.03311
54.6426	7.26818
52.3581	5.50316
41.857	27.5233
46.4259	7.47028
42.1334	7.06159
36.4223	7.1559
78.8873	41.347
34.2483	7.62149
44.3994	8.19186
44.4915	7.64095
50.6264	8.44037
43.1098	5.61544
49.5578	6.57505
46.5917	8.94039
48.6551	24.628
45.9101	6.81458
34.9853	6.82356
38.3935	7.58556
44.0862	27.6026
53.703	9.01973
40.7148	7.39992
41.986	10.5452
47.6971	26.0906
43.1835	6.03162
33.5851	7.81461
54.2557	7.52118
46.8128	7.03764
33.4562	7.80862
34.93	7.46879
38.8357	5.67981
48.0103	5.83401
54.6794	5.24417
34.4326	9.21734
43.2572	7.41938
43.1835	6.85949
45.7074	7.2083
31.4296	7.18584
41.7465	6.76218
33.9536	7.13794
31.7612	6.65888
40.899	6.99123
46.0206	7.87
37.804	8.82661
46.3891	5.74269
14.5173	4.30402
40.7701	11.8072
36.9013	6.11246
40.2727	7.15291
39.8858	9.51825
34.93	11.3911
46.3891	7.41938
26.2712	6.73972
39.9779	6.79811
33.5114	8.55115
34.2115	7.64993
52.8556	7.48525
47.3471	6.72326
38.9462	7.17836
40.3279	6.27713
47.955	7.88497
39.7752	5.66783
40.3648	6.7023
32.664	6.50319
35.0037	6.3984
36.5512	7.8176
40.3279	6.16336
38.5593	8.8311
37.1592	5.81155
28.9794	31.4051
43.2019	5.3295
33.1245	6.94182
32.0929	8.15743
19.9889	6.45229
30.5085	6.78014
40.0884	7.21429
28.1872	6.47624
34.4878	8.41642
36.2749	5.29956
28.0214	7.47777
36.3854	7.65143
33.9167	4.62888
37.2144	7.28764
32.185	6.48972
33.9167	27.4035
31.5402	7.22776
27.2292	7.11848
25.0921	7.33705
32.6455	8.25624
18.3861	3.45519
22.8445	4.12288
26.9713	4.55553
19.1783	3.24411
15.5122	4.47319
26.1422	4.0121
24.0973	3.92078
25.6817	6.03761
23.3051	4.98668
15.9359	4.7711
26.1054	5.33549
36.6802	20.6099
31.577	3.27854
31.0796	7.16339
30.5822	28.9964
16.8202	0.528459
22.8629	19.9886
24.4657	4.52109
14.462	3.9582
28.8873	4.3669
15.4753	6.3969
11.7354	5.10345
29.9374	4.53756
28.9057	4.53307
34.4141	4.39384
30.14	4.4178
33.6404	11.4629
17.594	4.56451
27.5792	5.10345
12.9882	5.31154
35.9064	23.4782
28.0029	7.94335
29.0162	6.07803
30.4716	4.18126
15.3279	6.74272
32.9956	6.25618
25.7922	5.2292
23.2314	41.6405
28.3161	5.79508
22.4392	5.66933
39.2594	6.94781
34.4326	6.17533
38.6883	4.82499
36.238	4.62439
42.5203	9.00476
39.3515	8.82062
36.2196	5.41034
38.762	6.2427
30.4901	6.26965
44.9521	8.29965
31.9639	6.1424
39.6463	30.4919
30.8769	5.41334
34.5063	6.99422
41.0648	7.2098
32.0376	6.96129
45.1363	4.62289
46.0206	6.343
26.2712	6.32953
37.9145	8.36253
36.6618	5.28609
44.6573	5.7876
39.3515	7.54514
32.2402	6.38043
31.098	7.78167
51.1054	27.8077
34.7458	6.46277
34.9853	6.67086
46.3707	8.66493
25.7738	7.60801
43.3125	61.4734
32.0007	4.89086
31.0243	6.68733
39.72	5.65736
27.2292	6.88494
35.2432	6.35498
36.6618	6.61397
28.832	35.558
34.0273	9.29669
32.885	7.34154
26.3449	6.7517
33.0324	7.31459
42.2071	6.61098
37.2329	5.89539
30.8585	6.85649
27.1371	6.48522
34.6721	5.05554
41.986	8.39846
34.4878	6.96428
33.7141	4.89985
32.1297	7.0047
33.6404	5.1798
42.1702	6.22174
32.9035	6.89092
45.3206	6.32055
36.9934	5.15135
35.7406	4.98518
19.9337	5.97623
24.9447	5.57502
34.2299	6.06904
26.916	6.47774
34.4326	7.4598
35.6669	6.79212
29.3662	5.91784
35.2248	7.01967
24.5394	7.92539
35.4643	5.75766
37.6934	6.01964
36.7354	6.15587
26.8791	7.37747
41.2491	5.13488
35.1326	5.52561
25.4606	6.86697
26.6581	5.32651
36.5328	36.2346
31.9455	6.5466
20.0074	8.09755
31.3559	6.5466
22.7155	6.05557
24.7605	5.61394
34.4694	6.52265
28.4819	5.0271
30.2137	6.78164
31.1901	8.16042
27.3581	5.36693
28.6293	5.85497
28.0951	5.24716
34.1378	6.01365
23.8025	5.29657
24.8342	6.22174
30.8032	6.66487
33.5667	3.36387
22.1813	6.16336
32.1297	5.9403
29.4952	6.18432
24.7789	6.02413
31.1164	5.34896
33.1614	6.26665
27.266	5.54508
31.2638	5.57651
20.0626	6.53163
32.7377	4.74715
25.5158	4.0615
29.3662	4.79655
29.6979	4.83098
22.255	64.8028
1.21592	2.94919
[truncated: 1,979 more rows]

## Sheet: PtraIGFP-PintmChe
GFP (% of max - bg)	mCHE (% of max - bg)
8.11639	1.15358
13.5927	1.40175
4.33307	0.97137
6.0583	1.05843
13.013	1.27887
9.26015	1.33712
8.71603	0.92785
9.2624	1.26549
10.4172	0.965306
14.7573	1.28487
13.7751	1.18203
13.0471	1.52332
11.1591	1.44071
9.27236	1.26669
14.7654	1.30585
7.47291	1.06117
12.9386	1.10621
7.41377	1.00487
6.81226	1.07605
14.6442	1.43317
14.6365	1.30638
15.6678	1.34128
9.72422	0.938205
9.75655	1.10391
10.9819	1.0111
13.8868	1.49567
12.4683	1.23258
10.1671	1.10436
9.15908	1.02001
12.8967	1.31088
14.4074	1.31373
2.85247	0.906658
14.4473	1.37626
15.8445	1.21737
12.5714	1.19777
14.8669	1.76229
12.9408	1.44587
15.3796	1.10527
11.8657	1.28276
14.72	1.72705
11.8275	1.16957
14.1799	1.16235
14.4986	2.04625
13.6332	1.45273
5.81832	1.44036
12.4903	1.15483
11.976	1.20428
14.4541	1.46293
12.9561	1.40693
12.6173	1.29366
10.4282	1.41391
19.0444	1.57022
6.07849	1.02671
8.54603	1.2614
14.0098	1.48049
6.32896	1.04153
12.5895	1.35371
13.3839	1.28184
14.0808	1.31393
11.0085	1.40476
13.6725	1.46624
13.3414	1.37657
17.2932	1.56127
8.49198	1.60332
16.0046	1.71112
15.5513	1.25796
12.792	1.28437
16.666	1.85971
16.4558	1.74971
8.83914	1.09336
14.8441	1.7118
14.955	1.33014
13.945	1.27569
15.2509	1.6351
7.21239	1.26263
3.36246	1.05174
14.9177	1.70486
13.0788	1.46242
17.6011	1.18983
17.5286	1.54109
15.2909	1.3879
13.3071	1.08653
16.7736	1.21519
17.5582	1.79662
16.2938	1.7825
10.3121	0.996829
15.0861	2.18471
14.3734	1.58884
8.24939	0.965025
6.9926	0.976737
13.4297	1.29976
14.0994	1.11724
18.0862	1.92363
16.83	1.4193
17.041	2.16584
13.6032	1.61998
6.39163	1.14789
16.3999	1.33414
5.33061	1.20145
16.4684	1.27158
13.3792	1.53853
12.8275	1.25984
16.3749	1.46236
15.6743	1.50896
14.0313	1.54649
13.3715	1.34667
13.9646	1.27191
15.7859	1.62488
12.8992	1.04696
6.61373	1.29309
14.5854	1.60041
11.2259	1.41201
18.1672	1.54712
17.6607	1.48224
15.8993	1.43051
15.6849	1.33169
19.283	1.70704
8.23543	1.22829
17.5984	1.58351
15.3836	1.61554
15.697	1.40787
16.4853	1.61472
13.105	1.5577
12.7336	1.1829
12.1152	1.49593
16.332	1.70381
6.23556	1.3854
14.9729	1.22689
14.906	1.2438
11.9133	1.26258
17.0823	1.33248
18.696	1.35922
14.9115	1.53912
17.8727	1.55951
12.3374	1.41601
14.6495	1.43682
17.893	1.69806
8.2198	1.23976
5.65439	1.09283
15.7693	1.30285
17.2366	1.46094
14.6706	1.44256
17.615	1.60159
3.53698	0.931266
20.509	2.17248
16.7818	1.49583
13.7777	1.30765
13.7201	1.49279
17.063	1.84836
12.3394	1.37355
15.4605	1.76756
17.1212	1.65627
7.57846	1.04827
11.6704	1.40364
11.3248	1.22103
14.1494	1.48502
14.0024	1.29095
14.9027	1.58984
12.8221	1.2323
6.23124	1.62788
9.48159	1.4694
5.92047	1.27268
14.7307	1.60123
12.6433	1.43772
9.16559	1.46423
6.71678	1.19411
18.4091	1.76012
17.3748	1.67757
9.09167	1.26011
17.6371	1.84089
7.22291	1.06276
15.5542	1.89445
11.76	1.67721
14.4017	1.54045
21.5846	1.78542
10.1308	1.35036
12.5893	1.29792
14.6764	1.48995
12.374	1.41802
6.84221	0.971854
11.029	1.39341
13.3505	1.66411
14.9973	1.21862
15.04	1.46572
13.8322	1.23232
16.1395	1.54321
7.93572	0.937828
15.8537	1.47016
12.4329	0.991806
17.7814	1.36507
16.1867	1.42845
10.8093	1.31132
15.3919	1.49437
4.71695	1.12932
15.6477	1.30557
19.1968	1.72451
16.1314	1.50925
11.3051	1.66302
15.9435	1.54232
17.3391	1.51212
19.6402	1.82535
18.2629	1.80005
16.9472	1.74316
19.1972	2.00568
17.0715	1.28218
11.8057	1.36719
15.4223	1.6347
18.8333	1.72139
17.9444	1.64168
16.6637	1.36852
17.4449	1.7527
18.6154	1.60901
18.2034	1.30816
15.1812	1.66902
6.23179	1.01942
16.4482	1.77248
18.172	2.00643
13.1896	1.12844
13.8312	1.39644
15.5114	1.61475
14.7653	1.67906
17.7529	1.67894
16.2501	2.08916
19.0829	1.65958
15.1368	1.37272
17.9739	2.01638
12.7539	1.21875
16.5677	1.78949
10.1173	1.19804
18.7811	1.63187
16.2196	1.72007
20.8153	1.80086
10.5719	1.52628
16.6876	1.77182
18.4288	2.13783
16.9046	1.83197
17.2901	1.58096
5.8861	1.13444
14.8911	1.73434
16.1056	1.60045
21.2594	1.8029
17.7879	1.64173
5.646	1.2482
20.5616	1.82278
14.351	1.61173
16.8516	1.86287
18.0726	1.82157
19.5007	1.72798
17.2734	1.44958
22.2189	1.94088
15.674	1.67005
18.6829	1.83509
14.0136	1.23465
13.5617	1.57359
19.3445	1.53921
17.5442	1.61661
19.0752	1.55359
12.6576	1.47164
19.6224	1.72035
18.7776	1.28975
17.3854	1.18338
18.1533	1.39341
15.8653	1.44825
16.2344	1.50069
14.1127	1.75696
16.1905	1.10435
12.2731	1.11841
14.449	1.34705
15.0199	1.29065
18.0461	1.48466
19.2809	1.93507
8.57978	1.27402
14.8867	1.92657
18.1709	1.56006
13.2119	1.23906
16.4077	1.76886
12.89	1.48608
21.3871	2.00566
14.6831	1.51916
11.8699	1.58714
6.12431	1.1146
13.5702	1.15408
15.1614	1.80376
15.9005	1.55178
17.3072	1.67319
14.3011	1.48721
17.4158	1.5678
17.1409	1.82654
6.40928	1.26753
7.28814	1.38693
16.3602	2.06436
16.6348	1.89271
14.713	1.70976
12.2164	1.35229
5.86886	1.09482
18.6893	1.79331
9.86779	1.50076
26.8104	2.30178
19.8553	1.77932
23.3868	1.64109
21.5032	1.83169
8.23948	1.46801
16.2817	1.74441
15.2676	2.08354
20.0972	1.75682
22.6319	1.59439
27.9687	1.93886
22.5726	3.77715
23.267	3.50498
21.4819	1.94977
24.2004	1.9773
11.4938	1.56659
21.2734	2.0824
16.1297	1.90755
21.0053	2.17311
15.1393	1.79413
16.8722	1.46037
61.993	2.47412
20.8343	1.97452
20.7486	2.10482
24.2479	2.18616
25.8892	1.6918
20.9744	1.51419
16.3426	1.89609
17.6349	1.6552
22.9527	2.2053
10.7619	1.10816
18.0595	1.94075
26.0682	2.12949
25.2202	2.35243
10.1796	1.6452
22.717	2.04841
17.88	1.92072
20.6932	2.07148
20.4327	1.5725
18.4607	2.04934
19.6882	1.85905
17.8139	1.74236
9.87644	1.9656
21.8867	1.82571
12.839	1.66257
20.1807	1.69347
16.6805	1.61952
18.5613	2.03547
21.1273	1.97636
11.5556	1.38424
23.9963	2.00035
15.5874	1.9747
16.3577	1.4374
12.8577	1.60204
22.3005	2.08814
15.8547	1.66182
19.8112	1.80358
19.6354	2.00666
17.1918	1.46948
14.1331	2.27865
18.6802	1.7348
8.78555	2.15431
13.6007	1.42014
27.1813	2.1247
16.8274	1.77618
18.4485	1.82137
16.6672	2.01099
20.2238	2.12607
19.2603	2.09698
14.7478	1.6564
9.25119	1.52184
24.773	2.03402
9.3317	2.13378
19.6531	2.36659
22.4503	2.39416
14.1597	1.61378
17.6313	1.87189
15.5595	1.88433
19.0616	2.02934
19.962	2.39921
12.3627	2.38343
18.232	2.3033
19.4541	2.27289
18.5789	2.12845
15.1271	1.8317
17.5498	2.49097
18.1427	2.59032
10.2985	1.28954
22.1381	2.04869
17.3171	2.0767
19.743	2.56728
23.4077	2.23834
16.5974	1.61109
18.7965	2.33376
13.7393	1.64835
17.35	1.54864
17.653	1.72464
18.5422	1.98355
18.1119	1.4157
15.2029	1.5789
7.57593	0.914984
11.9971	1.57384
19.5505	1.75638
9.04128	1.29526
15.7206	1.47935
19.292	1.99993
20.0916	1.86054
15.2361	1.68284
21.069	1.90649
14.4528	1.56636
23.753	1.87723
10.7104	1.31594
16.0897	1.70436
16.672	2.25463
18.9633	1.6011
18.7461	2.2283
17.4027	2.18437
14.6215	1.8364
21.3471	2.09075
21.0364	2.0945
18.1699	1.96016
18.4685	2.23898
13.8206	1.71059
15.6882	1.81561
23.1906	2.33103
20.4109	2.25264
18.0618	2.14776
19.5631	2.31053
12.0368	1.82331
19.9914	1.93906
19.9886	2.33233
17.9086	2.06127
22.1592	2.1308
20.5473	2.40504
20.6044	2.02617
21.4453	2.34207
15.9554	2.02557
10.7643	1.77761
25.8907	3.05187
18.7149	2.05576
17.3465	1.92215
24.1815	2.83197
19.2216	2.01862
22.2066	2.03768
14.4212	2.09448
12.7225	2.06556
21.5196	2.46946
20.3306	2.02067
20.8004	2.5211
8.08466	1.11644
13.5338	1.95883
19.8193	2.02855
6.62116	1.72942
11.9678	2.2921
21.2764	2.1272
13.2492	1.76478
24.4593	2.34118
16.232	2.29724
25.7712	2.55955
11.5895	1.69705
22.2689	1.98143
20.3771	2.08374
10.1652	1.24938
15.6389	1.40628
17.9391	2.01084
21.5686	2.34335
17.7845	2.22128
20.2133	1.97968
14.4833	1.66422
16.2346	1.89606
22.0888	2.02493
11.0949	1.76222
6.2065	0.882746
12.3754	1.76169
20.0829	1.66414
14.3856	1.35759
20.9943	1.95579
22.8147	1.90506
22.6757	2.19024
18.894	2.01096
18.5359	1.74123
22.3513	2.22732
20.303	2.34315
22.7308	2.21994
15.1251	1.81346
23.3804	2.12159
21.0122	1.92301
19.6813	2.08241
11.6223	1.58811
22.5433	1.87463
11.548	1.74029
21.6832	2.00999
18.5953	1.8139
23.8808	2.14218
20.8715	2.09412
13.9032	1.43839
10.8396	1.74529
19.9172	1.7555
22.8688	2.00327
9.93374	1.51781
19.3556	1.84879
19.5067	1.92538
16.4679	1.67623
18.4088	1.88245
20.7599	2.08512
23.2649	1.95271
17.8321	1.74379
20.663	1.90418
21.8447	2.13459
13.2532	1.7932
21.3033	2.02211
22.6339	1.59188
21.1052	1.85586
23.2912	1.86377
22.4579	2.04278
18.188	1.89272
12.4076	1.66835
20.531	1.99984
12.5698	1.72471
17.1232	1.95108
22.1331	2.00464
22.4696	1.9097
17.7589	1.76441
18.6126	1.95316
18.2831	1.57993
19.4923	1.60157
16.2809	1.74415
21.5964	1.81967
12.335	1.6991
12.9218	1.59208
13.3631	1.5605
17.3296	1.94045
20.7708	1.87657
17.9003	1.73406
22.352	1.93997
18.7821	1.55012
11.2418	1.62502
11.5825	1.58464
15.7089	1.77109
14.9746	1.68788
12.0648	1.5049
16.6715	1.581
9.27859	1.3283
16.6212	1.62298
16.0234	1.76943
15.4953	1.7513
13.5947	1.59747
17.5778	1.51248
18.0547	1.63586
11.2312	1.40222
16.3272	1.97844
12.333	1.60092
11.267	1.53102
17.095	2.02097
14.3342	1.50704
14.1836	1.893
17.387	1.8215
14.4169	1.59398
13.0937	1.44108
16.5726	1.96722
14.671	1.65857
15.6008	1.97645
16.5568	1.55233
20.8219	2.22445
14.7286	1.4259
16.3253	2.17476
15.3233	1.62993
14.4158	1.96976
18.1132	1.82548
18.4975	2.02047
9.55169	1.64626
15.587	1.79412
17.2883	1.68884
16.5686	1.81383
16.0281	1.60837
23.3055	2.69619
17.7485	1.81089
20.3382	3.37401
21.4184	1.95353
12.3363	1.76596
26.2151	2.93639
19.4338	1.71753
17.769	1.91094
12.6925	1.44687
17.2452	1.78542
16.3123	1.60562
25.2129	3.99149
21.2719	2.03114
18.3006	1.99997
9.00107	1.52385
14.6129	1.69791
12.7325	1.75879
19.0818	1.91208
17.8055	2.09176
17.2549	1.88323
10.2465	1.50425
14.1684	1.72856
15.7496	1.83255
8.35587	1.52417
22.035	2.01211
12.8071	1.55244
15.2234	1.83278
13.0878	1.42447
18.3257	2.14819
20.7909	1.9158
20.1577	1.98897
13.9684	1.61918
17.0815	1.82705
14.9419	1.92115
9.68929	1.46886
17.715	1.76671
17.3035	1.88294
19.2935	2.16951
12.5861	1.79918
21.854	2.12047
14.8703	1.59893
15.9137	1.68614
18.2496	1.97033
16.3556	2.09251
19.564	2.36183
18.6216	2.06525
17.004	1.41432
17.6976	1.94685
16.1774	1.7642
16.8835	1.87346
17.3061	1.84994
18.4407	2.33387
15.9915	2.19953
11.6684	1.67564
12.3433	1.38368
15.1399	2.07707
13.6625	1.7107
17.7436	2.08913
17.1865	2.39303
13.1966	1.79331
18.1157	2.1372
20.0078	2.32762
10.3369	1.64202
14.7649	1.83029
16.7406	1.97463
13.5472	1.87508
17.494	1.97079
19.5019	2.04942
18.7659	2.36323
14.7936	0.826732
12.8992	0.561429
8.57262	0.494148
12.0874	0.660988
6.53316	0.390633
11.522	0.823038
12.262	0.294814
13.7017	0.682532
13.1275	0.711049
10.4559	0.652451
14.3222	1.03825
12.8662	0.916357
12.8184	1.45443
15.2404	1.25148
2.79149	0.322293
7.73825	0.733051
14.076	0.753107
5.0056	0.472193
15.2932	0.789814
10.1892	0.436776
13.0496	0.817047
13.9036	0.921381
11.2687	0.75103
5.55013	0.245735
10.12	0.732064
2.76694	0
14.0094	0.895477
8.28403	0.596303
10.0047	0.807906
7.09569	0.38399
12.5953	0.851704
11.3804	0.819642
10.2359	0.776212
12.1256	0.676246
15.8868	1.04377
7.766	0.555561
13.9911	0.858622
7.45239	0.400624
10.543	0.657264
11.4184	0.839931
11.9733	0.552461
6.17988	0.567531
11.4421	0.924323
12.4819	0.388483
10.5791	0.941455
11.7286	0.991824
15.6387	1.48646
5.89632	0.361576
12.8493	0.793342
10.3054	0.540496
13.6505	0.777261
14.3964	0.568004
10.6308	0.936009
7.01928	0.232753
14.2458	0.873576
6.92329	0.664527
8.46061	0.843473
13.3971	0.646932
12.257	1.15278
11.8289	1.15881
14.5706	0.916143
10.7039	0.75728
14.7442	1.21223
9.93375	1.01807
11.8617	0.821404
19.0908	1.05879
10.2208	0.866129
11.1328	0.795567
8.30635	0.48849
10.3758	0.786136
8.47234	0.490278
11.8333	1.02215
14.5104	0.962358
15.7371	1.21322
15.9992	1.31986
12.6688	2.46392
13.1413	0.900648
11.2034	0.845411
14.201	1.092
6.19606	0.65991
11.1763	0.989304
10.6245	0.743265
13.1154	0.995752
9.06917	0.903237
12.9757	1.2712
12.2517	0.95811
11.6573	0.731818
10.1847	0.995801
13.2419	0.859549
65.9454	32.8134
10.3951	0.778917
7.88182	0.715286
64.2585	18.8517
11.0518	1.39501
10.8172	0.847703
11.7557	0.910096
14.305	1.58556
12.526	0.894009
15.0794	1.88227
15.4084	1.01314
8.45112	0.571144
12.0181	0.770671
9.97012	0.872584
13.4318	2.0529
13.5415	0.740475
10.4612	0.812896
15.9624	1.11072
13.188	1.1124
12.4836	1.03586
7.63109	0.710702
9.09589	0.449275
17.9481	1.27255
9.46651	1.12751
7.19238	0.875649
11.8165	0.902174
11.9021	0.656146
13.6724	1.39071
11.3187	0.65815
8.32718	0.643095
12.1349	1.02224
5.60192	0.526519
16.9017	1.13967
12.2173	1.16993
13.1819	0.830708
9.64234	0.615793
13.5359	0.926172
5.13926	0.537934
11.26	0.814922
12.6759	0.916185
11.746	0.734092
10.6251	0.619137
7.01824	0.649015
8.69158	0.660228
12.1074	0.99456
9.4737	0.922715
12.2148	0.687761
11.3517	0.935289
9.65237	0.622128
15.4811	0.949105
11.3888	0.683429
11.9944	0.844865
10.529	0.866584
12.8783	0.401155
10.6988	0.809299
12.2254	1.57587
15.9098	1.31753
9.86788	1.01886
5.21137	0.703418
14.5798	0.533877
11.5948	1.17123
9.45839	0.773541
17.418	1.1349
13.1851	0.801081
12.1938	0.976107
15.293	1.37379
10.2767	1.07422
6.61646	0.666797
16.1603	1.22971
7.74271	0.669647
11.8728	0.545388
12.2646	0.627757
16.0964	1.25584
17.8231	0.961985
12.0465	0.774544
12.2479	0.939565
12.9568	1.11522
12.5486	1.46461
12.6818	0.978414
13.4059	1.25798
6.19348	0.4532
7.47154	0.271663
16.0615	1.12607
8.12387	0.582618
11.5787	1.18124
12.3703	0.792078
18.0017	2.56882
13.6341	0.988353
11.7469	1.06355
13.2849	1.15464
12.1734	0.610686
16.3594	2.1609
12.6199	0.915778
15.2064	0.854191
14.9285	1.06496
12.1203	1.00109
12.7004	0.921898
10.2232	0.816443
20.9748	1.22237
10.4269	0.863336
58.5143	32.2309
19.326	1.45951
17.1292	1.25746
16.6595	1.23327
12.3374	0.939482
6.53197	0.860882
14.3275	0.597194
10.635	0.697196
100	78.275
13.0576	1.04442
8.38712	0.73598
13.5739	0.992731
9.4993	1.16662
13.9772	1.31151
16.54	0.951549
10.6618	0.82292
13.2529	1.05331
6.19809	0.586892
19.0051	1.51666
14.3406	0.812119
13.9087	0.689326
19.4322	1.21417
18.1523	1.65205
12.755	0.860992
10.2487	0.583044
11.9084	0.943723
18.0264	1.73646
5.31277	0.494451
10.7111	1.13642
3.28702	0.685925
5.57668	0.770751
14.2632	1.02843
6.69668	0.975415
16.6373	1.06224
10.4307	0.574036
9.3127	0.674492
9.70932	0.813291
11.0201	1.30512
9.04454	0.506361
11.0858	1.35671
9.11815	0.627283
9.54909	0.789466
11.3519	0.593331
8.25078	0.567265
21.2453	1.3428
12.8365	1.1381
4.25037	0.0638639
3.9111	0.371703
9.8054	1.11739
12.7287	0.853585
9.70549	0.602856
4.48143	0.314427
14.0201	1.46195
12.1985	0.333458
15.9807	1.46544
14.3251	0.9572
12.7974	1.34969
8.26006	0.562075
10.7364	0.260693
12.1617	1.40919
12.7014	1.39752
12.6439	0.346228
9.27736	0.924973
16.6179	1.39245
18.257	1.66821
16.2244	0.786728
6.30204	0.0837386
15.234	1.26252
14.0093	0.99471
6.63075	0.54027
13.4007	1.04177
12.932	1.49221
4.78321	0.581535
3.4675	0.503648
13.0682	0.933104
9.30622	0.732673
14.6542	1.21367
19.4503	1.91857
17.3431	1.65086
6.9896	0.862818
8.72099	1.07538
14.065	0.889425
9.14259	1.03884
12.6308	1.04618
13.5078	1.23978
11.0819	0.964405
16.7699	1.38434
13.5455	0.978113
10.5762	0.688227
13.1626	0.786031
14.7855	1.4272
13.1315	0.737782
14.8211	0.825123
12.6055	0.913881
15.7169	1.08465
8.16508	0.598524
13.3594	0.91779
12.8933	0.81406
7.88761	0.927213
14.6646	0.874582
13.9456	1.13463
14.8887	0.859613
10.5325	1.11797
10.6767	1.01483
13.9929	1.19376
10.243	0.816293
12.7663	1.00065
17.9977	1.66257
10.6271	0.675211
13.2785	1.00357
11.0389	0.874981
13.6504	1.22376
15.6979	1.51724
15.6417	1.01914
14.2976	0.899405
14.0395	1.25293
15.0362	1.163
7.75835	0.607599
10.7735	1.35401
12.4138	1.5409
19.7325	1.45344
13.3165	1.16146
11.6012	1.10848
15.683	1.40953
18.4101	1.54422
14.9626	1.29959
10.9255	0.717475
21.8461	1.43935
15.9765	1.90148
11.1897	1.41302
12.8817	1.38818
9.12522	1.09323
14.1394	1.14925
17.9082	0.957164
17.1071	0.957026
12.762	1.33408
15.8943	1.1003
3.92495	0.524773
6.53197	0.56364
8.07606	0.889658
13.1158	1.0297
14.6624	1.46454
18.1866	1.38269
12.4165	1.53734
13.7969	1.22858
7.15497	0.908379
14.4807	1.38661
9.84542	1.21897
16.9324	1.13648
14.7978	0.978957
14.7603	1.04359
10.2271	0.908861
15.5	1.06461
13.7823	1.07893
20.9266	1.26137
17.8821	1.66421
8.49575	1.38324
12.1366	1.329
11.019	0.46318
9.24355	1.43702
13.0095	1.20002
5.29418	0.805335
12.3044	0.81023
12.888	0.774779
14.407	1.1201
11.6509	1.01081
13.6865	0.902263
10.5149	0.716329
12.4748	1.33618
7.83634	0.592331
8.86945	0.814447
6.37253	0.656024
17.2516	1.11158
12.6829	0.853506
14.5483	0.861704
13.4436	1.09181
9.26327	0.654349
14.2726	1.12981
13.6113	0.762378
10.8916	0.635477
18.2511	1.58581
15.7402	1.41111
11.6117	1.05869
12.0543	1.32804
14.4424	1.31647
19.486	1.02036
12.3203	1.01671
18.1174	0.843862
16.7974	0.966243
21.8669	1.4281
18.6546	0.871686
10.2151	1.1223
15.7592	1.4485
10.8557	0.932455
14.5696	1.04251
17.2866	0.831767
21.5697	1.33509
19.0607	1.38336
18.154	1.31092
8.46853	0.890572
11.6275	1.04808
12.3738	1.22742
16.8964	1.17128
16.2799	1.36949
16.0071	1.0506
19.3745	1.40032
16.4338	1.1924
10.0234	1.02089
14.2476	1.0228
15.1579	1.64545
17.857	1.11723
18.9573	1.51568
21.2585	1.81595
15.6108	1.26159
18.0962	1.8531
13.8925	1.08241
15.6096	0.748918
16.2507	1.53544
18.3512	1.17097
14.5263	1.42419
16.5283	1.17194
17.2927	1.03451
8.03524	1.00747
16.1109	1.28723
13.7039	0.947913
16.9451	1.24503
8.38102	1.09574
14.8465	1.54009
16.782	1.4059
11.306	0.853268
11.5823	1.63903
17.2464	0.926016
12.9255	1.15618
13.2266	1.03371
6.33929	0.853738
16.7838	0.949132
16.0962	1.08706
27.6428	3.07666
16.651	1.75487
13.1438	1.00606
13.495	1.15237
17.6775	1.68555
11.8124	1.189
15.2434	1.40227
17.3554	1.63353
13.4592	1.10771
12.2133	1.13701
18.0154	1.71993
18.801	1.94191
12.617	1.03104
18.5248	1.51441
19.571	1.67093
17.2896	1.73628
19.8258	1.7744
23.4596	2.05933
9.4741	1.06236
18.9986	1.58185
18.1392	1.17203
19.9513	1.07882
9.79254	0.855073
15.4971	1.31101
15.7948	1.50349
15.842	1.84256
17.9506	2.21012
13.4163	1.47725
18.5082	1.06925
23.5022	1.62303
21.3297	1.70422
12.0596	0.873256
10.9665	1.16202
12.9055	1.05884
19.579	1.51511
25.7167	1.46574
19.6535	1.60779
21.8354	1.71889
15.9262	2.02957
18.0536	1.38192
11.04	1.05447
19.1424	2.10499
13.8407	1.63423
13.2166	1.36488
12.743	1.17188
22.194	1.89745
20.3685	1.38314
22.6351	1.36197
14.6112	1.51644
17.8192	1.42197
17.9663	1.79053
15.5008	1.08311
18.3214	1.17499
13.9272	1.11605
21.145	1.83708
14.485	1.32931
16.5833	1.33184
12.4126	1.16328
17.4155	2.23245
20.0928	3.21998
12.1984	1.0981
18.7272	1.7306
17.6711	1.55748
12.4439	1.18364
12.5381	0.832
15.9384	1.57468
19.3331	1.68461
13.5805	1.25215
18.1467	1.61152
20.9877	1.69527
20.29	1.82261
12.0314	1.06963
14.1832	2.08878
6.7964	0.876587
15.1892	1.34228
18.2784	1.16439
19.9626	1.40416
11.3579	0.92984
17.9384	1.04204
25.4371	1.44308
13.3461	1.88349
19	1.7136
17.4077	1.33237
16.6087	1.28673
19.5069	1.10423
20.1427	1.31517
18.1783	1.24731
15.9304	1.85716
11.5839	0.978929
11.2101	1.13779
19.726	1.63501
15.1968	1.68761
21.8136	1.5404
14.6128	1.21326
19.3902	1.30218
21.4677	1.33094
20.2129	1.31028
17.0121	1.2262
15.6762	1.02299
16.3808	2.1362
13.2847	1.10511
17.7157	1.50871
16.1162	2.13019
17.4306	1.48299
22.4358	1.57515
19.1142	1.41575
20.0356	1.21643
21.2133	1.37316
18.5958	1.71105
19.9025	1.64769
12.9592	1.76456
17.4311	1.25536
17.5232	1.44238
15.8738	1.50529
17.3992	1.38863
15.9021	1.00321
13.473	1.21234
18.9539	1.22869
7.1265	0.737768
19.9728	1.31315
11.4089	0.988373
15.9594	1.28351
14.5848	0.89082
11.7976	1.11366
21.1165	1.66805
13.4965	0.937411
8.30107	1.35867
14.2614	1.0981
18.8571	1.73216
15.5229	1.19796
13.9944	1.60693
16.0798	1.68196
12.715	1.05758
16.9861	1.67225
16.8423	1.85372
15.5173	1.25064
16.2568	1.37262
19.2901	1.96279
18.6061	1.62215
16.2837	1.12154
13.5954	0.986695
19.8513	1.76601
18.4934	1.30587
19.1497	1.22082
12.2247	1.10967
17.8936	0.910344
13.5086	1.44313
21.0597	1.38529
16.52	1.5204
14.409	1.25285
19.0036	1.67079
13.5061	1.21882
11.214	1.14937
13.7225	0.931552
23.8235	1.45505
12.2193	1.41733
12.6865	1.26198
19.5653	1.85185
15.1279	1.65193
18.7653	1.24272
16.8711	1.06401
19.7219	1.86997
14.3967	1.50909
13.0683	1.09525
20.6787	1.38486
19.6434	1.59473
19.7641	1.57666
21.509	1.18637
14.255	1.28391
19.9324	1.04229
14.172	1.47328
17.981	1.58833
12.5547	1.11888
14.2568	0.993078
20.1522	1.57161
16.7333	1.18139
12.3857	0.987562
17.4343	1.21179
11.6673	0.925124
17.7607	1.36432
11.5511	0.836132
12.8455	1.50787
21.738	1.68355
12.157	1.39823
16.8951	1.0024
12.3093	1.04664
13.4742	1.01573
16.6655	0.986971
16.7945	1.19156
15.2638	0.939163
18.9469	1.25814
12.1076	0.913869
13.3823	1.07502
24.9003	1.47135
17.9257	1.98172
18.1435	1.57166
14.491	1.36726
9.58038	0.796018
13.2778	1.39133
21.299	1.9318
12.5328	0.984427
15.9387	1.65225
11.8741	1.21544
23.9756	2.13314
20.2396	1.65617
17.6532	1.41437
15.7638	1.07002
18.4085	1.49758
13.6766	1.20019
22.5768	1.87027
15.2141	1.23896
11.815	0.810734
15.9515	1.16387
15.8579	1.85713
18.4779	1.39124
18.6917	1.90349
15.926	0.902559
18.0844	1.49585
20.8053	1.76139
15.5973	1.09221
9.02903	0.867706
14.1106	1.29278
15.1115	1.51379
17.5778	1.23808
16.5973	1.30749
16.1778	1.5128
14.6401	1.09725
18.1278	1.54632
16.2101	1.33758
16.9186	1.73755
16.9495	2.00056
10.9658	1.05396
11.7184	1.21661
13.3001	1.02454
14.4086	1.14178
14.615	1.24782
16.5204	1.05256
21.2825	1.56412
16.9935	1.41226
14.3179	0.990378
12.8212	1.47659
15.1162	1.24585
9.53664	0.910969
16.2175	1.27952
10.8017	1.13682
9.85951	0.946116
11.0417	0.916894
19.2353	1.99106
13.5236	1.11296
14.2314	1.68469
13.9376	1.12517
16.9496	0.946452
11.6776	1.02822
12.068	1.04696
12.8518	0.885285
20.2513	1.15806
10.7437	1.10522
22.3362	1.64123
19.0533	1.99297
15.4442	1.49314
12.9194	1.39639
21.5524	1.56493
11.9662	1.46886
23.83	1.44459
15.7078	1.06908
17.4738	1.32663
17.7026	1.37699
17.6638	1.81966
19.7441	1.88016
8.61425	1.03315
12.9649	1.45085
19.321	1.33277
13.3933	1.25705
15.509	1.4941
8.77574	1.44545
22.8512	1.34612
15.1985	1.55879
13.0053	1.10874
12.9365	1.29482
15.2953	1.0156
16.6206	1.24385
14.2288	0.941335
16.5902	1.55591
18.2074	1.85376
7.41294	0.819835
24.9073	1.34697
20.1908	1.72441
8.73791	0.719642
16.5602	1.06147
10.7493	0.824469
21.312	1.45022
12.5553	1.25522
16.4192	1.26838
12.3119	1.60273
15.9348	1.27048
16.3401	1.18441
16.9439	1.36949
21.5988	1.4607
18.5444	1.67076
16.4382	1.65236
14.1135	1.23839
12.3514	1.37402
12.7431	1.11864
16.1728	1.19066
17.0458	1.36865
17.4481	1.36539
23.9207	1.79402
14.2332	1.54551
12.2364	0.778466
15.9634	1.48796
16.8101	1.61909
15.1257	1.48147
10.0594	1.23139
18.115	1.64392
15.1464	1.4564
19.1443	2.26205
10.1716	1.3554
12.9439	1.21776
14.148	1.22821
10.0191	1.20879
20.4551	1.69636
12.3325	1.13829
20.6253	1.3628
12.2843	1.38198
22.1108	1.51261
15.9463	1.57801
13.5717	1.29371
15.2159	1.17113
10.6528	1.10025
14.7857	1.46487
15.3339	1.5818
17.8415	1.5233
11.8744	1.09498
18.7076	1.45191
13.2457	1.55785
16.9221	1.55204
21.2442	1.58684
20.28	1.28582
15.6816	1.72552
16.9534	1.31725
22.4508	1.8454
14.8604	1.29513
12.6703	1.31326
10.2616	1.29887
19.3422	1.52959
17.9684	1.80498
17.052	1.51937
19.0202	1.79567
14.3109	1.06941
10.6566	1.47348
12.8065	1.30396
16.0847	1.32469
12.1087	1.24923
13.4715	1.14247
12.358	1.00307
20.6923	1.94838
14.9186	1.62163
19.4132	1.31125
19.1831	1.40384
14.1426	0.900361
15.9122	1.27055
17.7137	1.49488
16.9612	1.4462
12.3169	1.16415
22.3666	1.62898
19.5985	1.67965
14.9711	1.29803
17.7203	2.10179
19.4575	1.3349
23.2366	1.9085
21.208	1.77031
12.375	1.27888
16.2937	1.79866
23.1559	1.52499
20.5259	1.44715
15.0625	1.7236
16.7272	2.11922
15.0193	1.34248
17.6902	1.44799
18.9167	1.2617
15.6327	1.7942
17.6913	1.5615
14.7995	1.45381
22.0728	1.74334
20.1092	1.65285
17.3912	1.69611
9.72029	1.24564
14.9914	1.46543
19.9684	1.48093
18.3472	1.14939
22.4872	1.88695
19.7547	1.58906
18.3486	1.44635
14.695	1.54439
17.8706	1.53996
19.3533	1.3831
12.9372	1.29901
20.2214	1.94301
18.3273	1.4586
11.1731	0.930681
18.0658	1.58406
17.708	1.62583
17.6135	1.45628
12.886	1.22844
13.9344	1.51231
12.4576	1.18314
17.7653	1.77794
6.53676	0.711585
14.2677	1.34767
19.4022	2.02101
11.9265	1.30144
10.8307	1.11197
19.0742	1.76421
17.4953	1.48332
14.6764	1.39986
20.5637	1.24592
17.2593	1.10347
14.9245	1.40248
22.0288	2.31674
14.5025	1.34796
14.004	1.38018
11.2189	1.13691
14.8596	1.22846
13.1895	1.24719
14.7125	1.31096
17.7236	1.60971
14.7608	1.19308
15.3461	1.1852
14.8786	1.33704
16.6147	1.48591
18.2767	1.63556
17.1278	1.37624
16.1942	1.37052
15.8889	1.57618
14.3099	1.30399
12.7589	1.22231
12.7898	1.25729
12.2415	1.11836
16.6637	1.65547
15.4524	1.11444
15.5745	1.26589
16.7288	1.39878
16.4599	1.48323
15.1849	1.30214
16.5234	1.38564
10.5187	1.01355
14.7457	1.36873
15.4078	1.7971
16.6035	1.35305
9.32392	0.853461
13.5855	1.16813
17.6964	1.42524
14.4224	1.08799
15.7623	1.24424
13.9071	1.49468
13.5904	1.01355
19.5544	1.45511
20.5937	1.53588
16.8048	1.46362
13.0259	1.16811
15.615	1.37437
16.8266	1.49761
17.17	1.33052
18.8331	2.2658
14.3691	1.31682
14.1446	1.28905
17.4111	1.34005
16.8517	1.51913
23.554	1.7341
14.7102	1.3108
20.7911	1.631
21.0778	1.53813
18.7806	1.34142
14.6721	1.16199
12.4024	1.18293
13.5797	1.6296
15.3656	1.37938
21.2711	1.35839
21.4987	1.50622
11.0983	1.20483
14.4611	1.39269
20.2782	1.38065
21.0792	2.20699
19.3562	1.24543
16.2333	1.4845
11.0639	1.22023
21.9272	1.52993
15.7449	1.33522
21.3132	1.70561
25.8405	1.77846
12.9553	1.7444
8.62155	1.25463
11.628	1.22381
19.6833	1.51289
18.447	1.39305
18.1214	1.86291
18.6992	1.5942
20.9796	1.53713
23.6384	3.30902
19.1566	1.10822
20.0998	1.39027
16.1233	0.99492
14.7379	1.0477
19.3524	1.53608
12.7052	1.07365
14.2059	1.60352
17.7678	1.24674
20.8676	1.43127
19.1134	1.68297
20.7629	1.96079
18.0993	1.30675
24.1125	1.65697
23.1648	1.59918
11.2647	1.27293
17.0522	1.15022
22.3009	1.98546
14.6455	1.59096
20.8393	1.24596
20.2903	1.5219
23.664	1.73226
7.67201	0.743983
18.8589	1.50929
22.2951	1.88942
23.5004	1.97323
21.401	1.86152
19.2767	1.77171
21.133	1.84691
21.1896	1.57908
15.1747	1.56173
18.7698	1.62615
16.8969	1.14593
18.5117	1.56363
42.4989	1.34842
10.9786	0.844865
16.8009	1.34119
21.4176	1.80386
20.6957	1.60393
40.2154	1.14984
14.0062	1.28301
16.0493	1.20347
19.2855	1.34288
19.3989	1.42359
19.6991	1.53165
21.1723	1.76868
22.1322	1.73285
19.1411	1.44127
19.1224	1.60311
20.1799	1.60585
15.6349	1.56311
12.684	1.16692
21.1762	1.30767
17.4933	1.64984
12.5357	1.09039
17.9163	1.54984
12.6737	1.02877
18.8208	1.42497
17.1115	1.57958
16.6591	1.5213
14.7803	1.07898
15.6099	1.27334
18.6829	1.32773
17.3628	1.61294
11.4893	1.16803
16.6812	1.50896
19.1031	1.41591
18.3106	1.41017
17.0682	1.44706
13.39	1.3069
5.94032	0.721314
15.0834	1.25487
11.0068	1.19368
11.9601	1.26962
13.7161	1.53931
10.8899	1.24432
12.0974	1.2631
16.3146	1.41974
15.717	1.34958
15.6308	1.56814
18.9748	1.37461
11.6945	1.15638
17.5382	1.58988
10.8944	1.29944
15.828	1.24168
17.9069	1.59282
17.8576	1.37761
13.7809	1.45376
14.6564	1.4691
16.3892	1.6926
16.1178	1.94443
8.91132	1.11989
13.1302	1.03005
11.5009	1.32715
10.9108	1.07204
17.223	1.77342
14.9919	1.67309
14.5076	1.67828
11.693	1.31981
10.1037	1.01353
16.6598	1.38159
12.644	1.56787
9.4223	0.843124
12.8208	0.93322
12.8358	1.49729
11.9025	1.51151
18.9595	1.33515
11.0401	1.00349
12.8666	1.63093
14.5532	1.45666
12.5799	1.3766
7.26795	0.938491
13.2407	1.49613
14.502	1.5335
13.3725	1.32498
14.9212	1.61357
11.1217	1.35016
13.7034	1.42528
14.9484	1.49362
17.7468	2.09028
16.4147	1.72125
15.259	1.2115
14.9701	1.62478
4.38271	0.460198
8.94942	0.65135
1.55136	0.526851
4.23707	0.500815
7.76683	0.733817
8.46135	0.914964
4.89598	0.644937
9.24451	0.639107
10.6256	0.604373
8.0909	0.573004
9.72993	0.650277
8.50685	0.55787
1.76285	0.192701
5.0431	0.54578
8.21864	0.582243
7.1376	0.469314
12.2928	0.582175
12.9786	0.657629
9.9063	0.877681
8.02931	0.549637
7.10174	1.0495
12.8961	1.13294
10.76	0.96408
12.0175	0.945988
11.8726	0.769646
9.19281	0.919318
10.6189	0.698836
9.66194	0.960468
5.79707	0.353917
9.82641	1.21737
14.9343	1.09125
15.3898	1.35985
6.64854	1.56606
11.3104	0.723605
9.09507	0.874598
17.4743	1.15442
10.162	0.556574
10.9967	0.437913
13.677	0.667292
32.9942	1.57031
12.7083	0.494067
13.8814	0.471687
11.8236	0.348794
12.1094	0.504081
13.9658	0.897925
12.2838	0.619577
12.0864	0.816347
10.3775	0.70193
12.7642	0.950898
13.8841	0.784693
12.5113	0.612973
13.3961	0.716422
15.272	0.924728
13.2217	0.768075
13.3021	0.703439
3.68784	0.267327
12.6651	0.464814
8.4942	0.765233
11.5114	0.740106
15.5116	1.15391
14.5156	1.03639
15.4395	1.20194
14.8382	0.771769
15.8694	0.726021
9.64057	0.702516
4.70142	0.493971
15.2405	1.47143
6.82715	0.730957
15.5906	0.529627
13.2945	0.600353
15.3555	0.901174
13.4011	1.42442
7.40885	0.341159
11.6333	0.622653
9.32175	0.722344
10.0184	0.953924
10.3364	0.707219
8.91516	0.402509
9.75816	0.904806
11.5439	0.874882
5.61592	0.358707
1.47921	0.392166
13.1218	1.06292
10.1937	0.748108
13.7392	1.23123
4.67543	0.975552
11.632	1.28426
9.06508	1.03386
3.59176	0.641699
4.14546	0.664852
11.8922	1.13537
9.67209	0.441387
10.0941	0.797962
4.14453	0.520262
9.13717	0.68434
15.2455	1.19557
9.16785	0.691494
8.60998	0.452677
13.9699	0.835325
5.58445	0.693488
11.4002	0.749181
8.17604	0.640462
11.0416	0.860303
13.5151	1.14438
12.6189	0.78562
13.6546	0.821908
9.67711	0.838637
10.8591	0.93895
14.0913	1.2115
17.3947	0.641417
15.4072	0.585752
12.2561	1.38724
7.09558	0.747796
13.5959	0.872423
13.2584	0.88242
8.51769	0.527179
14.1821	1.39568
13.7269	0.772788
10.1471	0.737482
12.5919	1.01471
11.7455	0.824032
10.1629	0.25372
7.84199	0.481119
12.2919	1.13371
8.85279	0.61355
4.21602	0.718625
7.56295	0.437806
11.763	0.80226
14.99	0.84796
9.53018	0.547692
3.66454	0.340608
6.37132	0.513831
11.359	0.528618
14.8412	0.886237
6.15798	0.527564
10.5358	0.892306
14.7991	0.77782
13.8114	0.627879
12.4505	0.96401
19.0509	0.804877
18.2161	1.12497
13.8822	1.16342
4.751	0.747121
13.1835	1.28701
16.0715	1.12685
14.0678	1.08825
12.442	0.860406
19.5543	1.1628
10.6901	0.705384
6.37842	0.859277
18.2741	1.48443
6.88914	0.781547
5.23565	0.511701
8.76948	0.499564
14.2611	0.767957
12.7193	0.962823
5.09552	0.532526
12.7748	1.20653
13.0258	0.945216
11.5929	1.26969
13.026	1.07779
10.467	0.924284
4.50836	0.629158
9.90239	0.696274
12.1948	0.833561
5.43899	0.621078
16.873	1.36861
21.9745	1.2184
15.836	1.29571
16.5783	0.983955
15.7167	1.5264
24.1705	1.88087
20.8971	1.07915
15.0766	1.2772
16.1602	2.16316
15.4645	0.716885
19.1081	1.18222
15.407	1.2508
19.2465	1.504
14.2888	0.869338
17.5182	1.38404
15.3356	1.19863
18.3919	1.13184
13.3921	1.12961
17.3547	1.71717
14.9765	0.94703
14.101	1.10065
21.5047	1.97496
11.1634	0.976536
13.6034	0.90557
15.6725	0.828352
16.2502	1.25737
15.4646	1.0276
18.0562	1.63187
14.2711	0.96208
15.3368	0.924134
5.26162	0.554695
10.7597	0.775337
17.4998	1.30545
15.1413	0.997687
14.3406	0.899763
15.7381	0.971918
21.4026	1.9143
8.58647	0.787506
14.4961	1.31283
14.4873	1.22169
20.805	1.36724
12.4865	0.932801
18.1124	1.20107
15.2067	1.07837
15.4363	1.02736
16.6732	1.37078
11.1014	0.676897
13.0164	1.06789
13.3855	1.07332
24.68	2.07014
15.5494	1.55089
25.4714	1.61433
18.1188	1.61079
15.8009	0.851546
12.5472	1.24991
14.3327	0.742163
13.5889	1.29756
12.1076	1.1262
14.2739	1.00717
16.5047	1.4497
12.3569	1.84427
15.434	0.808017
9.63926	0.873336
15.0288	1.20816
15.7481	1.24351
9.19255	0.854678
10.6691	0.928252
12.9644	0.987932
13.4804	0.780504
5.30751	0.681711
21.5254	1.9008
15.6539	0.837052
11.864	0.663344
18.0832	1.18484
5.12797	0.562776
11.5515	1.44261
10.3806	1.10592
19.4703	1.00972
16.2279	1.31203
13.9015	1.29095
19.0481	1.45808
19.5751	1.2237
16.8269	1.07694
18.0301	1.2018
13.1891	1.08697
10.8627	0.941845
7.78447	0.876859
11.3502	1.09055
11.0024	0.90102
15.7042	1.21581
13.4613	1.32281
16.3897	1.45358
8.73215	0.880484
14.3867	1.00996
13.9915	1.31227
21.7195	1.49932
23.5585	2.46651
15.6098	0.987484
15.6707	0.952634
12.5841	1.1657
7.0174	0.481882
19.2193	1.69603
14.8759	1.14347
10.5188	0.680616
17.8891	1.75049
14.9148	1.40484
18.4753	1.50635
6.56329	0.687825
15.7206	1.21746
11.1016	0.927414
13.2137	1.50975
19.284	1.65926
18.6717	1.52935
19.8376	1.57484
6.11836	0.743914
19.9244	1.54268
21.9283	1.60759
18.3438	1.69231
18.6246	1.54508
11.436	1.5535
18.5809	1.46551
17.0249	1.71427
14.4078	1.33471
14.8218	1.19241
11.6859	0.954295
14.9509	1.51393
7.82464	0.80074
6.52575	0.769266
13.1016	1.13794
14.9346	1.50249
14.7946	1.28009
17.3955	1.0495
10.2278	0.839137
14.9201	1.47226
9.88778	1.14948
11.3101	1.38534
14.3691	1.07738
10.4843	0.845803
15.6988	1.31844
15.4778	0.96804
11.0194	1.22784
14.8584	1.47717
6.75635	0.813228
13.1689	1.02656
12.307	0.732734
11.9569	1.30624
[truncated: 4,669 more rows]

## Sheet: Overlap
		Pint_bisr	Pint_palpA	PintPinR	Pint_88400	Pint_81655	Pint_67231	Pint_58432	Pint_traI
ratio tc GFP	rep1	0.0490909	0.0338889	0.0159664	0.018	0.0726415	0.0147059	0.0330769	0.00884823
	rep2	0.0772727	0.015	0.0169688	0.0156	0	0.0252941	0.0146154	0.00745018
	rep3	0.0554545	0.0172222	0.0117028	0.0164	0.0528302	0.0182353	0.00461538	0.00769294
ratio tc mCHE	rep1	0.0204545	0.0244444	0.0176471	0.0232	0.059434	0.02	0.0807692	0.00719856
	rep2	0.015	0.015	0.0161975	0.0152	0.00849057	0.0370588	0.0938462	0.00577389
	rep3	0.0140909	0.02	0.0111176	0.0212	0.0490566	0.0152941	0.0923077	0.0467305
overlap	rep1	0.212963	0.52459	0.966102	0.822222	0.727273	0.8	0.209302	0.508475
	rep2	0.117647	0.592593	0.867647	0.615385	NaN	0.813953	0.368421	0.35
	rep3	0.0819672	0.774194	0.9	0.878049	0.892857	0.580645	0.333333	0.787234
average propTC1		0.0606061	0.022037	0.0148793	0.0166667	0.0418239	0.0194118	0.0174359	0.00799711
propTC1sd		0.0147803	0.010324	0.0021177	0.00122202	0.0375506	0.00539127	0.0144389	0.00056741
average propTC2		0.0165151	0.0198148	0.0149874	0.0198667	0.0389937	0.0241177	0.0889744	0.019901
propTC2sd		0.00344176	0.00472494	0.00257984	0.00416333	0.0269213	0.0114517	0.00714736	0.0178863
average overlap		0.137526	0.630459	0.91125	0.771885	0.810065	0.731533	0.303686	0.54857
overlapsd		0.0677226	0.129038	0.0501821	0.138378	0.117086	0.130859	0.0835998	0.15911
