# Supplementary material for: A bistable prokaryotic differentiation system underlying development of conjugative transfer competence
Source: PLoS Genet. 2022 Jun 28;18(6):e1010286. doi: 10.1371/journal.pgen.1010286 (PMC9286271; doi:10.1371/journal.pgen.1010286)
Supplement: S3 Data — Quantified time-lapse fluorescence expression of paired promoters from the ICEclc transfer competence regulon. (ZIP) [file pgen.1010286.s011.zip]

Archive with 9 entries (8 files):
- Fig5a_growth.xlsx
- __MACOSX/
- __MACOSX/._Fig5a_growth.xlsx
- fig5b_data.xlsx
- __MACOSX/._fig5b_data.xlsx
- Fig5c_Data.xlsx
- __MACOSX/._Fig5c_Data.xlsx
- Fig5a_Data_fluorescence.xlsx
- __MACOSX/._Fig5a_Data_fluorescence.xlsx
