# Supplementary material for: A bistable prokaryotic differentiation system underlying development of conjugative transfer competence
Source: PLoS Genet. 2022 Jun 28;18(6):e1010286. doi: 10.1371/journal.pgen.1010286 (PMC9286271; doi:10.1371/journal.pgen.1010286)
Supplement: S3 Data — Quantified time-lapse fluorescence expression of paired promoters from the ICEclc transfer competence regulon. (ZIP) [file pgen.1010286.s011.zip › Fig5a_growth.xlsx]

## Sheet: cell growth
	Cells per histogram at time
Time (h)/Strain	P88400_Pint	P67231_Pint	P58432_Pint	P50240_Pint	PbisR_Pint	P81655_Pint	PalpA_Pint	PinR_Pint
0	7	49	44	47	53	61	86	68
0.5	7	50.5	44	47	55	70	89	68
1	9	52	44	47	65	81	92.5	68.5
1.5	10	53	56.5	51.5	81	95	107	68.5
2	14.5	66.5	76	80	98	115.5	127.5	71.5
2.5	16.5	100.5	88	111.5	123.5	135.5	152	78
3	25.5	119	112	128.5	148.5	154	197	82
3.5	30.5	146.5	148	160.5	168.5	173.5	230	90
4	48.5	197	172	214.5	227	201.5	256.5	98
4.5	57	246.5	229	294	276	242	291	103
5	96	300.5	272	359	311	280.5	330	113.5
5.5	124.5	423.5	326	412.5	333	319	366	122.5
6	180.5	515	386.5	482	363.5	350	403	133.5
6.5	221	593.5	438	516	398.5	414	439	146
7	309.5	683.5	463	537	451	489.5	469	154
7.5	387.5	738	490.5	549	480.5	534	489.5	158
8	490	790	505	559	498	595	498.5	164.5
8.5	684.5	835.5	528.5	567.5	522	626	503.5	175
9	826	861	543	578	543	671	510	184.5
9.5	1096.5	887	557	580.5	555	731.5	519.5	203.5
10	1338	908	570	588.5	570.5	781	528	223
10.5	1460.5	922	580	592.5	582	833	535.5	237.5
11	1550.5	933	588	597	603.5	886	548.5	252
11.5	1760.5	944.5	596	602	611	938	558	266
12	1838	953	604.5	605	628	992.5	564.5	280.5
12.5	2114	961.5	614.5	607.5	638.5	1011.5	572.5	297
13	2248	972.5	626.5	610.5	653.5	1034	583	315.5
13.5	2356.5	981	634.5	611.5	662	1059	598	325.5
14	2439.5	987	642.5	615	669.5	1085.5	611	337
14.5	2547.5	996	649.5	617	683.5	1104	623	348.5
15	2622.5	1007.5	657.5	619.5	699	1133.5	641	362.5
15.5	3031.5	1016	664.5	625.5	718.5	1160.5	655	379
16	3145.5	1031	679.5	633	744.5	1199.5	670.5	392.5
16.5	3214.5	1041	686	644	754.5	1223	681.5	409
17	3281.5	1062.5	695.5	655.5	766.5	1247.5	695	428.5
17.5	3353.5	1077.5	708.5	667.5	788	1274	710.5	453.5
18	3411	1094.5	722	687.5	820.5	1293.5	724.5	478
18.5	3467	1127	730.5	700	859.5	1318	739	501.5
19	3534	1162	742	709.5	906	1359	762	524
19.5	4040	1202.5	753	720.5	959	1399	775.5	547
20		1251	764	732.5	971.5	1408.5	799	576
20.5		1271.5	774.5	752	979	1415.5	805	602.5
21		1296.5	784	771	984.5	1419.5	816	656.5
21.5		1315.5	797.5	806	993	1427	827.5	664.5
22		1329.5	812	831	1004	1436	837.5	668.5
22.5		1342.5	830.5	845	1010	1445	852	673
23		1356	847.5	854.5	1023	1464.5	868	679.5
23.5		1366	857.5	865.5	1037	1472.5	887	681.5
24		1379.5	879	878	1050	1485.5	904.5	683
24.5		1391	892.5	899	1060.5	1525.5	929	686.5
25		1401.5	908	928	1070.5		944.5	689.5
25.5		1415.5	971.5	966.5	1089		961.5	689.5
26		1431	981.5	1022.5	1125		974	694
26.5		1452.5	996	1063.5	1184.5		989	699
27		1473	1010	1081.5	1348		998.5	700
27.5		1487	1022.5	1105	1379.5		1007.5	702.5
28		1493.5	1031.5	1128	1386.5		1022	705.5
28.5		1499	1039.5	1144	1399		1028	713.5
29		1506	1046	1168.5	1405		1036	718
29.5		1509	1053.5	1183	1410.5		1057.5	723
30		1515	1063.5	1194	1415.5		1069	723.5
30.5		1517.5	1076.5	1206.5	1419.5		1083	725.5
31		1521.5	1081.5	1218.5	1425.5		1093.5	729
31.5		1526	1088.5	1228	1432		1098.5	730
32		1535.5	1092.5	1240	1505		1104.5	731.5
32.5		1541	1095	1252	1514.5		1113.5	731.5
33		1544	1101	1262	1520.5		1127.5	732
33.5		1549	1104.5	1274.5	1533.5		1136.5	733
34		1554.5	1110	1280.5	1538		1142	734
34.5		1558	1116.5	1292	1542.5		1151.5	736.5
35		1562	1121	1302.5	1551.5		1215.5	738.5
35.5		1565.5	1123	1314	1553		1236	740
36		1569	1131.5	1320	1565.5		1249.5	743.5
36.5		1573	1139	1328	1570.5		1263.5	747
37		1576.5	1143.5	1332.5	1577.5		1274	751.5
37.5		1580.5	1148.5	1335.5	1586		1283.5	755
38		1585	1153.5	1344	1590.5		1302	764
38.5		1591.5	1158.5	1350.5	1599.5		1311	772
39		1599.5	1163.5	1359	1606		1320	775
39.5		1601.5	1171.5	1366.5	1613.5		1331.5	777.5
40		1606.5	1176	1373	1623.5		1345.5	779.5
40.5		1609.5	1183.5	1380.5	1633		1357.5	783
41		1611.5	1186.5	1390.5	1639.5		1376	784
41.5		1613.5	1189.5	1401	1657.5		1397.5	786
42		1614	1196	1412	1693		1410	793.5
42.5		1616.5	1199	1418.5	1710		1422	797
43		1619	1204	1427	1730		1438.5	815.5
43.5		1624.5	1210	1438.5	1739		1456.5	817
44		1627	1212.5	1439.5	1742		1482.5	821
44.5		1634.5	1214	1441.5	1742.5		1495	826
45		1644	1222.5	1445.5	1747.5		1513.5	836
45.5					1752		1533.5	839.5
46					1758		1553.5	842.5
46.5					1760		1567	845.5
47					1762		1576.5	858
47.5					1766		1601	860
48					1773		1622	864
48.5					1780.5		1646	873
49					1838		1716	888.5
49.5
