# Supplementary material for: A bistable prokaryotic differentiation system underlying development of conjugative transfer competence
Source: PLoS Genet. 2022 Jun 28;18(6):e1010286. doi: 10.1371/journal.pgen.1010286 (PMC9286271; doi:10.1371/journal.pgen.1010286)
Supplement: S3 Data — Quantified time-lapse fluorescence expression of paired promoters from the ICEclc transfer competence regulon. (ZIP) [file pgen.1010286.s011.zip › fig5b_data.xlsx]

## Sheet: PinR_Pint
Time (h)	PinR_GFP_tc	Pint_mCHE_tc
0	0	0
0.5	0	0
1	0	0
1.5	0	0
2	0	0
2.5	0	0
3	0	0
3.5	0	0
4	0	0
4.5	0	0
5	0	0
5.5	0	0
6	0	0
6.5	0	0
7	0	0
7.5	0	0
8	1	1
8.5	1	1
9	1	1
9.5	1	1
10	1	1
10.5	1	1
11	1	1
11.5	1	1
12	1	1
12.5	0	0
13	0	0
13.5	1	1
14	0	0
14.5	1	1
15	1	1
15.5	1	1
16	2	2
16.5	0	0
17	2	2
17.5	2	2
18	2	2
18.5	3	3
19	4	4
19.5	5	5
20	7	7
20.5	3	3
21	4	4
21.5	6	6
22	9	9
22.5	10	10
23	10	10
23.5	9	9
24	10	10
24.5	13	13
25	14	14
25.5	18	18
26	19	19
26.5	23	23
27	28	28
27.5	25	25
28	23	23
28.5	28	28
29	29	29
29.5	27	27
30	32	32
30.5	31	31
31	30	30
31.5	36	36
32	32	32
32.5	33	33
33	30	30
33.5	29	29
34	27	27
34.5	25	25
35	25	25
35.5	26	26
36	25	25
36.5	26	26
37	26	26
37.5	27	27
38	27	27
38.5	26	26
39	25	25
39.5	27	27
40	25	25
40.5	28	28
41	26	26
41.5	29	29
42	27	27
42.5	28	28
43	29	29
43.5	30	30
44	28	28
44.5	27	27
45	28	28
45.5	25	25
46
46.5
47
47.5
48
48.5
49
49.5

## Sheet: PBisR_Pint
Time (h)	PbisR_GFP_tc	Pint_mCHE_tc
0	0	0
0.5	0	0
1	0	0
1.5	0	0
2	0	0
2.5	0	0
3	0	0
3.5	0	0
4	0	0
4.5	0	0
5	0	0
5.5	0	0
6	0	0
6.5	0	0
7	0	0
7.5	9	4
8	16	5
8.5	22	9
9	31	11
9.5	37	8
10	45	9
10.5	49	9
11	49	12
11.5	56	10
12	66	6
12.5	64	6
13	67	2
13.5	76	3
14	86	2
14.5	93	2
15	99	2
15.5	104	4
16	111	5
16.5	117	5
17	134	5
17.5	142	7
18	137	9
18.5	141	9
19	161	8
19.5	159	6
20	164	6
20.5	168	6
21	173	5
21.5	172	10
22	183	10
22.5	185	14
23	186	14
23.5	190	13
24	180	11
24.5	173	14
25	179	13
25.5	185	14
26	174	13
26.5	132	15
27	182	24
27.5	171	26
28	162	23
28.5	169	31
29	160	30
29.5	133	25
30	160	27
30.5	129	20
31	161	26
31.5	132	21
32	113	15
32.5	106	12
33	119	16
33.5	149	14
34	158	21
34.5	174	21
35	164	19
35.5	183	23
36	171	20
36.5	181	21
37	176	20
37.5	189	23
38	202	24
38.5	185	19
39	192	23
39.5	198	30
40	189	39
40.5	201	57
41	205	77
41.5	203	100
42	196	117
42.5	193	120
43	180	131
43.5	185	157
44	191	176
44.5	191	206
45	188	247
45.5	188	247
46	189	287
46.5
47
47.5
48
48.5
49
49.5

## Sheet: PalpA_Pint
Time (h)	PalpA_GFP_tc	Pint_mCHE_tc
0	1	0
0.5	1	0
1	1	0
1.5	0	0
2	0	0
2.5	1	0
3	5	0
3.5	10	0
4	11	3
4.5	9	3
5	5	5
5.5	12	7
6	14	3
6.5	14	0
7	11	0
7.5	13	0
8	13	0
8.5	15	0
9	14	0
9.5	14	0
10	8	8
10.5	12	14
11	10	12
11.5	9	12
12	13	12
12.5	13	4
13	15	5
13.5	18	8
14	12	6
14.5	14	4
15	14	4
15.5	13	4
16	14	2
16.5	11	4
17	14	3
17.5	17	6
18	21	4
18.5	24	5
19	21	5
19.5	23	3
20	24	2
20.5	26	3
21	30	3
21.5	36	5
22	33	5
22.5	38	8
23	38	8
23.5	45	9
24	45	11
24.5	50	10
25	55	13
25.5	58	17
26	59	22
26.5	59	18
27	60	21
27.5	60	21
28	62	19
28.5	68	22
29	67	28
29.5	76	30
30	73	32
30.5	77	34
31	70	32
31.5	74	31
32	78	36
32.5	76	38
33	75	43
33.5	78	40
34	79	39
34.5	77	43
35	82	53
35.5	78	59
36	79	58
36.5	78	67
37	80	68
37.5	82	74
38	74	82
38.5	76	80
39	80	92
39.5	72	92
40	71	97
40.5	73	113
41	66	101
41.5	66	88
42	65	102
42.5	64	97
43	62	86
43.5	63	86
44	60	90
44.5	59	95
45	58	88
45.5	57	86
46	55	81
46.5
47
47.5
48
48.5
49
49.5

## Sheet: P67231_Pint
Time (h)	P67231_GFP_tc	Pint_mCHE_tc
0	0	0
0.5	0	0
1	0	0
1.5	0	2
2	0	3
2.5	1	3
3	1	3
3.5	1	5
4	1	5
4.5	0	6
5	1	10
5.5	7	12
6	6	10
6.5	8	11
7	6	10
7.5	6	14
8	10	15
8.5	11	19
9	13	20
9.5	8	14
10	8	16
10.5	11	17
11	10	16
11.5	10	19
12	9	17
12.5	8	22
13	11	25
13.5	9	25
14	9	27
14.5	8	26
15	2	25
15.5	3	24
16	3	22
16.5	0	18
17	1	12
17.5	2	10
18	0	9
18.5	5	11
19	4	8
19.5	6	10
20	11	11
20.5	14	13
21	24	37
21.5	32	37
22	41	47
22.5	46	61
23	57	68
23.5	70	76
24	77	80
24.5	82	87
25	98	99
25.5	101	105
26	118	111
26.5	122	114
27	137	127
27.5	160	137
28	171	147
28.5	182	153
29	194	153
29.5	219	162
30	231	180
30.5	237	193
31	248	204
31.5	257	213
32	267	214
32.5	276	216
33	285	232
33.5	280	225
34	298	245
34.5	299	252
35	301	257
35.5	308	261
36	322	267
36.5	322	265
37	324	277
37.5	328	281
38	339	284
38.5	343	285
39	341	290
39.5	348	292
40	357	290
40.5	356	297
41	361	301
41.5	361	298
42	372	305
42.5	370	307
43	373	308
43.5	377	310
44	375	305
44.5	385	317
45	384	317
45.5	0	0
46
46.5
47
47.5
48
48.5
49
49.5
