# Supplementary material for: A bistable prokaryotic differentiation system underlying development of conjugative transfer competence
Source: PLoS Genet. 2022 Jun 28;18(6):e1010286. doi: 10.1371/journal.pgen.1010286 (PMC9286271; doi:10.1371/journal.pgen.1010286)
Supplement: S3 Data — Quantified time-lapse fluorescence expression of paired promoters from the ICEclc transfer competence regulon. (ZIP) [file pgen.1010286.s011.zip › Fig5c_Data.xlsx]

## Sheet: PinR_Pint
Cell_ID_PinR_GFP	start(frame)	slope	Cell_ID_Pint_mCHE	start(frame)	slope
2	61	17.455	2	60	49.3006
NaN	1	5	5	44	14.5063
6	43	10.9143	6	42	58.7814
9	50	36.5171	9	49	35.8295
10	44	20.4505	10	43	62.9827
13	30	20.7154	13	30	50.9062
17	28	61.2645	17	28	27.6179
18	35	19.5389	18	35	31.1983
20	44	35.5518	20	43	40.3637
NaN	1	5	22	60	13.3663
24	54	25.844	24	58	19.929
25	34	13.3267	25	34	27.7951
NaN	1	5	26	34	10.3556
27	76	20.5202	27	72	25.0562
NaN	1	5	28	34	23.5236
29	58	18.0153	29	57	52.013
30	35	15.1466	NaN	1	5
32	35	49.2082	32	35	86.8116
NaN	1	5	33	43	11.4508
35	43	26.9966	35	43	42.1017
NaN	1	5	36	36	19.7235
43	43	19.4277	43	45	69.8909
44	37	8.89868	NaN	1	5
NaN	1	5	47	45	19.2515
48	56	16.7549	48	63	17.5342
50	76	8.58747	50	79	52.4743
NaN	1	5	51	52	16.4871
NaN	1	5	55	45	11.0818
59	40	24.4086	59	44	51.8086
NaN	1	5	60	45	12.6868
61	39	11.8618	NaN	1	5
NaN	1	5	62	79	13.2982
63	51	8.59098	63	47	21.3944
64	46	27.8759	64	47	66.7318
72	56	22.7263	NaN	1	5
73	78	114.431	73	78	103.448
82	55	19.7484	NaN	1	5
NaN	1	5	83	55	10.9502
84	57	19.4519	84	57	11.9539
NaN	1	5	86	64	20.1838
89	71	166.212	89	71	477.167
92	80	13.7399	92	76	40.7215
98	81	21.2024	NaN	1	5
105	83	15.0629	NaN	1	5

## Sheet: P67231_Pint
Cell_ID_P67231_GFP	start(frame)	slope	Cell_ID_Pint_mCHE	start(frame)	slope
NaN	1	5	116	33	29.6858
NaN	1	5	251	33	33.0079
421	47	13.9457	NaN	1	5
476	43	10.0236	NaN	1	5
477	44	8.89319	NaN	1	5
487	51	11.9899	NaN	1	5
504	52	17.6016	NaN	1	5
575	40	13.9543	NaN	1	5
577	56	13.6331	NaN	1	5
593	45	10.6461	NaN	1	5
NaN	1	5	632	53	55.5539
NaN	1	5	669	38	49.4502
NaN	1	5	792	34	32.4308
NaN	1	5	830	61	20.3925
NaN	1	5	852	57	30.2865
NaN	1	5	863	47	76.2628
897	45	9.53195	NaN	1	5
NaN	1	5	946	60	26.1805
NaN	1	5	953	64	21.7992
NaN	1	5	986	65	31.6284
997	41	11.7327	997	43	32.1166
1020	47	9.02078	NaN	1	5
NaN	1	5	1034	59	28.9197
1045	58	8.44405	NaN	1	5
1061	68	11.6209	NaN	1	5
NaN	1	5	1070	67	21.8209
1074	53	17.0916	NaN	1	5
NaN	1	5	1081	35	33.934
1083	47	9.75088	NaN	1	5
1123	50	12.8973	1123	57	24.5816
1124	86	10.1479	NaN	1	5
NaN	1	5	1150	38	20.1684
NaN	1	5	1151	50	26.9236
1162	53	11.3098	1162	74	24.0355
1218	55	8.9078	NaN	1	5
NaN	1	5	1234	77	23.4726
1237	52	10.0592	NaN	1	5
NaN	1	5	1238	60	34.479
1244	49	9.75312	1244	58	42.7347
1269	51	13.7846	NaN	1	5
1277	57	9.33792	NaN	1	5
NaN	1	5	1300	55	50.4237
1314	57	10.0913	NaN	1	5
1331	57	12.8779	NaN	1	5
NaN	1	5	1360	62	28.1181
1370	69	8.96519	NaN	1	5
1421	51	15.376	NaN	1	5
1422	51	9.20778	1422	57	50.9822
1640	41	10.2395	NaN	1	5
1801	56	9.6237	1801	57	22.5815
1979	42	8.91289	1979	43	39.2924
NaN	1	5	2048	33	31.6002
NaN	1	5	2155	60	22.178
NaN	1	5	2264	35	27.5666
2321	85	8.72464	NaN	1	5
NaN	1	5	2348	69	35.0748
2360	30	8.86626	NaN	1	5
2361	34	9.03136	NaN	1	5
NaN	1	5	2368	54	23.6517
2379	44	14.6001	NaN	1	5
2409	41	14.3233	2409	44	32.6294
2416	54	8.8416	2416	73	29.1774
2424	31	8.4583	NaN	1	5
NaN	1	5	2557	35	36.1
NaN	1	5	2569	48	86.7533
2637	41	9.61301	2637	42	22.3221
2745	39	9.74353	2745	39	33.6484
2765	67	11.2894	NaN	1	5
NaN	1	5	2830	40	38.8783
2849	66	9.9453	NaN	1	5
NaN	1	5	2873	43	43.305
2881	44	8.1857	2881	42	29.72
2925	54	8.08906	NaN	1	5
2952	46	11.3191	2952	44	40.8156
NaN	1	5	2958	35	22.2243
NaN	1	5	2959	36	20.293
NaN	1	5	2973	49	36.9907
NaN	1	5	3070	43	42.8177
3101	50	9.83344	3101	41	31.3529
3103	45	8.56326	3103	50	28.2717
3165	62	15.7652	NaN	1	5
3196	53	8.10821	NaN	1	5
3271	48	8.42631	NaN	1	5
3279	84	9.0509	NaN	1	5
3283	52	9.65164	NaN	1	5
3301	47	15.5046	3301	51	20.8538
3337	56	8.80319	NaN	1	5
3355	44	12.3094	3355	43	23.4182
3358	66	8.93639	NaN	1	5
3370	67	11.9182	NaN	1	5
3378	51	12.1959	NaN	1	5
3392	50	12.9748	NaN	1	5
3416	49	10.2552	3416	52	34.9896
3476	53	18.7846	NaN	1	5
3501	48	12.943	3501	50	23.7041
3510	47	15.4659	3510	50	34.0036
3515	73	8.76211	NaN	1	5
3559	44	9.78358	3559	44	31.3272
3594	60	10.432	NaN	1	5
3607	54	11.9373	NaN	1	5
3615	56	11.1828	NaN	1	5
3632	87	8.7593	NaN	1	5
3773	84	9.10541	NaN	1	5
3807	60	9.05907	NaN	1	5
NaN	1	5	4266	47	20.9038
4270	65	8.2224	NaN	1	5
4330	43	23.4509	NaN	1	5
NaN	1	5	4430	47	31.5
4432	46	9.35689	4432	41	20.59
4434	48	9.04287	NaN	1	5
4444	60	8.81432	NaN	1	5
4504	42	10.3043	4504	42	54.1004
4515	34	9.1526	4515	36	26.8484
NaN	1	5	4539	51	39.2357
4600	51	8.77296	NaN	1	5
4616	37	13.7344	4616	37	64.7556
NaN	1	5	4655	69	38.1183
4695	85	12.2632	NaN	1	5
NaN	1	5	4762	47	38.3797
NaN	1	5	4768	43	65.6822
4877	53	8.81005	NaN	1	5
4986	73	8.99359	NaN	1	5
NaN	1	5	5057	35	46.9907
5061	56	8.44861	NaN	1	5
5087	37	14.1649	5087	42	21.4149
5122	57	10.0738	NaN	1	5
5129	50	9.91327	NaN	1	5
5140	60	8.77568	NaN	1	5
5156	76	10.3559	NaN	1	5
5212	48	10.394	5212	47	46.9984
5248	52	10.2012	NaN	1	5
NaN	1	5	5285	53	52.3167
5295	56	8.93716	NaN	1	5
5319	47	13.0363	NaN	1	5
5320	48	12.4538	NaN	1	5
5368	56	8.52234	5368	64	28.4648
5411	45	10.4004	NaN	1	5
5444	49	16.7513	5444	52	20.9496
5469	85	22.8816	NaN	1	5
5506	55	22.6855	NaN	1	5
NaN	1	5	5507	80	298.026
5594	70	8.65119	NaN	1	5
5695	34	9.19122	NaN	1	5
5732	31	12.9414	NaN	1	5
NaN	1	5	5754	33	21.9505
5769	53	8.70106	NaN	1	5
5782	30	8.36706	NaN	1	5
5786	30	9.90494	NaN	1	5
5794	30	9.66152	NaN	1	5
NaN	1	5	5795	34	31.1233
5802	30	8.08363	NaN	1	5
NaN	1	5	5818	32	31.3239
5834	59	12.2673	5834	60	30.3714
5850	31	13.1999	NaN	1	5
NaN	1	5	5866	33	24.8055
NaN	1	5	6012	57	21.7298
NaN	1	5	6080	34	27.7213
6141	45	15.0973	NaN	1	5
6142	47	8.26296	NaN	1	5
NaN	1	5	6200	32	25.0134
6217	41	9.33479	NaN	1	5
NaN	1	5	6306	43	21.25
6342	56	8.6475	NaN	1	5
6361	43	12.6032	NaN	1	5
6370	42	9.5046	NaN	1	5
NaN	1	5	6380	41	20.2615
NaN	1	5	6421	59	42.5942
6454	52	8.91549	NaN	1	5
NaN	1	5	6457	53	22.5213
NaN	1	5	6489	34	32.0946
6492	46	8.10524	NaN	1	5
6508	39	11.5972	6508	42	25.0776
NaN	1	5	6530	74	48.7522
NaN	1	5	6546	33	30.7147
6550	57	16.8365	NaN	1	5
NaN	1	5	6601	33	24.0736
NaN	1	5	6608	40	71.0824
NaN	1	5	6609	43	26.5982
NaN	1	5	6651	51	46.8865
6705	56	9.32259	NaN	1	5
6732	47	10.1403	6732	48	40.5841
NaN	1	5	6758	74	44.2345
6797	53	10.4315	NaN	1	5
NaN	1	5	6885	42	57.4207
6891	87	12.2061	NaN	1	5
7030	56	10.8262	NaN	1	5
7041	65	10.6185	NaN	1	5
7062	56	12.4689	NaN	1	5
7071	51	9.99946	7071	50	22.87
7090	41	9.32123	7090	43	46.6863
7108	49	14.3177	NaN	1	5
7193	55	8.66165	NaN	1	5
7236	59	10.4906	NaN	1	5
7257	57	9.18685	NaN	1	5
7273	87	10.4432	NaN	1	5
NaN	1	5	7304	49	21.8796
7312	50	9.24572	7312	51	26.7265
NaN	1	5	7347	76	30.0196
7387	59	10.7188	NaN	1	5
7436	78	10.5236	NaN	1	5
7447	84	21.8722	NaN	1	5
7457	85	13.7756	NaN	1	5
7462	85	8.83776	NaN	1	5
7506	69	10.0406	NaN	1	5
7518	30	10.9877	NaN	1	5
NaN	1	5	7650	37	21.498
NaN	1	5	7651	34	30.7939
NaN	1	5	7656	34	28.3128
NaN	1	5	7702	57	55.4879
NaN	1	5	7713	36	27.0419
NaN	1	5	7715	33	31.3493
NaN	1	5	7731	35	22.4146
NaN	1	5	7741	33	31.006
7834	31	19.3982	NaN	1	5
NaN	1	5	7844	33	33.059
7849	29	9.37287	NaN	1	5
7866	40	10.692	7866	59	22.2163
NaN	1	5	7886	33	30.3579
NaN	1	5	7920	45	24.2503
7924	39	11.6901	NaN	1	5
NaN	1	5	7937	37	31.2984
NaN	1	5	7979	33	25.9294
7984	74	8.14468	NaN	1	5
NaN	1	5	8009	37	30.9544
NaN	1	5	8020	37	22.8098
8029	39	12.8174	8029	41	28.9218
8051	37	17.9193	8051	39	34.5785
NaN	1	5	8061	39	102.746
NaN	1	5	8062	33	28.9829
NaN	1	5	8065	33	29.3174
8091	47	9.96578	NaN	1	5
NaN	1	5	8102	33	30.9141
NaN	1	5	8153	42	25.5132
NaN	1	5	8154	32	28.5124
NaN	1	5	8155	32	32.3668
8159	49	8.18413	NaN	1	5
NaN	1	5	8185	33	24.4966
NaN	1	5	8193	33	31.0825
8198	27	10.8415	NaN	1	5
NaN	1	5	8203	40	37.895
NaN	1	5	8214	39	53.8473
NaN	1	5	8236	35	23.5297
8249	54	9.96518	8249	50	44.2349
NaN	1	5	8275	44	32.8803
NaN	1	5	8279	42	28.6296
NaN	1	5	8282	34	32.0827
NaN	1	5	8289	36	21.0225
8294	40	9.0806	8294	44	33.6643
8326	57	8.02351	8326	54	39.0803
NaN	1	5	8335	33	27.7819
NaN	1	5	8365	33	28.4007
8369	36	10.3713	8369	39	23.8819
NaN	1	5	8404	37	20.1844
NaN	1	5	8424	37	23.5074
NaN	1	5	8426	43	70.7397
8429	61	12.1573	NaN	1	5
8522	40	10.2289	8522	40	60.2014
8536	77	8.59898	NaN	1	5
8562	49	12.6903	8562	57	27.1083
8569	37	15.1919	8569	39	59.8602
8577	38	8.25427	NaN	1	5
8582	62	10.5662	NaN	1	5
8583	61	14.1703	NaN	1	5
NaN	1	5	8584	39	42.4717
8589	54	10.2105	8589	80	49.8215
NaN	1	5	8601	46	20.453
NaN	1	5	8629	39	26.6676
NaN	1	5	8642	36	82.0464
8643	35	17.0475	8643	36	92.3952
8651	52	11.6414	8651	57	30.0591
8656	44	13.72	NaN	1	5
NaN	1	5	8685	34	26.9407
8688	49	16.076	8688	59	35.1261
NaN	1	5	8689	34	42.2591
NaN	1	5	8690	34	26.456
NaN	1	5	8699	34	28.2914
8703	47	10.9903	NaN	1	5
NaN	1	5	8705	35	20.4563
NaN	1	5	8706	34	27.6429
8733	45	12.8348	NaN	1	5
8763	72	8.82051	NaN	1	5
8781	56	9.17836	8781	55	25.8866
NaN	1	5	8800	49	32.551
8833	40	10.0755	8833	47	23.5768
8835	65	8.24615	NaN	1	5
8868	54	8.01063	8868	51	28.2026
8871	39	13.9915	8871	40	31.9966
8872	38	13.6987	8872	41	32.6311
8873	75	13.2466	NaN	1	5
8879	49	11.8786	8879	66	26.7645
8887	48	8.62453	NaN	1	5
8923	59	9.02195	NaN	1	5
8952	64	9.49724	NaN	1	5
8967	50	19.0661	NaN	1	5
8978	60	8.55296	NaN	1	5
9037	87	8.52914	NaN	1	5
9067	50	12.2087	NaN	1	5
9071	86	9.22895	9071	56	25.094
9085	55	9.63081	NaN	1	5
9101	58	13.1168	9101	58	28.4058
9132	63	20.5189	NaN	1	5
9136	53	12.4547	NaN	1	5
9137	53	14.5736	NaN	1	5
NaN	1	5	9157	63	49.0592
9162	63	12.8798	NaN	1	5
NaN	1	5	9184	73	65.7632
9212	61	9.4104	NaN	1	5
9283	61	9.22299	NaN	1	5
9316	67	36.1527	9316	67	36.8039

## Sheet: PBisR_Pint
Cell_ID_PbisR_GFP	start(frame)	slope	Cell_ID_Pint_mCHE	start(frame)	slope
158	24	25.2579	NaN	1	5
205	14	24.7406	NaN	1	5
226	21	22.4294	NaN	1	5
324	22	27.0091	NaN	1	5
339	48	21.5715	NaN	1	5
NaN	1	5	342	29	6.25665
NaN	1	5	345	56	24.0027
NaN	1	5	418	40	27.7323
NaN	1	5	437	31	6.86849
496	47	32.1131	NaN	1	5
501	60	22.0159	NaN	1	5
704	74	71.0104	NaN	1	5
NaN	1	5	707	67	9.99212
987	46	25.3584	NaN	1	5
988	32	20.1319	NaN	1	5
1001	62	29.6607	NaN	1	5
1047	48	24.5607	NaN	1	5
1070	31	22.6498	NaN	1	5
1114	44	21.4317	NaN	1	5
1118	31	24.118	NaN	1	5
1151	23	30.4273	1151	42	7.07779
1216	38	30.9353	NaN	1	5
NaN	1	5	1226	33	8.0724
1253	33	22.9208	NaN	1	5
1257	50	45.4577	NaN	1	5
1259	46	74.1674	NaN	1	5
1330	62	33.6422	NaN	1	5
1346	50	118.839	NaN	1	5
1386	62	26.1261	NaN	1	5
1395	58	21.5511	NaN	1	5
1439	65	26.8112	NaN	1	5
1502	67	21.9538	NaN	1	5
1603	79	22.2546	NaN	1	5
1705	64	28.4583	NaN	1	5
1736	65	22.5817	1736	65	6.16364
1746	78	26.0736	NaN	1	5
NaN	1	5	1814	14	6.74034
1817	27	21.1072	NaN	1	5
1889	49	72.7525	NaN	1	5
1923	20	30.3763	NaN	1	5
1946	37	23.5129	NaN	1	5
NaN	1	5	1970	12	21.1054
NaN	1	5	1971	12	14.4995
1973	54	106.774	NaN	1	5
1977	38	24.4242	NaN	1	5
2018	23	21.2827	NaN	1	5
2035	64	26.7202	NaN	1	5
NaN	1	5	2148	51	17.3824
2167	30	32.6702	NaN	1	5
2193	27	28.6352	NaN	1	5
2213	24	20.8651	NaN	1	5
NaN	1	5	2273	33	12.2548
2347	50	50.1422	NaN	1	5
2364	50	42.5219	NaN	1	5
2381	56	27.1534	NaN	1	5
NaN	1	5	2579	86	13.544
NaN	1	5	2673	83	5.28029
2815	75	22.6764	NaN	1	5
2860	74	23.1384	NaN	1	5
2946	31	21.7452	NaN	1	5
3012	13	34.4477	NaN	1	5
3016	13	28.6249	NaN	1	5
3060	28	23.9167	NaN	1	5
3068	29	28.4439	NaN	1	5
3072	32	24.6403	NaN	1	5
3111	23	21.3678	NaN	1	5
3351	21	22.4611	NaN	1	5
3394	21	35.5237	NaN	1	5
3413	23	24.2403	NaN	1	5
3542	50	27.005	NaN	1	5
3550	17	27.8323	NaN	1	5
3591	50	28.7162	NaN	1	5
3592	50	28.7985	3592	50	13.625
3596	29	24.3611	NaN	1	5
3636	20	30.1529	NaN	1	5
3650	26	27.7194	NaN	1	5
3689	30	20.8718	NaN	1	5
3751	49	24.9507	NaN	1	5
3757	26	55.9381	NaN	1	5
3768	50	46.7034	NaN	1	5
3771	43	25.8742	NaN	1	5
3787	34	24.0668	NaN	1	5
3798	29	48.3026	NaN	1	5
3799	52	54.3926	NaN	1	5
3821	30	21.1711	NaN	1	5
3825	33	20.5753	3825	49	14.5799
3830	40	28.3584	NaN	1	5
3831	30	108.188	NaN	1	5
3841	49	30.53	NaN	1	5
3892	50	63.1978	NaN	1	5
3898	50	88.7621	NaN	1	5
3949	58	106.202	NaN	1	5
NaN	1	5	3986	51	6.38683
NaN	1	5	4056	86	6.01488
4212	12	24.6665	NaN	1	5
4236	38	26.7483	NaN	1	5
4326	30	27.5019	NaN	1	5
NaN	1	5	4344	15	14.6035
NaN	1	5	4424	13	11.8206
4451	21	37.9831	4451	14	12.2652
4482	29	29.9279	NaN	1	5
NaN	1	5	4505	17	6.28565
4629	36	23.316	NaN	1	5
4861	46	24.1995	NaN	1	5
NaN	1	5	4958	44	9.76598
5010	50	30.8119	NaN	1	5
NaN	1	5	5038	79	9.76147
NaN	1	5	5085	79	6.19801
NaN	1	5	5189	88	5.49766
NaN	1	5	5406	69	21.3136
5437	81	30.7527	NaN	1	5
5645	23	26.5562	NaN	1	5
5661	37	21.7062	NaN	1	5
5713	19	21.6344	NaN	1	5
5789	18	23.75	NaN	1	5
NaN	1	5	5853	32	29.7429
5855	54	20.2021	NaN	1	5
5862	30	40.015	NaN	1	5
5887	32	27.8323	NaN	1	5
NaN	1	5	5888	78	8.55949
5911	34	26.574	NaN	1	5
5936	43	39.9842	NaN	1	5
5995	37	25.2983	NaN	1	5
5997	36	28.0225	NaN	1	5
6013	47	221.905	NaN	1	5
6609	34	92.3608	NaN	1	5
6646	28	21.906	NaN	1	5
6711	31	25.7274	NaN	1	5
NaN	1	5	6725	31	29.463
NaN	1	5	6738	19	20.6291
6838	40	23.8745	NaN	1	5
6849	32	34.0156	NaN	1	5
NaN	1	5	6897	79	8.7051
6962	39	29.4004	NaN	1	5
NaN	1	5	7137	49	5.68333
NaN	1	5	7283	78	6.44582
7288	59	22.2294	NaN	1	5
NaN	1	5	7497	66	17.93
NaN	1	5	7537	80	5.53471
7553	69	30.0227	NaN	1	5
7634	14	27.2696	NaN	1	5
7697	15	25.0802	NaN	1	5
7831	32	31.8784	NaN	1	5
NaN	1	5	7960	87	7.82142
8077	29	31.5711	NaN	1	5
8089	36	33.9502	NaN	1	5
8093	28	26.4981	NaN	1	5
8095	32	22.4365	NaN	1	5
8113	29	26.749	NaN	1	5
8119	28	28.3689	NaN	1	5
8144	40	21.8734	NaN	1	5
8231	29	22.082	NaN	1	5
8365	41	35.8237	NaN	1	5
8414	34	20.3202	NaN	1	5
8441	38	22.0223	NaN	1	5
8442	50	27.3053	NaN	1	5
8538	50	28.3011	NaN	1	5
8543	36	20.7857	8543	52	5.36286
NaN	1	5	8550	80	7.07668
8555	36	22.5149	NaN	1	5
NaN	1	5	8617	39	6.67253
8623	43	32.5427	NaN	1	5
8724	38	28.3869	NaN	1	5
8772	46	23.3081	NaN	1	5
NaN	1	5	8871	51	10.4673
NaN	1	5	8919	68	6.54839
NaN	1	5	8922	79	7.59982
8928	62	48.8147	NaN	1	5
NaN	1	5	8970	88	6.35723
8971	78	21.8076	NaN	1	5
NaN	1	5	8993	75	10.4323
NaN	1	5	9092	83	9.15902
NaN	1	5	9116	78	10.6169
9140	80	21.9644	NaN	1	5

## Sheet: PalpA_Pint
Cell_ID_PalpA_GFP	start(frame)	slope	Cell_ID_Pint_mCHE	start(frame)	slope
536	21	8.09045	NaN	1	5
572	36	51.4634	572	42	19.2793
646	56	55.2603	646	67	6.87366
683	33	36.388	NaN	1	5
982	48	127.207	NaN	1	5
1030	86	10.5077	NaN	1	5
NaN	1	5	1048	58	39.3687
1734	34	12.1832	NaN	1	5
NaN	1	5	1755	14	11.8625
2117	40	77.7767	2117	52	23.717
2146	26	97.9635	2146	31	36.8025
2177	36	8.8649	NaN	1	5
2269	39	16.4406	NaN	1	5
2300	46	47.9305	NaN	1	5
NaN	1	5	2331	57	18.8775
2412	39	56.8522	NaN	1	5
2461	45	27.6757	2461	48	32.9624
2469	37	41.7406	NaN	1	5
2481	37	63.3174	NaN	1	5
2538	47	20.9015	NaN	1	5
2573	41	28.5412	NaN	1	5
NaN	1	5	2620	61	15.7051
2645	53	36.3493	2645	63	28.557
NaN	1	5	2648	72	6.17303
2670	55	39.7891	2670	66	14.5617
2673	59	9.36623	NaN	1	5
2698	69	17.696	NaN	1	5
2719	44	35.4605	2719	51	6.27545
2727	66	42.904	2727	69	27.8967
2741	43	44.2964	NaN	1	5
2742	44	31.3735	NaN	1	5
2747	44	148.962	2747	44	50.352
2748	37	64.8996	2748	41	9.40097
2751	75	20.3049	NaN	1	5
2777	40	39.4473	NaN	1	5
2778	40	38.6948	2778	45	8.51009
2843	43	26.601	NaN	1	5
NaN	1	5	2856	45	6.64048
2857	57	29.7284	NaN	1	5
2863	45	53.7429	NaN	1	5
2864	46	23.8288	2864	65	7.73302
2911	72	18.5373	2911	73	9.15216
2926	48	29.1825	2926	66	18.9788
2949	50	8.81952	NaN	1	5
2962	50	25.1042	2962	50	11.9573
3044	54	184.474	NaN	1	5
3193	82	13.956	NaN	1	5
3251	81	11.3253	NaN	1	5
3308	81	12.7681	NaN	1	5
3779	4	10.3789	NaN	1	5
4145	34	29.3929	NaN	1	5
4233	53	14.9597	NaN	1	5
4240	58	19.2669	NaN	1	5
NaN	1	5	4342	12	6.72282
NaN	1	5	4450	62	20.2618
4466	37	30.0133	NaN	1	5
4511	50	70.0428	NaN	1	5
4512	25	23.2025	NaN	1	5
4522	46	22.7247	4522	49	10.3589
4565	28	15.6587	NaN	1	5
4663	37	72.1502	4663	51	5.53926
NaN	1	5	4713	48	16.3599
4782	51	52.716	4782	61	26.782
4784	32	14.6256	NaN	1	5
4785	45	27.7086	NaN	1	5
4819	38	29.4037	4819	42	31.7097
NaN	1	5	4876	54	23.9984
4954	48	44.6968	NaN	1	5
4961	37	53.2778	NaN	1	5
NaN	1	5	4980	38	22.2664
5024	40	66.6891	NaN	1	5
NaN	1	5	5058	78	6.858
5177	45	43.2523	NaN	1	5
5279	65	29.0461	5279	71	14.4126
5284	48	8.63492	NaN	1	5
5346	56	56.6018	5346	57	10.2472
NaN	1	5	5473	56	18.735
NaN	1	5	5479	56	21.4411
5534	58	263.109	NaN	1	5
5703	86	26.8837	NaN	1	5
NaN	1	5	5749	67	5.98413
NaN	1	5	5776	72	14.766
5810	68	98.4286	5810	68	32.5635
NaN	1	5	5830	81	208.568
5839	68	17.976	5839	68	5.42869
5862	69	150.053	5862	69	224.181
NaN	1	5	5885	81	10.8299
NaN	1	5	5897	70	10.2897
5988	74	16.1919	5988	74	13.3509
5989	74	17.1062	5989	74	10.125
6052	77	18.9957	NaN	1	5
6268	84	15.7057	NaN	1	5
6982	31	85.5456	NaN	1	5
7023	8	8.02328	NaN	1	5
7045	8	9.099	NaN	1	5
7053	44	18.8964	NaN	1	5
7091	18	132.683	NaN	1	5
7137	19	38.2421	NaN	1	5
7184	33	47.9133	NaN	1	5
7298	40	53.5119	NaN	1	5
7391	72	16.46	NaN	1	5
7483	58	15.4883	7483	48	25.5025
7503	44	18.5807	7503	45	11.5496
7545	47	31.9857	7545	47	5.61195
7577	64	44.9471	7577	82	7.79908
8351	52	27.3645	8351	73	6.60343
NaN	1	5	8393	13	45.4696
NaN	1	5	8394	13	32.5323
8399	39	57.4372	8399	71	16.0996
8403	46	24.5001	8403	61	8.23211
8409	30	64.635	8409	39	7.20544
8410	51	16.6392	NaN	1	5
NaN	1	5	8424	15	45.3667
NaN	1	5	8425	21	6.91032
8538	69	8.18589	NaN	1	5
8754	65	15.5182	NaN	1	5
8886	66	12.551	NaN	1	5
9042	68	8.92826	9042	68	29.0583
NaN	1	5	9073	71	9.39846
9418	11	23.8166	NaN	1	5
9518	7	28.5587	NaN	1	5
9643	41	26.1761	NaN	1	5
9838	17	8.78205	NaN	1	5
NaN	1	5	9840	75	9.52083
10491	55	54.5564	NaN	1	5
10492	56	11.1652	10492	66	9.04814
10537	57	103.03	NaN	1	5
NaN	1	5	10557	57	12.458
11579	33	24.8799	NaN	1	5
12414	31	69.6032	12414	40	81.6748
12662	39	104.318	NaN	1	5
13383	18	31.0578	NaN	1	5
13969	8	10.1835	NaN	1	5
14135	56	30.9554	NaN	1	5
14165	34	59.7453	14165	42	13.7302
14185	34	25.546	NaN	1	5
14286	61	19.6166	14286	66	9.19935
14296	46	77.6056	14296	55	15.7775
14312	26	8.2594	NaN	1	5
14379	40	33.8084	NaN	1	5
14433	36	18.1028	NaN	1	5
14458	47	60.479	NaN	1	5
14459	47	11.2401	NaN	1	5
14529	48	24.3404	14529	48	16.7865
14540	49	91.08	14540	49	18.9723
14601	52	62.2119	NaN	1	5
14605	57	32.3006	14605	57	63.0191
14622	69	40.7447	NaN	1	5
14624	73	14.3251	14624	75	5.79265
14650	56	17.7547	14650	56	12.5279
14678	73	10.8071	NaN	1	5
14690	59	14.1222	14690	63	122.44
NaN	1	5	14733	62	106.383
15034	84	11.6873	15034	84	14.155
