# Supplementary material for: A bistable prokaryotic differentiation system underlying development of conjugative transfer competence
Source: PLoS Genet. 2022 Jun 28;18(6):e1010286. doi: 10.1371/journal.pgen.1010286 (PMC9286271; doi:10.1371/journal.pgen.1010286)
Supplement: S3 Data — Quantified time-lapse fluorescence expression of paired promoters from the ICEclc transfer competence regulon. (ZIP) [file pgen.1010286.s011.zip › Fig5a_Data_fluorescence.xlsx]

## Sheet: PbisR_Pint(mCHE)
cell/Time (h)	0	0.5	1	1.5	2	2.5	3	3.5	4	4.5	5	5.5	6	6.5	7	7.5	8	8.5	9	9.5	10	10.5	11	11.5	12	12.5	13	13.5	14	14.5	15	15.5	16	16.5	17	17.5	18	18.5	19	19.5	20	20.5	21	21.5	22	22.5	23	23.5	24
1	170.35	111.43	82.043	76.609	67.913	59.435	54.696	56.304	54.174	59.913	62.217	76.957	97.87	119.22	134.35	133.57	126.04	127.3	129.48	138.96	155.09	166.3	153.48	160.39	157.65	153.96	148.7	148.61	141.26	147.13	138.13	145.87	132.48	132.87	135.35	122.57	121	129.57	125.83	125.48	127.35	130.39	128.96	118.91	114.3	106.87	102.43	99.696	91.174
2	159	98.826	84.391	68.609	58	57.391	61.174	58.217	66	71.696	72.13	87.913	100.48	116.57	127.39	124	137.83	147.96	141.48	151.22	154.04	147	130.61	139.17	142.09	132.39	133.57	126.57	124.17	118.96	124.87	121.74	127.09	126.65	120.13	132.74	138.22	145.48	140.09	141.96	138.83	127.35	126.7	123.74	126.39	123.48	118.35	119.39	127.87
3	185.3	128.04	106.09	101.87	92.696	86.217	86.435	79.391	75.261	70.217	79.304	81.043	81.696	100.74	99.391	114.87	114.96	123.04	120.17	126.3	135.13	135.09	126.13	120.48	118	135.48	139.26	130.87	131.52	128	117.17	115.7	123.35	122.09	128.22	136.52	139.96	145.39	137.87	131.57	126.17	125.22	119.61	122.26	114.04	109.35	104.87	101.17	96.087
4	133.91	99.652	86.826	71.043	66.739	63.609	63.739	64.696	65.826	69.565	70.652	82.043	97	111.43	112.96	111.96	118.83	116.04	124.65	135.35	145.78	161.65	153.57	156.17	153.17	151.52	146.52	145.43	141.65	136.39	134.57	130.83	133.83	126.7	125.91	138.52	130.39	133.87	136.91	131.65	131.74	136	137.26	133.39	137.04	132.65	126.87	113.83	111
5	204.74	133.39	103.83	98.217	80.043	68.217	82.391	78.783	74.957	74.261	75.739	79.652	75.565	84.391	88.043	97.913	94.217	105.65	111.87	114.91	113.13	113.04	100.35	95.652	93.174	101.17	93.478	102.04	104.26	99.13	93.13	94.261	97.261	98.522	109.83	121.74	134.09	151.48	152.91	153.09	133.91	142.52	146.13	147.52	143.61	142.61	127.65	112.74	115.91
6	NaN	NaN	NaN	95.261	80.522	63.739	63.348	56.609	65	67.696	69.087	71.826	85.174	105.65	120.26	130.52	132.3	139.3	128.17	139.57	146.22	141.96	131.35	136.91	129.48	128.83	127.3	130.87	134.87	157.43	160.61	161.13	163.87	155.83	145.3	140.7	135.52	122	118.52	108.7	102.57	101.74	102.22	108.65	105.39	111.65	106.57	105.22	94.913
7	NaN	NaN	NaN	NaN	NaN	64.304	63.174	59.652	64.478	69.652	74.565	84.435	95.783	107.35	127.43	133.17	123.3	121.91	126.39	126.65	124.04	123.22	126.22	118.39	118.52	113.52	112.3	116.17	115.17	114.43	127.35	131.04	144.57	166.87	168.17	196.65	201.74	217.43	211.39	178.39	184.65	170.65	176.65	171.35	154	155.22	142.48	133.13	126.65
8	NaN	NaN	NaN	NaN	NaN	79.609	83.261	73.435	69.348	71.043	77.261	85.522	93.87	113	125	127.96	138.04	137.22	133.48	137.78	145.7	148	142.61	137.22	132.52	131.74	127.91	119.48	114.74	118.35	120.74	124.78	140	143.91	154.04	163.96	172.87	167.3	174.7	146.83	137.57	133.43	126.17	119.65	114.04	114.35	99.522	98.609	100.7
9	NaN	NaN	NaN	NaN	NaN	63.478	63.391	64.652	61.043	59.174	59.565	72.565	78.522	93.913	100.3	105.83	108.22	115	118.96	128.39	138.61	163.65	149	162.96	171.7	171.7	170	162.74	158.52	149.17	137.96	126.17	126.26	134.87	142.7	135	140.83	126.35	129.26	120.74	116.74	113.52	106.22	102.83	101.04	107.61	107.61	107.26	104.74
10	NaN	NaN	NaN	NaN	NaN	68.217	56.913	56.391	61.826	58.522	69.783	83.087	87.913	108.61	117.83	115.43	120.57	124.39	125.74	127.83	129.26	132.87	137.57	137.48	135.83	136.17	130.13	125.78	127.09	126	122.39	122.78	115.04	110	113.26	120.7	122.35	120.22	111	106.04	105.87	102.74	99.565	99.87	96	94.13	90.435	85.261	84.783
11	NaN	NaN	NaN	NaN	NaN	NaN	NaN	66.423	64.952	73.333	79.048	93	101.71	113.29	123.33	125.81	124.19	131.29	126.14	131.67	134.19	137.57	131.1	125.48	134.05	138.24	129.1	127	133.38	133	134.05	124.14	123.67	117.24	115.48	118.57	119.9	124.81	121	111.95	102.9	98.286	101.57	106.29	96.571	96.667	90.19	88.762	90.619
12	NaN	NaN	NaN	NaN	NaN	NaN	NaN	67.87	78.217	78.348	75.522	84.478	81.435	101.83	112.87	113.96	113.61	130.04	112.35	118.17	125.13	124.35	115.57	119.35	103.96	91.783	88.957	92.87	104.57	108	104.43	113.04	119.26	112.96	114.09	112.22	109.3	117.35	103.7	102.39	86.957	87.913	85.13	85.826	91.348	97.348	80.565	81.435	81.522
13	NaN	NaN	NaN	NaN	NaN	NaN	NaN	69.565	75.13	76	73.957	87.261	88.783	88.739	97.304	98.696	101.35	119.22	114.13	119.74	112.83	113	100.04	107.39	105.22	105.04	102.74	116.7	121.65	128.39	108.87	130.57	139.52	122.43	131.74	134.26	133.35	136.26	126.04	122.35	106.7	109.13	107.35	111.87	112.04	114.52	101.22	101.83	105.09
14	NaN	NaN	NaN	NaN	NaN	NaN	NaN	NaN	56	63.522	67.304	80.565	96.391	104.48	117.65	120.09	120.13	120.57	120.35	125.35	130.17	139.26	126.57	129.09	129.13	129.61	131.96	131.22	139.83	150.13	154.35	155.96	153.74	157.43	152.61	152.74	145.09	147.22	137.43	135.04	123.74	121.13	113.13	109.04	111	102.26	104.26	102.65	94.522
15	NaN	NaN	NaN	NaN	NaN	NaN	NaN	NaN	NaN	53.348	63.522	65.304	77.174	79.913	88.565	95.696	102.78	127.87	142.09	167.91	166.22	164.57	166.91	183.09	188.17	196.26	187.96	189.22	190.91	184.04	168.39	148.48	149.74	133.35	129.83	126.22	127.13	126.43	128.39	126.09	110.39	108.26	103.22	108.74	106.96	102.65	102.09	99.435	95.652
16	NaN	NaN	NaN	NaN	NaN	NaN	NaN	NaN	NaN	66.348	68.435	88.391	103.91	128.09	143.74	158.09	168.61	172.04	155.26	155.52	160.52	161.48	160.13	162.04	158.39	152.43	150.78	147.78	133	147.78	148.78	134.39	131.48	124.13	126.3	131.96	141.48	139.3	144.78	131	127.43	121.96	109.43	107.65	100.26	96.87	95	95.826	89.652
17	NaN	NaN	NaN	NaN	NaN	NaN	NaN	NaN	NaN	79.174	81.957	92.217	105.83	116.26	124	122.61	135.26	134.04	112.96	107.09	111.26	133.22	116.61	114.13	116.17	111.52	115.83	116.43	133.52	153.7	147.96	126.91	144.13	143.04	136.91	139.48	133.35	127.09	139.65	122.7	108.87	107.87	99.478	94.87	90.913	89.435	90.913	91.304	89.696
18	NaN	NaN	NaN	NaN	NaN	NaN	NaN	NaN	NaN	68.261	75.652	78.739	83.609	85.478	87.739	96.696	98.087	113.78	109.83	117.61	124.57	134.22	119.57	115.65	108.09	108.57	98.261	99.696	94.652	95.13	94.565	92.435	98.696	89.391	78.913	89.957	92.217	85.565	82.565	82	73.87	72.783	71.696	74.043	68.696	68.609	65.261	63.217	64.783
19	NaN	NaN	NaN	NaN	NaN	NaN	NaN	NaN	NaN	78.217	69.348	80.652	84.87	90.783	94.522	109.91	109.17	122.48	117	123.13	132.26	131.52	123.35	126.39	123.17	134.57	118.91	131.87	127.78	122.43	122.22	127.17	120.52	112.13	113.26	113.52	121.43	129.91	130.3	144.7	139.65	141.74	137.04	141.7	144.74	139.17	138.65	130.17	129.35
20	NaN	NaN	NaN	NaN	NaN	NaN	NaN	NaN	NaN	69.652	77.261	86.478	88.174	108.91	138.61	143.78	153.48	163.7	151.7	163.13	165.26	152.61	138.04	137.52	148.22	134.96	141.17	128.43	126.87	129.65	136.65	128.65	126.74	123.09	135	133.87	131.04	128.96	124.78	115.48	111.78	109.39	101.35	104.48	98.348	89.696	90.13	82.696	79.174
21	NaN	NaN	NaN	NaN	NaN	NaN	NaN	NaN	NaN	67.348	69.478	76.783	78.739	99.087	95	100.22	101.39	113.35	113.83	112.26	108.91	115.39	118.65	118.91	138.3	152.22	152.39	147.74	143.61	136.78	140.65	127.09	130.04	129.87	133.13	131.57	132.22	141.43	127.57	121.74	113.83	110	102.65	100.96	96.348	91.565	92.087	90.478	84.391
22	NaN	NaN	NaN	NaN	NaN	NaN	NaN	NaN	NaN	NaN	82.217	95.913	103.52	114.43	121.65	131.48	130.39	138.96	135.35	140.87	145.65	154.09	147.52	147.96	160.83	155	147.87	144.48	136.22	135.57	134.7	137.96	141.74	131.04	138.22	154.13	155.65	166.96	165.57	164.3	162.26	161.96	159.39	160.57	157.17	160.65	147.83	139.57	152.65
23	NaN	NaN	NaN	NaN	NaN	NaN	NaN	NaN	NaN	NaN	68.652	72.348	81.609	83.087	87.391	94.609	90.739	98.783	99.304	109.74	116.91	115.61	125.17	132.13	139.83	134.43	118.35	115.04	113.61	126.57	128.57	123.43	118.65	107.57	103.04	104.26	110.13	105.83	103.83	96.435	97.217	100.91	96.696	94.652	92.13	90.261	85.565	87	83.739
24	NaN	NaN	NaN	NaN	NaN	NaN	NaN	NaN	NaN	NaN	NaN	NaN	77.348	85.565	98.565	96.826	96.174	97.609	106.13	119.22	125.09	113.74	118.74	128.09	124.74	128.39	129.87	128.3	124.91	119.91	108.7	109.3	117.74	114.7	124.22	121.74	124.87	130.65	122.83	115	113.17	109.39	102.39	97.174	98.304	98.261	90.304	85.087	79
25	NaN	NaN	NaN	NaN	NaN	NaN	NaN	NaN	NaN	NaN	NaN	NaN	92.043	90.391	92.913	100.96	105.96	106.3	109.57	113.3	120.09	118.3	132	132.26	135.57	149.39	148.87	141.52	136.91	127.52	125.7	120.26	120	118.09	117.09	112.91	105.78	101.74	99.348	105.04	100.04	90.304	88.435	85.522	94.957	92.348	94	91.783	92.217
26	NaN	NaN	NaN	NaN	NaN	NaN	NaN	NaN	NaN	NaN	NaN	NaN	93.522	103.43	100.35	110.91	106.26	96.174	110.96	103.04	123.91	130.96	123.74	134.04	130.52	134	127.35	135.87	126.65	119.17	118.43	126.22	120.65	127.48	129.13	125.7	119.09	126.61	115.26	111.61	110.22	103.91	107.87	108.96	112.74	111.26	108.83	106	100.7
27	NaN	NaN	NaN	NaN	NaN	NaN	NaN	NaN	NaN	NaN	NaN	NaN	NaN	107.57	117.48	132.52	127.74	136.48	145.91	149.52	145.91	149.83	142.74	140.57	149.57	146.61	147.78	147.35	147.74	146.35	143.57	144.39	147.48	143.39	154.7	150.78	147.52	155.52	144.65	140.96	121.78	121.78	116.26	112.74	108.65	109.17	113.96	107.43	97.391
28	NaN	NaN	NaN	NaN	NaN	NaN	NaN	NaN	NaN	NaN	NaN	NaN	NaN	NaN	103.26	112.7	111.22	119.78	125.17	139.26	144.48	162.78	162.91	167.57	163.22	165.78	154.26	163.74	170.17	161.22	157.48	158.87	149.26	147.78	157.7	147.83	146.91	150.78	142	132.43	127.78	118.48	117.13	123.57	126.13	123.74	121	120.61	120.96
29	NaN	NaN	NaN	NaN	NaN	NaN	NaN	NaN	NaN	NaN	NaN	NaN	NaN	NaN	129.39	140.17	134.43	123.22	127.91	122	130.87	134.17	135.7	142.74	143.26	150.13	146.65	142.7	136.39	148.39	157.91	156.65	162.09	164.87	159.35	157.7	152.3	150.96	145.57	137.87	132.74	122.52	131.65	122.22	119.13	111.52	110.04	97.174	97.87
30	NaN	NaN	NaN	NaN	NaN	NaN	NaN	NaN	NaN	NaN	NaN	NaN	NaN	NaN	122.13	121.43	122.35	137.35	136.04	138.26	131	140.22	144.43	153.78	154.43	154.61	164.26	146.83	149.61	145.26	140.65	148.83	159.78	160.43	166.22	169.78	176.74	174.13	162.22	146.26	139.78	124.65	126.09	125.17	114.65	111.65	108.78	106.09	103.87
31	NaN	NaN	NaN	NaN	NaN	NaN	NaN	NaN	NaN	NaN	NaN	NaN	NaN	NaN	NaN	123.04	115.39	122.26	137.04	137.43	157.09	167.52	170.78	167.91	175.57	185.17	183.17	178.52	179.78	178.87	174.43	167	158.3	159.83	181.65	177.35	172.61	180.7	169.22	152.83	145.13	146.3	152.61	155.74	158.26	150.35	146.61	132.7	121.26
32	NaN	NaN	NaN	NaN	NaN	NaN	NaN	NaN	NaN	NaN	NaN	NaN	NaN	NaN	NaN	NaN	112.26	125.78	128.17	129.57	135.74	138.78	131.43	148.87	161.74	168.22	149.17	142.96	139.26	128.61	124.87	120.57	106.78	104.7	102.7	104.04	112.09	108.91	101.78	103.22	93.087	91.652	85.043	86.739	92	89.435	83.696	84	83.913
33	NaN	NaN	NaN	NaN	NaN	NaN	NaN	NaN	NaN	NaN	NaN	NaN	NaN	NaN	NaN	NaN	NaN	130.57	115.57	128.13	129.74	136.09	126.78	136.65	131.52	140	135.83	126.74	165.52	164.52	159.09	153.87	155.87	153.09	148.35	137.7	139.57	136.22	132.48	136.3	121.17	115.78	110.96	113.17	117.3	120.91	113.52	110.96	115.43
34	NaN	NaN	NaN	NaN	NaN	NaN	NaN	NaN	NaN	NaN	NaN	NaN	NaN	NaN	NaN	NaN	NaN	NaN	116.13	134.09	130.48	138.43	135.96	141.7	129.83	132.61	129.7	116.96	132.39	125.48	123.65	132.09	130.78	126.78	132.26	149.7	146.13	156.7	154.3	156.87	147.96	158	151.7	150	151.43	143.7	132.78	131.83	128.78
35	NaN	NaN	NaN	NaN	NaN	NaN	NaN	NaN	NaN	NaN	NaN	NaN	NaN	NaN	NaN	NaN	NaN	NaN	NaN	185.39	192.61	208.52	182.78	180.43	175.74	179.35	187	183.87	176.52	177.22	193.17	187.26	186.87	179.78	190.17	183.3	181.52	174.87	173.09	162.7	150.61	149.26	147.57	140.13	140.48	132.26	120.7	114.48	123.35
36	NaN	NaN	NaN	NaN	NaN	NaN	NaN	NaN	NaN	NaN	NaN	NaN	NaN	NaN	NaN	NaN	NaN	NaN	NaN	NaN	NaN	NaN	129.52	117.83	111.35	115.52	114.61	114.04	126.17	119.09	125.91	129.04	124.57	121.04	119	117.52	114	116.91	112.17	115.61	92.826	102.35	91.391	95.174	92.261	91.739	80.739	78.783	94.957
37	NaN	NaN	NaN	NaN	NaN	NaN	NaN	NaN	NaN	NaN	NaN	NaN	NaN	NaN	NaN	NaN	NaN	NaN	NaN	NaN	NaN	NaN	147.65	133.52	133.13	139	138.78	138.7	135.96	140.57	143.35	146.87	157.87	160.22	163.09	159.39	170.26	174.09	165.17	152.17	132.7	137.57	143.39	136.78	136.04	138.39	127.78	135.09	139.7
38	NaN	NaN	NaN	NaN	NaN	NaN	NaN	NaN	NaN	NaN	NaN	NaN	NaN	NaN	NaN	NaN	NaN	NaN	NaN	NaN	NaN	NaN	NaN	NaN	NaN	NaN	NaN	134.3	145.04	137.78	134.22	137.87	153	153.09	156.43	167.26	177.09	172.83	157.91	141.3	135.57	129.91	120.61	114.3	112.78	111.52	99.522	101.48	96.609
39	NaN	NaN	NaN	NaN	NaN	NaN	NaN	NaN	NaN	NaN	NaN	NaN	NaN	NaN	NaN	NaN	NaN	NaN	NaN	NaN	NaN	NaN	NaN	NaN	NaN	NaN	NaN	179.87	168.39	181.17	184.04	211.96	207.22	202.65	199.61	190.78	184.7	173.26	172.96	165.13	152.22	133.78	125.26	125.87	126.26	131.43	131.17	135.65	124.74
40	NaN	NaN	NaN	NaN	NaN	NaN	NaN	NaN	NaN	NaN	NaN	NaN	NaN	NaN	NaN	NaN	NaN	NaN	NaN	NaN	NaN	NaN	NaN	NaN	NaN	NaN	NaN	NaN	NaN	NaN	130.61	127.13	132.74	136.87	134.09	143.17	152.13	152.74	157.57	124.87	124.91	123.78	114.78	109.09	115.09	106.91	103.39	91.391	93.087
41	NaN	NaN	NaN	NaN	NaN	NaN	NaN	NaN	NaN	NaN	NaN	NaN	NaN	NaN	NaN	NaN	NaN	NaN	NaN	NaN	NaN	NaN	NaN	NaN	NaN	NaN	NaN	NaN	NaN	NaN	116.87	106.74	111.87	111.57	113.09	115.83	119.78	117.57	108.91	103.48	95.304	96.696	91.304	88.217	84.087	86.957	74.348	78.826	79.957
42	NaN	NaN	NaN	NaN	NaN	NaN	NaN	NaN	NaN	NaN	NaN	NaN	NaN	NaN	NaN	NaN	NaN	NaN	NaN	NaN	NaN	NaN	NaN	NaN	NaN	NaN	NaN	NaN	NaN	NaN	NaN	101.04	101.87	99.174	102.43	117.13	126.04	130.96	132	152.96	132.26	137.3	131.7	132.87	135.09	140.13	125	113.17	122.13
43	NaN	NaN	NaN	NaN	NaN	NaN	NaN	NaN	NaN	NaN	NaN	NaN	NaN	NaN	NaN	NaN	NaN	NaN	NaN	NaN	NaN	NaN	NaN	NaN	NaN	NaN	NaN	NaN	NaN	NaN	NaN	NaN	102.04	103.3	100.04	97.87	95.87	102.04	102.17	113	107	104.91	105.26	114.52	110.57	126.65	118.09	109.43	99.043
44	NaN	NaN	NaN	NaN	NaN	NaN	NaN	NaN	NaN	NaN	NaN	NaN	NaN	NaN	NaN	NaN	NaN	NaN	NaN	NaN	NaN	NaN	NaN	NaN	NaN	NaN	NaN	NaN	NaN	NaN	NaN	NaN	NaN	NaN	NaN	NaN	NaN	NaN	NaN	79.522	69.13	75.696	76.652	83.913	89.348	94.435	78.783	75.261	81.348
45	NaN	NaN	NaN	NaN	NaN	NaN	NaN	NaN	NaN	NaN	NaN	NaN	NaN	NaN	NaN	NaN	NaN	NaN	NaN	NaN	NaN	NaN	NaN	NaN	NaN	NaN	NaN	NaN	NaN	NaN	NaN	NaN	NaN	NaN	NaN	NaN	NaN	NaN	NaN	136.83	134.57	137.48	124.57	130.39	134.87	140.74	123.22	123.43	127.78
46	NaN	NaN	NaN	NaN	NaN	NaN	NaN	NaN	NaN	NaN	NaN	NaN	NaN	NaN	NaN	NaN	NaN	NaN	NaN	NaN	NaN	NaN	NaN	NaN	NaN	NaN	NaN	NaN	NaN	NaN	NaN	NaN	NaN	NaN	NaN	NaN	NaN	NaN	NaN	71.435	73.957	74.13	70	68.391	67.957	67.913	67.609	64.435	60.435
47	NaN	NaN	NaN	NaN	NaN	NaN	NaN	NaN	NaN	NaN	NaN	NaN	NaN	NaN	NaN	NaN	NaN	NaN	NaN	NaN	NaN	NaN	NaN	NaN	NaN	NaN	NaN	NaN	NaN	NaN	NaN	NaN	NaN	NaN	NaN	NaN	NaN	NaN	NaN	103.43	104.09	100.65	102.52	100.43	103.13	108.52	106	111.7	110.22
48	NaN	NaN	NaN	NaN	NaN	NaN	NaN	NaN	NaN	NaN	NaN	NaN	NaN	NaN	NaN	NaN	NaN	NaN	NaN	NaN	NaN	NaN	NaN	NaN	NaN	NaN	NaN	NaN	NaN	NaN	NaN	NaN	NaN	NaN	NaN	NaN	NaN	NaN	NaN	NaN	NaN	NaN	136.83	133.17	132.48	131.04	126.26	123.39	119.91
49	NaN	NaN	NaN	NaN	NaN	NaN	NaN	NaN	NaN	NaN	NaN	NaN	NaN	NaN	NaN	NaN	NaN	NaN	NaN	NaN	NaN	NaN	NaN	NaN	NaN	NaN	NaN	NaN	NaN	NaN	NaN	NaN	NaN	NaN	NaN	NaN	NaN	NaN	NaN	NaN	NaN	NaN	NaN	NaN	NaN	NaN	NaN	NaN	96.826
50	NaN	NaN	NaN	NaN	NaN	NaN	NaN	NaN	NaN	NaN	NaN	NaN	NaN	NaN	NaN	NaN	NaN	NaN	NaN	NaN	NaN	NaN	NaN	NaN	NaN	NaN	NaN	NaN	NaN	NaN	NaN	NaN	NaN	NaN	NaN	NaN	NaN	NaN	NaN	NaN	NaN	NaN	NaN	NaN	NaN	NaN	NaN	NaN	NaN
51	NaN	NaN	NaN	NaN	NaN	NaN	NaN	NaN	NaN	NaN	NaN	NaN	NaN	NaN	NaN	NaN	NaN	NaN	NaN	NaN	NaN	NaN	NaN	NaN	NaN	NaN	NaN	NaN	NaN	NaN	NaN	NaN	NaN	NaN	NaN	NaN	NaN	NaN	NaN	NaN	NaN	NaN	NaN	NaN	NaN	NaN	NaN	NaN	NaN
52	NaN	NaN	NaN	NaN	NaN	NaN	NaN	NaN	NaN	NaN	NaN	NaN	NaN	NaN	NaN	NaN	NaN	NaN	NaN	NaN	NaN	NaN	NaN	NaN	NaN	NaN	NaN	NaN	NaN	NaN	NaN	NaN	NaN	NaN	NaN	NaN	NaN	NaN	NaN	NaN	NaN	NaN	NaN	NaN	NaN	NaN	NaN	NaN	NaN
[truncated: 51 more columns]

## Sheet: PbisR(GFP)_Pint
cell/Time (h)	0	0.5	1	1.5	2	2.5	3	3.5	4	4.5	5	5.5	6	6.5	7	7.5	8	8.5	9	9.5	10	10.5	11	11.5	12	12.5	13	13.5	14	14.5	15	15.5	16	16.5	17	17.5	18	18.5	19	19.5	20	20.5	21	21.5	22	22.5	23	23.5	24
1	126.3	101.13	89.739	98.391	92.261	87.696	92.87	99.391	118.26	138.87	139.22	148.04	146	166.35	165.17	168.26	176.61	190.04	188	190.87	202.43	195.83	202.17	206.13	208.3	210.7	213.65	211.78	201.57	202.87	193.17	198.26	195.78	183.83	191.48	194.74	181.26	189.48	180.43	183.3	184.35	180.78	178.52	176.43	182.96	174.39	179.91	174.39	171.52
2	124.57	101.22	108.83	102	103.74	95.348	105.7	111.91	114.3	117.35	124.48	134.17	138.96	139.43	148	148.83	164.48	168	172.83	180.83	188.61	174.83	187.43	199.17	189.74	197.26	215.65	204.39	200.26	212.96	202.3	208.52	214.09	206.57	196	202.61	201.43	202.17	205.52	189.48	195.7	204.09	203.7	198.57	200.87	205.52	212.17	203.17	203.09
3	247.04	188.43	171.39	174.13	153.3	126.13	136.87	136.43	133.65	142.52	145.04	162.74	163.13	164.3	181.17	181.78	184.61	197.61	185.65	182.17	177.22	191.52	174.22	180.35	173.43	180.13	183.74	175.26	173	173.26	177.78	172.43	185.3	175.3	174.43	182.65	177.48	180.09	181.48	177.74	170.13	183.78	184.22	188.48	193.13	188.35	186.09	187.3	192.74
4	136.35	122.35	119.52	110.3	104.61	100.61	98.217	113.3	123.78	114.35	125.13	124.35	121.3	141.09	145.48	152.61	158.78	171.48	172.39	177.61	173.74	184.74	180.65	179.52	187.57	194.43	192.26	200.7	195.96	196.48	197.96	185.04	198.57	196.22	194.83	185.09	190.48	188.78	177.61	187.39	192.87	191	192.3	186.87	184	187.83	178.13	181.57	171.91
5	161.3	140.04	134.57	126.04	114.35	98.174	122.04	133.96	122.52	131.09	128.78	136.22	125.13	133.3	141.09	140.48	132.48	152.57	151.39	149.43	149.04	146.83	128.91	139.39	133.61	150.26	129.91	151.65	158.48	144.78	156.7	161.57	159.26	142.48	145.22	145.43	143.91	156.09	148.17	149.17	144.3	153.87	160.3	152.74	166.43	167.09	170.43	191.26	235.61
6	NaN	NaN	NaN	112	116.91	103.43	106.91	119.26	128.78	129.65	128.78	128.04	129.96	146.3	150	158.35	153.22	172.57	157.7	157	156.7	154.74	159.65	161.65	148.52	155	161.17	169.48	169.35	176.96	168.17	166.3	179.09	168.61	167.74	162	170.48	165.48	157.91	153.91	155.91	159.22	156.83	157.7	158.26	161.48	156.78	163.83	154.91
7	NaN	NaN	NaN	NaN	NaN	99.87	105.83	114.35	125.35	134.7	129.3	138.13	128.74	152.78	160.39	159.48	161.3	167.43	156.83	162.61	160.91	148.17	164.74	177.22	174.65	174.35	188.39	175.83	189.7	182.09	176.91	182.13	182.87	188.91	185.3	187.74	184.13	183.83	188.48	189.22	182.78	177.57	198.7	200.43	197.96	198.43	195.3	192	184.52
8	NaN	NaN	NaN	NaN	NaN	128.61	133.7	123.78	127.87	131.52	134	133.09	131.57	148.61	147.78	149.04	159.7	165.48	166.48	166.61	173.96	190.13	190.43	195	194.65	193.35	193.22	196.61	181.48	193.35	184.87	181.78	190.04	191.7	186.04	198.87	210.74	211.22	221.39	208.04	191.13	217.78	213.17	223.61	225.57	210.74	208.09	210.04	217.91
9	NaN	NaN	NaN	NaN	NaN	90.13	100.7	110.52	118.35	119.7	111.7	125.96	130.43	134.7	126.52	133.7	136.48	140.52	145.39	143.35	146.17	149.39	157.17	187.74	197.52	209.52	206.83	214.61	212.3	223.35	227	210.61	237.61	221.83	235.96	214.78	213	218.35	219.7	207.65	202.57	200.39	201.09	199.61	210.65	221	227	230.43	238
10	NaN	NaN	NaN	NaN	NaN	96.261	98.478	103.09	108.13	109.96	123.13	122.22	126.13	136.43	152.96	163.09	158.65	151.87	185.39	182.96	179.78	169.17	175.35	182.57	183.78	193.96	187.96	183.78	193.87	197.43	183.13	205.83	207.35	209.57	206.96	218.39	212.52	221.52	205.26	197.35	198.96	201.35	206.26	202.78	201	202.74	206.96	208.87	206.91
11	NaN	NaN	NaN	NaN	NaN	NaN	NaN	120.92	132.43	128.48	136.76	142.52	146.38	151.71	158.81	159.9	155.38	166.57	158.52	179.76	189.38	178	185.86	186.38	189.67	190.62	164.33	175.43	190.43	193.57	199.48	195.05	214.38	193.05	204.62	190.62	194.9	198.86	195.76	199.19	191	189.9	232.71	250.76	268.1	289.48	285.71	282.1	300
12	NaN	NaN	NaN	NaN	NaN	NaN	NaN	118.3	115.96	126.96	112.61	111.61	98.348	117.39	126.43	133.22	127.61	136.35	104.13	107.09	124.96	127.96	131.35	133.96	130.52	133.74	122.17	132.04	138.26	139.35	135	139.74	146.26	143.87	165.04	179.13	203.52	247.22	269.22	267.26	242.74	262.65	278.7	285.65	304.09	315.22	316.43	328.17	373.39
13	NaN	NaN	NaN	NaN	NaN	NaN	NaN	96.478	104.35	118.22	120.91	116.09	149.87	154.96	155.65	166.96	161.91	169.13	141.91	149.22	142.7	148.17	131.74	153.74	161.17	152.7	149.13	154.43	157.3	152.3	129.26	150.26	145.7	141.3	151.04	147.13	153.74	162.13	142.22	142.35	122.43	134.87	133.7	142.22	161.57	172.91	167.87	163.43	199.09
14	NaN	NaN	NaN	NaN	NaN	NaN	NaN	NaN	111.52	127.52	125.39	125.96	129.7	125.13	141.7	143.87	136.43	140.83	140.52	144.65	154	154.61	154.09	165.35	184.96	181.3	175.96	207.74	209.65	209.09	214.04	201.96	214.26	208.22	213.22	203.22	201.04	208.74	197.7	192.43	186	189.09	182.35	184.17	187.35	182.52	174.52	175.74	178.57
15	NaN	NaN	NaN	NaN	NaN	NaN	NaN	NaN	NaN	99.13	92.478	93.739	92.739	95.696	96.13	98.391	105.65	133.39	134.65	137.7	135.39	140.74	132.87	150.78	147.22	158	157.09	154.96	155.26	154.3	154.74	156.91	173.91	172.83	185.39	182.7	185.3	183.96	199.91	181.65	177.22	179.26	180.74	181.74	193.96	191.43	182.7	189.17	192.52
16	NaN	NaN	NaN	NaN	NaN	NaN	NaN	NaN	NaN	109.22	104.04	125.13	120.91	130	137.7	140.3	139	134.96	135.91	134.57	138.26	133.09	120.78	130.35	122.39	118.04	117.74	121.96	109.61	128.96	127	120.35	150.7	168.26	191.78	204.39	233	251.09	266.17	247.7	145.87	150.78	313.43	331.91	353.91	384.7	379.39	394.78	367.22
17	NaN	NaN	NaN	NaN	NaN	NaN	NaN	NaN	NaN	92.522	89.043	100.78	99.522	113.7	116	122.09	129.09	132.26	111.52	104.57	102.91	125.83	106	109.61	106.48	112.74	123.57	126.52	167.35	172.17	168.78	150.61	181.22	184.91	192.65	184.91	188.83	186.65	190.87	188.22	193.26	187.91	203.04	196.61	202.65	199.65	202	204.48	198.3
18	NaN	NaN	NaN	NaN	NaN	NaN	NaN	NaN	NaN	123.83	126.87	132.26	130.78	146.91	164	164.3	187.61	224.48	233.91	277.57	326.43	338.78	357.39	386	362.65	360.35	311.65	314.26	315.43	294.96	289.52	269.48	287.57	260.74	253.74	238.26	222.17	218.48	217.13	212.13	202.57	196.09	204.43	203.17	209.52	212.96	195.43	200.17	211.78
19	NaN	NaN	NaN	NaN	NaN	NaN	NaN	NaN	NaN	136.91	148.87	158.3	147.3	165.57	163.26	171.13	170.35	177.39	158.39	182.74	190.3	190.83	171.57	176.96	166.35	172.74	156.91	176.13	179.3	173.04	168.74	170.09	172.52	157.65	153.22	148.87	152.09	161.17	158.87	200.96	186.43	198.04	192.78	198.17	191.74	204.48	198.61	197.35	207.35
20	NaN	NaN	NaN	NaN	NaN	NaN	NaN	NaN	NaN	105.87	106.13	106.61	101.91	113.57	127.43	142.26	144.39	152.61	151.83	152.78	161.87	157.61	153	156.83	150	160.52	169.87	154.39	148.17	154.43	147.04	145.61	163.43	158.91	165.87	164.87	163.83	159.22	161.09	155.39	149.83	153.43	151.13	158.22	158.52	158.17	143.74	147.87	158.7
21	NaN	NaN	NaN	NaN	NaN	NaN	NaN	NaN	NaN	131.7	114.96	131.87	131.57	135.43	142.78	138.17	139.65	146.04	145.3	146.3	142.35	142.26	140.57	148.61	141.57	141.91	136.65	136.43	144.7	154.7	151.22	146.83	160.96	163.17	174.35	180.7	187.65	176.39	215.39	172.26	180.52	182.96	180.78	179.39	170.57	175.39	177.39	174.61	161.22
22	NaN	NaN	NaN	NaN	NaN	NaN	NaN	NaN	NaN	NaN	133.74	145.7	145.26	145.26	140.78	152.04	160.61	176.22	174.91	195.26	208	210.48	205.48	206.48	214.61	201.48	193.04	192.91	192	183.26	183.26	176.87	193	178.7	179.91	179.61	183.43	186.35	195.7	206.87	198.57	205.35	200.74	202.65	205.7	204.26	197.3	192.87	209.39
23	NaN	NaN	NaN	NaN	NaN	NaN	NaN	NaN	NaN	NaN	103.52	131.04	128.13	135.52	141.48	145.91	142.52	149.26	167.78	185.13	213.13	215	234.57	245.87	266.04	277.43	262.35	248.35	227.87	305.13	320.83	294.83	334.65	349.48	358.22	375.39	370.09	372.48	355.65	333.83	351.61	369.65	397.17	411.52	457	525.48	555.39	586.43	602.13
24	NaN	NaN	NaN	NaN	NaN	NaN	NaN	NaN	NaN	NaN	NaN	NaN	103.52	118	128.09	119.52	123.04	121.22	131.39	140.57	135.22	134.43	143.43	161.57	166.52	166.61	184.52	166.74	165.87	176.87	170.52	175	202.96	203.04	204.61	197.65	187.87	179.87	181.91	162.65	171.09	163.17	162.48	165.26	163.3	153.65	156.7	155.35	150.83
25	NaN	NaN	NaN	NaN	NaN	NaN	NaN	NaN	NaN	NaN	NaN	NaN	107.04	105.48	112.39	126.22	120.65	117.26	138.61	137.13	144.74	151.78	180.96	192.65	202.3	222.65	226.3	206.57	200.04	206.35	202.35	177.91	212.43	202.78	209.48	198.57	190.13	191.78	187.04	193.87	191.52	189.74	189.87	181.83	182.39	185.61	172.78	166.7	170.78
26	NaN	NaN	NaN	NaN	NaN	NaN	NaN	NaN	NaN	NaN	NaN	NaN	124.13	136.13	146.13	147	148.57	140.3	175.91	180.04	190.26	191.65	182.57	200.13	180.17	198.17	173.65	215.83	241	267.83	284.52	306.65	320.48	320.96	374	428.61	457.61	505.39	470.87	413.7	437	424.57	436.17	420.96	412.13	423.7	405.35	384.22	360.78
27	NaN	NaN	NaN	NaN	NaN	NaN	NaN	NaN	NaN	NaN	NaN	NaN	NaN	161.09	166	163.22	146.04	155.48	142.17	148.3	159.09	166.3	179.22	192.65	197.87	206.48	190.96	184.61	181.35	189.61	185.52	178.09	199.87	178.17	191.7	187.22	185.83	183.43	176.96	178.22	162.65	164.13	157.87	168.09	162.74	158.7	172.7	179.26	174.13
28	NaN	NaN	NaN	NaN	NaN	NaN	NaN	NaN	NaN	NaN	NaN	NaN	NaN	NaN	133.26	142.13	137.83	143.7	143.7	151.13	160.43	165.04	176	181	177.65	191.65	189	192.48	190.39	189.09	186.3	181.87	198.3	186.39	194.96	195.74	194.61	204.22	195.57	198.83	187.35	186.09	180.09	177.13	192.3	193.7	180.61	179.87	187.39
29	NaN	NaN	NaN	NaN	NaN	NaN	NaN	NaN	NaN	NaN	NaN	NaN	NaN	NaN	193.61	192.61	181.96	168.3	188.04	203.48	200.43	200.13	204	213	213.17	215.17	215.74	195.96	194.52	201.87	219.35	205.22	219.74	218.48	217.3	211.57	215.22	211.09	202.61	200.91	196.87	190.26	188.65	190.7	189.7	178.91	182	181.65	176.3
30	NaN	NaN	NaN	NaN	NaN	NaN	NaN	NaN	NaN	NaN	NaN	NaN	NaN	NaN	139.96	139.43	146.78	139.35	136.74	129.04	126.39	150.35	151.57	152.35	156	156.39	157.22	157.61	151.61	163.35	176.04	223.17	267.43	294.43	318.52	327.35	328.52	340.87	352.48	340.7	335.39	330.09	349.35	363.43	383.91	384.17	388.74	401.17	415.39
31	NaN	NaN	NaN	NaN	NaN	NaN	NaN	NaN	NaN	NaN	NaN	NaN	NaN	NaN	NaN	162.65	170.52	177.7	182.91	186.83	180.13	190.52	190.78	193.91	194.43	196.09	195.35	186.13	181.43	194.17	191.61	180.48	201.52	193.13	194.91	197.26	191	188.35	198.26	184.74	189.52	189.35	184.57	189.78	182.91	184.26	185.48	189.48	178.13
32	NaN	NaN	NaN	NaN	NaN	NaN	NaN	NaN	NaN	NaN	NaN	NaN	NaN	NaN	NaN	NaN	116.48	123.74	127.22	133.22	153.96	154.13	142.43	170.65	172.43	182.52	161.91	166.61	165.52	169.78	174.13	194.26	219.22	220.09	231.78	232.3	238.65	259.83	269.26	268.13	256.65	267.91	288.74	300.7	305.78	318.74	283.43	269.61	312.35
33	NaN	NaN	NaN	NaN	NaN	NaN	NaN	NaN	NaN	NaN	NaN	NaN	NaN	NaN	NaN	NaN	NaN	122.13	115.22	128.61	140.87	139.65	122.87	125.52	127.26	127.74	127.61	119.83	157.83	145.78	153.26	139.61	165.7	164.87	175.7	167.48	166.87	158.3	156.13	158.83	156.04	152.61	148.48	153.78	164.83	186.35	179.96	190.96	218
34	NaN	NaN	NaN	NaN	NaN	NaN	NaN	NaN	NaN	NaN	NaN	NaN	NaN	NaN	NaN	NaN	NaN	NaN	117.3	118.52	125.43	127.35	135.22	144.43	144.52	152.43	154.39	156.96	146.09	158	154.43	156.09	156.65	150.09	141.22	148.78	142.09	150.87	143.74	154.74	144.7	137.35	144.04	145.13	153	154.26	157.7	166.83	208.39
35	NaN	NaN	NaN	NaN	NaN	NaN	NaN	NaN	NaN	NaN	NaN	NaN	NaN	NaN	NaN	NaN	NaN	NaN	NaN	144.74	159.91	160.91	143.65	141.91	137.04	140.39	155.22	163.83	160.13	150.83	164	164.83	162.96	151.48	152	146.78	152.57	144.13	143.57	141.83	134.04	135.87	136.04	135.3	137.39	142.43	137.74	143.3	149.04
36	NaN	NaN	NaN	NaN	NaN	NaN	NaN	NaN	NaN	NaN	NaN	NaN	NaN	NaN	NaN	NaN	NaN	NaN	NaN	NaN	NaN	NaN	333.61	341.43	320.7	317.26	306.83	312.22	313.48	302.61	297.43	294.48	288.7	254.04	251.43	249.65	252.87	253.17	231.83	226.09	191	196.96	193.26	195.83	204.26	207.65	185.39	178.61	209.74
37	NaN	NaN	NaN	NaN	NaN	NaN	NaN	NaN	NaN	NaN	NaN	NaN	NaN	NaN	NaN	NaN	NaN	NaN	NaN	NaN	NaN	NaN	176.35	178.26	171.57	179.74	187.91	189.13	177.3	200.96	215.96	242.52	283.78	308.78	333.7	335.22	335.78	347.57	337.35	315.35	271.3	279.04	281.22	276.83	281.26	289.35	267.91	261.04	289.52
38	NaN	NaN	NaN	NaN	NaN	NaN	NaN	NaN	NaN	NaN	NaN	NaN	NaN	NaN	NaN	NaN	NaN	NaN	NaN	NaN	NaN	NaN	NaN	NaN	NaN	NaN	NaN	184.04	194.52	194.22	192.87	192.39	199	185.7	185.48	186.78	192.04	189.43	200.04	187.04	174.48	180.35	187.43	182.04	187	195.91	189	177.52	194.04
39	NaN	NaN	NaN	NaN	NaN	NaN	NaN	NaN	NaN	NaN	NaN	NaN	NaN	NaN	NaN	NaN	NaN	NaN	NaN	NaN	NaN	NaN	NaN	NaN	NaN	NaN	NaN	178.09	168.22	179.7	175.3	180.3	181.48	172.39	177.74	171.91	173.52	171.39	167.61	170	170.09	166.09	169.39	165.83	170	172.17	162.26	163.61	163
40	NaN	NaN	NaN	NaN	NaN	NaN	NaN	NaN	NaN	NaN	NaN	NaN	NaN	NaN	NaN	NaN	NaN	NaN	NaN	NaN	NaN	NaN	NaN	NaN	NaN	NaN	NaN	NaN	NaN	NaN	201.7	200.7	201.78	196.7	205.57	204.3	204.43	210.22	208.74	184.22	178	182.61	183.91	183.09	181.74	185.04	179.91	178.74	186.52
41	NaN	NaN	NaN	NaN	NaN	NaN	NaN	NaN	NaN	NaN	NaN	NaN	NaN	NaN	NaN	NaN	NaN	NaN	NaN	NaN	NaN	NaN	NaN	NaN	NaN	NaN	NaN	NaN	NaN	NaN	176.26	169.43	195.87	181.13	186.7	176.04	172.04	169.52	173.7	175.04	170.87	178.04	179.74	178.26	187.13	191.39	187.04	194.35	198.35
42	NaN	NaN	NaN	NaN	NaN	NaN	NaN	NaN	NaN	NaN	NaN	NaN	NaN	NaN	NaN	NaN	NaN	NaN	NaN	NaN	NaN	NaN	NaN	NaN	NaN	NaN	NaN	NaN	NaN	NaN	NaN	158.17	160.09	145.65	136.74	145.17	155.26	157.04	190.87	183.87	222.57	224.83	241.57	245.74	223.13	223.65	262.74	267.83	227.22
43	NaN	NaN	NaN	NaN	NaN	NaN	NaN	NaN	NaN	NaN	NaN	NaN	NaN	NaN	NaN	NaN	NaN	NaN	NaN	NaN	NaN	NaN	NaN	NaN	NaN	NaN	NaN	NaN	NaN	NaN	NaN	NaN	132.57	126.13	156.17	183.96	218.91	207.91	219.96	161.22	166.39	169.35	167.3	185.09	177	192.26	192.13	195.22	192.48
44	NaN	NaN	NaN	NaN	NaN	NaN	NaN	NaN	NaN	NaN	NaN	NaN	NaN	NaN	NaN	NaN	NaN	NaN	NaN	NaN	NaN	NaN	NaN	NaN	NaN	NaN	NaN	NaN	NaN	NaN	NaN	NaN	NaN	NaN	NaN	NaN	NaN	NaN	NaN	352.3	321.91	352.52	376.13	383.52	419.35	432.13	383.35	376.65	468.83
45	NaN	NaN	NaN	NaN	NaN	NaN	NaN	NaN	NaN	NaN	NaN	NaN	NaN	NaN	NaN	NaN	NaN	NaN	NaN	NaN	NaN	NaN	NaN	NaN	NaN	NaN	NaN	NaN	NaN	NaN	NaN	NaN	NaN	NaN	NaN	NaN	NaN	NaN	NaN	184.78	184.96	189.83	196.04	190	202.43	194.13	176.52	195.17	209.52
46	NaN	NaN	NaN	NaN	NaN	NaN	NaN	NaN	NaN	NaN	NaN	NaN	NaN	NaN	NaN	NaN	NaN	NaN	NaN	NaN	NaN	NaN	NaN	NaN	NaN	NaN	NaN	NaN	NaN	NaN	NaN	NaN	NaN	NaN	NaN	NaN	NaN	NaN	NaN	166.83	151.39	177.43	192.57	208.78	226.48	243.43	225.09	227.78	283.39
47	NaN	NaN	NaN	NaN	NaN	NaN	NaN	NaN	NaN	NaN	NaN	NaN	NaN	NaN	NaN	NaN	NaN	NaN	NaN	NaN	NaN	NaN	NaN	NaN	NaN	NaN	NaN	NaN	NaN	NaN	NaN	NaN	NaN	NaN	NaN	NaN	NaN	NaN	NaN	321.22	315.26	310.04	310.48	294.17	299.96	296.65	276.22	282.43	271.65
48	NaN	NaN	NaN	NaN	NaN	NaN	NaN	NaN	NaN	NaN	NaN	NaN	NaN	NaN	NaN	NaN	NaN	NaN	NaN	NaN	NaN	NaN	NaN	NaN	NaN	NaN	NaN	NaN	NaN	NaN	NaN	NaN	NaN	NaN	NaN	NaN	NaN	NaN	NaN	NaN	NaN	NaN	206.83	195.91	199.43	197.7	202.61	201.83	190.43
49	NaN	NaN	NaN	NaN	NaN	NaN	NaN	NaN	NaN	NaN	NaN	NaN	NaN	NaN	NaN	NaN	NaN	NaN	NaN	NaN	NaN	NaN	NaN	NaN	NaN	NaN	NaN	NaN	NaN	NaN	NaN	NaN	NaN	NaN	NaN	NaN	NaN	NaN	NaN	NaN	NaN	NaN	NaN	NaN	NaN	NaN	NaN	NaN	150.22
50	NaN	NaN	NaN	NaN	NaN	NaN	NaN	NaN	NaN	NaN	NaN	NaN	NaN	NaN	NaN	NaN	NaN	NaN	NaN	NaN	NaN	NaN	NaN	NaN	NaN	NaN	NaN	NaN	NaN	NaN	NaN	NaN	NaN	NaN	NaN	NaN	NaN	NaN	NaN	NaN	NaN	NaN	NaN	NaN	NaN	NaN	NaN	NaN	NaN
51	NaN	NaN	NaN	NaN	NaN	NaN	NaN	NaN	NaN	NaN	NaN	NaN	NaN	NaN	NaN	NaN	NaN	NaN	NaN	NaN	NaN	NaN	NaN	NaN	NaN	NaN	NaN	NaN	NaN	NaN	NaN	NaN	NaN	NaN	NaN	NaN	NaN	NaN	NaN	NaN	NaN	NaN	NaN	NaN	NaN	NaN	NaN	NaN	NaN
52	NaN	NaN	NaN	NaN	NaN	NaN	NaN	NaN	NaN	NaN	NaN	NaN	NaN	NaN	NaN	NaN	NaN	NaN	NaN	NaN	NaN	NaN	NaN	NaN	NaN	NaN	NaN	NaN	NaN	NaN	NaN	NaN	NaN	NaN	NaN	NaN	NaN	NaN	NaN	NaN	NaN	NaN	NaN	NaN	NaN	NaN	NaN	NaN	NaN
[truncated: 51 more columns]

## Sheet: PalpA_Pint(mCHE)
cell/Time (h)	0	0.5	1	1.5	2	2.5	3	3.5	4	4.5	5	5.5	6	6.5	7	7.5	8	8.5	9	9.5	10	10.5	11	11.5	12	12.5	13	13.5	14	14.5	15	15.5	16	16.5	17	17.5	18	18.5	19	19.5	20	20.5	21	21.5	22	22.5	23	23.5	24
1	NaN	NaN	NaN	NaN	NaN	NaN	69.522	63.609	57.217	59	61.478	69.217	71.13	73.739	91.609	99.174	99.043	103.52	99.696	95.565	103.52	102.13	98.522	94.174	88.913	88.652	86.435	91.087	83.957	84.087	82.609	76.826	79.696	81.739	81.957	83.478	91.435	100.35	91.217	82.696	75	68.87	66.913	64.957	64.957	67.522	64.87	67.043	65.652
2	NaN	NaN	NaN	NaN	NaN	NaN	66.652	67.348	60.13	62.087	59.652	69.826	70.348	69.565	75.478	78.522	79.652	85.739	87.174	78.043	89.957	77.957	73.174	73.826	78.522	77.957	78.348	78.565	79.478	73.87	76.391	77.522	71.739	76.478	83.261	76.13	80.261	81.348	70.348	68.348	69.609	65.565	71.391	69.348	74.739	77.348	72.348	70.783	65.217
3	NaN	NaN	NaN	NaN	NaN	NaN	NaN	64.13	59.565	58.609	59.913	62.913	73.609	70.826	79.522	84.391	95.565	99.87	103.22	97.043	108.78	117.78	112.26	108.7	108.39	105.09	106.74	108.74	106.96	108.3	113.48	111.39	113	106.74	107.52	94.565	100.48	94.435	87.783	81.304	82.739	83.087	82.826	80.783	81.435	75.739	73.652	76.783	74.348
4	NaN	NaN	NaN	NaN	NaN	NaN	NaN	55.913	53.087	57.522	48.957	61.826	71.957	74.478	88.348	91.174	85.348	83.739	85.957	85.87	91.043	90.826	89.826	88.087	90.957	88.304	92.957	86.261	88.348	80.043	81.087	91.087	101.13	95	84.783	91.739	80.522	78.913	85.391	73.913	70.261	67.652	68.696	66.783	69.261	67.391	66.043	67.652	60.217
5	NaN	NaN	NaN	NaN	NaN	NaN	NaN	NaN	72.391	72.304	69	84.348	89.522	92.783	88.391	100.83	94.304	94.13	100.13	99.478	95.609	95.261	98.957	98.478	110.74	110.52	115.7	118.87	113.43	127.78	115.74	96.565	97.565	103.83	101.3	96.435	90.913	86.739	79.435	78.304	73.652	71.826	69.913	70.13	75.478	73.522	76.348	74.174	72.913
6	NaN	NaN	NaN	NaN	NaN	NaN	NaN	NaN	68.391	67.043	68	78.565	75.522	79.391	88.826	89.652	93.435	98.913	107.43	112.78	116.52	115.26	115.22	112.09	113.04	111.83	109.26	103.09	100.7	99.957	102.3	96.087	105.39	108.04	100.04	101.22	95.609	104.04	101.61	86.87	86.739	87.696	82.87	80.87	80.957	81.87	80.087	78.739	68.826
7	NaN	NaN	NaN	NaN	NaN	NaN	NaN	NaN	NaN	58.174	62.826	67.435	72.043	68.609	67.783	79.783	84.217	85.391	98.478	91.348	100.17	102.48	101.96	101.35	105.26	107.13	102.13	97.826	98.913	98.609	101.83	95.043	100.52	103.22	100.78	101.74	106	113.57	106.17	92.217	93.304	84.957	80.913	74.957	77.435	75.261	78	73.478	67.13
8	NaN	NaN	NaN	NaN	NaN	NaN	NaN	NaN	NaN	61.087	56.261	59.957	64.043	64.217	82.913	93.957	112.83	128.3	123.13	121.13	105.52	122.22	114.83	108.26	111.83	115.57	116.48	108.43	112.04	110.39	119.91	107.3	103.61	103.57	96.957	90.261	95.826	88.391	86.652	75.826	72.13	72.304	68.261	70.348	71.652	65.174	61.826	65.609	63.783
9	NaN	NaN	NaN	NaN	NaN	NaN	NaN	NaN	NaN	52.783	57.304	69.043	74.696	79.739	91.783	96.522	100.39	109.13	113.13	115.3	115.74	121.83	106.78	116	120.74	119.87	118.17	124.91	139.26	135.57	138.87	135	130.3	125.26	137.74	142.91	145.35	161.83	162.65	129.39	134.74	118.83	118.7	116.17	121.48	114.39	107.65	113.17	102.35
10	NaN	NaN	NaN	NaN	NaN	NaN	NaN	NaN	NaN	57	54.783	59.13	60.609	64.696	71.478	70.174	69.435	81.304	84.217	81.391	77.304	80.826	83.957	81.913	93.304	94.826	103.65	112.09	117.57	116.87	120.3	115.52	114.91	121.26	123.96	122.87	121.35	123.7	123.3	104.52	105.57	100.74	99.609	90.913	84.696	85.652	83.913	78.783	74.435
11	NaN	NaN	NaN	NaN	NaN	NaN	NaN	NaN	NaN	NaN	88	95.348	93.565	98.391	101.26	107.57	110.35	114.39	115.22	111.26	109.39	100.39	99.391	99.435	99.913	95.783	93.217	98	103.65	101.35	103.52	88.478	97.957	98.652	110	113.13	114.09	108.35	109	91.565	95.696	87.174	89.261	85.348	91.522	96.174	90.043	89.261	87.565
12	NaN	NaN	NaN	NaN	NaN	NaN	NaN	NaN	NaN	NaN	61.348	59.87	63.304	64.087	70.739	75.652	83.696	86.913	92.13	89.913	90.609	86.652	82.391	79.435	77.739	81.13	80.261	90.261	92.783	88.087	82.957	85.652	90.261	89.652	85.783	87.435	83.217	81.565	76.304	70.783	75.304	75.304	72.348	71.957	67.043	73.478	83.522	73.348	73.609
13	NaN	NaN	NaN	NaN	NaN	NaN	NaN	NaN	NaN	NaN	82.478	90.652	89.13	92.391	97.522	108	111	132.39	138.43	145.87	141.52	136.09	133.35	145.48	141.22	125.39	116.17	119.35	125.52	124.52	121.09	130.48	141.22	149.96	152.65	169.61	162.7	155.57	130.13	113.91	112.65	106.74	111.65	116.91	115.43	121.87	118.7	117.78	106.3
14	NaN	NaN	NaN	NaN	NaN	NaN	NaN	NaN	NaN	NaN	156.52	156.48	159.35	169.87	194.61	203.83	204.78	219.61	232.17	232.13	229.04	230.04	226.04	242.78	252.57	164.96	160.43	156.35	129.3	134.3	144.17	152.57	143.52	142.96	141.52	132.26	135.17	128.78	120.13	113.22	118.09	111.35	110.57	107.09	112.39	113.78	114	113.78	110.13
15	NaN	NaN	NaN	NaN	NaN	NaN	NaN	NaN	NaN	NaN	NaN	140.96	146.91	159.83	160.78	173.22	178.57	198.7	193.74	192.52	222.52	221.57	215.87	203.96	211.09	143.83	141.04	138.74	136.57	131.65	141.83	127.57	133.13	139.26	144.3	135.35	138.87	126.3	126.3	118.3	119.83	118.91	109.22	106.65	106.22	108.22	104.91	103.35	98.217
16	NaN	NaN	NaN	NaN	NaN	NaN	NaN	NaN	NaN	NaN	NaN	102.74	101.87	113.26	124.74	135.83	146.43	149.26	154.04	156.13	165.96	159.09	158.61	164.83	171.35	140.26	133.61	128.13	124.39	129.22	134.7	113.61	119.7	130.04	130.43	132.26	129.74	117.13	106.7	104.35	97.348	93.739	91.043	83.913	90.565	87.696	78.174	80.304	75
17	NaN	NaN	NaN	NaN	NaN	NaN	NaN	NaN	NaN	NaN	NaN	63.957	68.348	67.87	80.913	77.913	77.043	82.783	84.87	85.783	97.957	91.174	93.87	95.043	98.348	88.478	85.174	78.391	87.478	85.957	85.609	77.13	80.435	78.87	80.652	88.478	90.652	88.478	85.174	84.783	75.739	72.913	73.174	76.087	72.217	81.522	81.087	79.348	73.565
18	NaN	NaN	NaN	NaN	NaN	NaN	NaN	NaN	NaN	NaN	NaN	66.652	74.739	80.217	91.783	92.391	97.87	85.87	95.87	97.348	95.435	98.783	99.043	94.522	89.391	86.565	83.087	88.304	88.304	85.957	88.522	84.087	91.87	90.565	96	102.48	115.3	116.52	119.35	100.91	96.217	93.13	98.261	90.696	94.174	96.435	96.87	103.43	98.913
19	NaN	NaN	NaN	NaN	NaN	NaN	NaN	NaN	NaN	NaN	NaN	NaN	79.217	78	87.043	93.826	93.261	100.65	93.87	85.565	97.739	106.26	97.174	100.87	106	110.74	110.13	112.04	109.57	98.913	96.087	97.348	93.739	95.826	95.217	95.435	98.783	94.913	88.435	76.304	73.348	70.957	70.13	62	68.174	68.565	65.261	67.609	63.087
20	NaN	NaN	NaN	NaN	NaN	NaN	NaN	NaN	NaN	NaN	NaN	NaN	NaN	63.087	65.783	69.304	70.13	72.957	76.87	83.391	91.304	94.13	88	91.391	92.174	85.348	89.87	97.174	91.87	87.609	91.87	95.826	89.87	90.783	87.391	82.739	87.609	86.478	78.957	75.217	79.522	76.13	75.565	83.043	82.087	76.13	72.783	69.87	67.696
21	NaN	NaN	NaN	NaN	NaN	NaN	NaN	NaN	NaN	NaN	NaN	NaN	NaN	78.826	85.609	87.565	97	87.652	89.304	88.739	81.217	82.87	85.391	73.087	75.13	77.391	79.957	78.739	79.478	81.13	83.043	85.435	87.391	91.696	84.696	80.696	82.609	84.304	88.696	75.261	75.783	80.043	78.435	80.913	81.261	75.174	72.826	72.652	70.609
22	NaN	NaN	NaN	NaN	NaN	NaN	NaN	NaN	NaN	NaN	NaN	NaN	NaN	72.13	77.348	84.217	85.739	93.565	94.174	94.783	104.96	108.09	105.83	103.61	107.74	99.696	97.913	101.35	94.783	98.391	113.39	106	112.04	101.7	100.13	99.522	97.087	96.565	98.87	91.783	86.652	85.478	87.565	75.913	79.435	76.304	70.261	75.696	71
23	NaN	NaN	NaN	NaN	NaN	NaN	NaN	NaN	NaN	NaN	NaN	NaN	NaN	NaN	90.957	92.87	93.391	100.74	109.04	108.83	105	112.3	103.09	100.3	98.565	90.435	99.478	96.783	101.22	100.3	101.87	108.87	114.91	113.17	116.26	118.74	113.87	107.52	102.09	97.391	97.217	95.087	97.217	97.913	103.04	99.652	97.696	97.957	95.217
24	NaN	NaN	NaN	NaN	NaN	NaN	NaN	NaN	NaN	NaN	NaN	NaN	NaN	NaN	NaN	102	104.43	103.83	114	109.83	105.78	103.87	101.57	103.3	104.43	97.304	107.87	107.87	111.96	106.39	108.43	107.65	111.87	110.09	108.65	114.91	119.17	107.52	112.3	107.04	105.26	107.74	105.78	105.26	103.35	109.22	101.3	109.87	101.26
25	NaN	NaN	NaN	NaN	NaN	NaN	NaN	NaN	NaN	NaN	NaN	NaN	NaN	NaN	NaN	99.783	110.52	119.57	116.7	123.48	113.48	112.04	118.74	104.57	114.61	115.87	116.13	123	126.17	134.48	124	116.65	114.61	109.09	103.91	96.304	91.261	85.435	77.043	78.435	72.913	73.957	74.957	74.87	72.609	74.13	70.261	72.435	68.826
26	NaN	NaN	NaN	NaN	NaN	NaN	NaN	NaN	NaN	NaN	NaN	NaN	NaN	NaN	NaN	116.3	123.52	118.78	116.52	125.43	149.78	151.65	156.17	145.26	142.48	138.7	137.87	140	134.3	122.43	117.87	119.17	121.39	122.13	117.61	104.43	104.74	107.65	103.48	98.739	95.913	99.348	99.478	97.217	100.26	99.478	98.913	101	98.217
27	NaN	NaN	NaN	NaN	NaN	NaN	NaN	NaN	NaN	NaN	NaN	NaN	NaN	NaN	NaN	90.565	95.217	84.957	106.43	114.3	102.78	101.35	104.17	106.61	118.83	113.52	118.96	127.57	126.87	129.91	131.39	117.57	122.7	124.43	126.43	114.17	122.78	137.13	126.57	105.61	106.57	91.304	95.217	93.652	96.696	89.217	80.522	80.478	71.609
28	NaN	NaN	NaN	NaN	NaN	NaN	NaN	NaN	NaN	NaN	NaN	NaN	NaN	NaN	NaN	80.087	90.652	95.13	104	98.739	97.913	94.174	91.435	99.739	103.7	100.7	99.522	93.174	92.913	88.217	87.522	88.522	85.957	84.565	80.957	75.957	77.217	77.783	79.522	76.87	79.13	80.609	79.087	84.913	83.652	81.826	79.043	77.609	76.348
29	NaN	NaN	NaN	NaN	NaN	NaN	NaN	NaN	NaN	NaN	NaN	NaN	NaN	NaN	NaN	NaN	107.3	112.65	121.22	126.17	126.48	121.43	119.78	119.96	129.78	131.17	124	118.43	115.91	113.61	116.61	105.7	98.957	98.652	109.52	112.17	117.61	108.3	101.48	95.087	93.391	97.435	93.304	93	104.87	119.65	112.61	137.7	145.61
30	NaN	NaN	NaN	NaN	NaN	NaN	NaN	NaN	NaN	NaN	NaN	NaN	NaN	NaN	NaN	NaN	77	78.435	81.522	86.739	80.826	84.522	91.304	97.957	103.39	105.3	104.43	110.78	114.22	106.96	105.65	107.57	106.3	103.52	107.57	96.652	102.57	104.39	108.26	94.565	88.696	86.391	83.348	81.391	85.304	80.696	78.478	83.652	76
31	NaN	NaN	NaN	NaN	NaN	NaN	NaN	NaN	NaN	NaN	NaN	NaN	NaN	NaN	NaN	NaN	NaN	114.57	113.22	109.78	110.22	106.7	103.39	96.652	92.565	92.739	99.696	94.652	103.17	98.217	95.261	92.478	92.261	97.261	113.39	113.3	127.87	133.09	148.13	151.3	164.22	156.78	165.52	201.87	195.3	209.78	218.22	236.61	226.74
32	NaN	NaN	NaN	NaN	NaN	NaN	NaN	NaN	NaN	NaN	NaN	NaN	NaN	NaN	NaN	NaN	NaN	101.13	105.87	117.43	111.87	125.39	131.57	128.43	116.87	124.96	117.96	115.91	121.09	115.43	121.57	106.09	109.83	106.78	105.39	101.91	97.304	107.96	101.39	82.217	85.13	81	79.043	71.261	75.913	74.087	70.174	66.826	64.043
33	NaN	NaN	NaN	NaN	NaN	NaN	NaN	NaN	NaN	NaN	NaN	NaN	NaN	NaN	NaN	NaN	NaN	NaN	110.26	105.91	103.57	100.91	97.478	88.739	95.783	93.478	94.087	98.348	110.26	98.391	105.26	100.78	96.957	95.609	98.783	108.3	102	102.13	97.087	92.783	86.391	83.217	82.13	84.652	88.652	93	84.261	82.478	75.87
34	NaN	NaN	NaN	NaN	NaN	NaN	NaN	NaN	NaN	NaN	NaN	NaN	NaN	NaN	NaN	NaN	NaN	NaN	NaN	87.913	94.652	96.304	96.087	93.478	96.478	101.35	100.65	96.522	101.91	99.609	102.35	99.478	102.78	98.739	94.957	102.61	109.22	114.65	116.52	95.957	108.48	101.7	100.7	101.7	96.043	94.13	87.826	88.739	80.826
35	NaN	NaN	NaN	NaN	NaN	NaN	NaN	NaN	NaN	NaN	NaN	NaN	NaN	NaN	NaN	NaN	NaN	NaN	NaN	100	96.522	92.304	102.39	105.52	94.304	85.087	85.913	78.913	82.609	85.652	80.913	76.652	80.304	78.826	86.261	90.391	93.609	92.435	88.609	81.391	75	72.391	73.174	71.043	82.913	89.435	83.261	89.913	83.957
36	NaN	NaN	NaN	NaN	NaN	NaN	NaN	NaN	NaN	NaN	NaN	NaN	NaN	NaN	NaN	NaN	NaN	NaN	NaN	NaN	NaN	86.348	84.13	83.522	87.478	89.913	89.217	89.435	98.304	97.348	87.087	82.913	79	75.652	85.696	84.652	81.043	75.87	75.957	74.391	71.304	71.348	71.348	78.043	81.348	78.696	71.565	71.217	65.739
37	NaN	NaN	NaN	NaN	NaN	NaN	NaN	NaN	NaN	NaN	NaN	NaN	NaN	NaN	NaN	NaN	NaN	NaN	NaN	NaN	NaN	NaN	135.61	135.78	134.48	100.13	96.304	106.87	111.22	107.22	110.26	109	106.52	109.61	105.09	105.04	104.26	103.26	102.26	93.043	88.696	80.435	85.304	82.609	83.826	80.913	82.783	80.826	73.609
38	NaN	NaN	NaN	NaN	NaN	NaN	NaN	NaN	NaN	NaN	NaN	NaN	NaN	NaN	NaN	NaN	NaN	NaN	NaN	NaN	NaN	NaN	NaN	NaN	114.09	117.52	137.83	130.61	132.61	135.17	127.3	122.87	118.87	111.52	110.13	107.87	117.52	104.61	102.26	92.478	93	95.696	94.522	90.391	95.565	93	94.043	93.043	86.087
39	NaN	NaN	NaN	NaN	NaN	NaN	NaN	NaN	NaN	NaN	NaN	NaN	NaN	NaN	NaN	NaN	NaN	NaN	NaN	NaN	NaN	NaN	NaN	NaN	NaN	NaN	120.57	124.96	128.74	127.09	129.26	120	122.13	124	133.48	137.91	132.65	125.39	111.57	102.91	103.7	98.87	95.261	87.826	87.348	95.435	86.217	90.435	89.087
40	NaN	NaN	NaN	NaN	NaN	NaN	NaN	NaN	NaN	NaN	NaN	NaN	NaN	NaN	NaN	NaN	NaN	NaN	NaN	NaN	NaN	NaN	NaN	NaN	NaN	NaN	NaN	130.65	138.52	141.87	133	129.13	141.3	149.26	155.65	158.74	152.04	133.83	122.52	112.87	107.57	112.74	109.61	103.78	98.696	101.22	95.565	88.565	87.304
41	NaN	NaN	NaN	NaN	NaN	NaN	NaN	NaN	NaN	NaN	NaN	NaN	NaN	NaN	NaN	NaN	NaN	NaN	NaN	NaN	NaN	NaN	NaN	NaN	NaN	NaN	NaN	94.348	97.261	94.609	99.913	95.87	103.3	98.043	96.652	97.478	103.61	97.217	90.13	80.391	82.391	76.87	75.435	80.217	71.391	78.043	77	72.043	69.696
42	NaN	NaN	NaN	NaN	NaN	NaN	NaN	NaN	NaN	NaN	NaN	NaN	NaN	NaN	NaN	NaN	NaN	NaN	NaN	NaN	NaN	NaN	NaN	NaN	NaN	NaN	NaN	NaN	85.652	80.348	88.913	75.304	73.043	80.609	78.087	73.304	73.783	71.13	67.174	65.609	66.913	65.087	65.304	66.913	64.739	64.696	63.652	59.87	57.652
43	NaN	NaN	NaN	NaN	NaN	NaN	NaN	NaN	NaN	NaN	NaN	NaN	NaN	NaN	NaN	NaN	NaN	NaN	NaN	NaN	NaN	NaN	NaN	NaN	NaN	NaN	NaN	NaN	83.565	79.391	82.087	78.13	86.087	80.261	85.826	78.087	77.261	77.391	76.348	74.522	75.913	72.826	68.87	73.261	69.043	67.826	70.435	66.87	64.913
44	NaN	NaN	NaN	NaN	NaN	NaN	NaN	NaN	NaN	NaN	NaN	NaN	NaN	NaN	NaN	NaN	NaN	NaN	NaN	NaN	NaN	NaN	NaN	NaN	NaN	NaN	NaN	NaN	NaN	NaN	NaN	142.96	135.87	142.17	127.35	131.65	140.3	158.13	164.26	137.48	139.74	135.17	138.78	131.57	135.7	139.09	124.96	120.57	103.26
45	NaN	NaN	NaN	NaN	NaN	NaN	NaN	NaN	NaN	NaN	NaN	NaN	NaN	NaN	NaN	NaN	NaN	NaN	NaN	NaN	NaN	NaN	NaN	NaN	NaN	NaN	NaN	NaN	NaN	NaN	NaN	84.478	90.261	89.913	91.913	98.304	105.43	110.3	108.57	93.087	97.957	90.609	91.609	88.043	86.87	83.957	87.043	76.217	73.957
46	NaN	NaN	NaN	NaN	NaN	NaN	NaN	NaN	NaN	NaN	NaN	NaN	NaN	NaN	NaN	NaN	NaN	NaN	NaN	NaN	NaN	NaN	NaN	NaN	NaN	NaN	NaN	NaN	NaN	NaN	NaN	NaN	NaN	90.478	83.522	81.391	84	88.565	89.826	77.739	74.391	70.478	75.087	73.261	67.783	69.304	66.043	68.783	65.826
47	NaN	NaN	NaN	NaN	NaN	NaN	NaN	NaN	NaN	NaN	NaN	NaN	NaN	NaN	NaN	NaN	NaN	NaN	NaN	NaN	NaN	NaN	NaN	NaN	NaN	NaN	NaN	NaN	NaN	NaN	NaN	NaN	NaN	NaN	NaN	NaN	NaN	NaN	78.043	77.435	79.217	75.174	72.478	72.043	74.435	70.435	70.565	76.609	72.87
48	NaN	NaN	NaN	NaN	NaN	NaN	NaN	NaN	NaN	NaN	NaN	NaN	NaN	NaN	NaN	NaN	NaN	NaN	NaN	NaN	NaN	NaN	NaN	NaN	NaN	NaN	NaN	NaN	NaN	NaN	NaN	NaN	NaN	NaN	NaN	NaN	NaN	NaN	NaN	134.87	131.43	123.35	123.43	125.83	115.09	109.22	112.43	113.65	103.65
49	NaN	NaN	NaN	NaN	NaN	NaN	NaN	NaN	NaN	74.087	73.087	72	81.261	83.826	88.957	90.87	93.435	99.783	111.09	110.74	102.17	103.3	112.48	104.78	100.48	94.913	96.783	92.652	89.391	93.957	100.91	105.3	102.52	109.57	114.43	113.39	114.43	102.65	91.87	89.261	92.609	92.783	100.43	95.043	95.087	95.174	89.391	94.87	90.304
50	NaN	NaN	NaN	NaN	NaN	NaN	NaN	NaN	NaN	72.565	69.043	71.478	69.652	74.957	72.174	80.435	86.87	88.043	78.783	85.304	95.217	96.043	104.09	97.565	99.13	94.565	104.43	94.435	89.217	85.435	88.957	93.957	89.391	87.913	89.739	95.913	87.696	79.478	78.435	79	75.478	75.913	77.739	74.13	82	88.13	93.087	89.217	88
51	NaN	NaN	NaN	NaN	NaN	NaN	NaN	NaN	NaN	78.826	74.783	91.043	92.652	90.565	89.261	92.348	103.7	104.17	111.17	104.48	106	102.04	107.52	115.17	116.78	112.87	112.87	105.65	105.04	116.61	112.13	106.78	108.35	102.57	94.174	93.87	96.043	84	85.478	80.435	79.739	79.609	81.652	80	79.565	82.13	80.174	77.087	74.87
52	NaN	NaN	NaN	NaN	NaN	NaN	NaN	NaN	NaN	69.696	77.261	81.957	76	80.522	87.261	100.78	110.61	98.739	108.61	103.17	104.13	110.65	110.09	99.478	98.739	98.304	102.48	106.74	109.91	112.09	117.83	113.52	121.65	118.04	121.87	116.13	119.57	110.78	106.09	97	96.435	95.348	86.217	85.957	84.174	83.13	87.565	82.261	82.87
53	NaN	NaN	NaN	NaN	NaN	NaN	NaN	NaN	NaN	79.435	73.609	81.435	87.174	82.435	86.565	96.739	100.13	108.87	111.35	124.43	132.39	145.3	143.26	130.09	133.48	131.48	137.04	137.35	144.78	143.35	141.3	137.78	139.3	134.74	132.87	142.57	130.87	123.87	116.61	109.74	108.35	106.26	104.57	101.48	104.09	100.91	89.391	85.913	86.13
54	NaN	NaN	NaN	NaN	NaN	NaN	NaN	NaN	NaN	NaN	NaN	77.826	81.87	87.478	88.043	103.83	115.74	124.78	131	129.7	123.74	133.7	134.48	131.35	128.87	122.65	123.48	131.43	127.04	126.13	120.09	122	120.57	117.78	113.61	110.48	116.7	118.78	123.35	113.09	116.91	106.65	96.609	93.522	96.739	92.739	86	82.478	75.435
55	NaN	NaN	NaN	NaN	NaN	NaN	NaN	NaN	NaN	NaN	NaN	88.043	95.043	98.217	102.43	112.13	121.3	135.13	136.91	147.09	138.7	133.61	129.13	135.61	132.39	133.74	129.26	133	130.39	126.39	127.35	123.22	120.43	119.39	103.7	103.09	98.913	97.652	97.304	97.217	94.391	93.478	85.783	82	85.652	86.739	82.435	79.522	80.391
56	NaN	NaN	NaN	NaN	NaN	NaN	NaN	NaN	NaN	NaN	NaN	97.435	105.09	114	109.78	103.35	102.91	110.39	114.78	120.83	114.35	109.09	112.65	105	105.91	95.478	94.435	93.348	92.174	94.304	106.48	109.61	106.3	126.04	131.7	128.57	117.96	120.52	112.13	106.17	106.48	108.43	103.83	101	104.57	105.35	107.83	108.22	105.48
57	NaN	NaN	NaN	NaN	NaN	NaN	NaN	NaN	NaN	NaN	NaN	NaN	74.565	74.043	82.174	85.348	93	99.435	109.96	120.39	111.39	108.26	111.96	107.39	111.83	118.17	114.61	109.04	104.83	104.61	117.26	113.57	113.7	110.3	110.74	115.48	105.91	110.91	112.3	95.739	98.826	96.696	92.696	92.87	95.522	102.3	95.217	94.739	94.696
58	NaN	NaN	NaN	NaN	NaN	NaN	NaN	NaN	NaN	NaN	NaN	NaN	94.522	104.43	110	115.65	130.43	142.04	151.78	159.96	166.39	167.48	162.13	139.83	146.78	133.09	125.43	117.87	117.87	124.26	119.91	112.22	111.04	102.78	96.087	98.435	89.478	84.913	85.217	79.522	87.304	85.043	85.652	78.652	77.957	71.217	65.957	67.478	69.478
59	NaN	NaN	NaN	NaN	NaN	NaN	NaN	NaN	NaN	NaN	NaN	NaN	NaN	74.826	76.261	77.739	84.217	91.696	95.304	103.52	111.52	119.65	129.09	127.39	123.57	134	137.57	132.39	133.61	115.91	129.09	131.48	123.39	116.7	114.78	114.74	117.57	110.48	114.7	106.35	104.43	99.957	103.57	108.52	114.52	111.35	117.39	110.48	110.74
60	NaN	NaN	NaN	NaN	NaN	NaN	NaN	NaN	NaN	NaN	NaN	NaN	NaN	NaN	91.174	93.043	104.26	96.652	104.04	105.74	115.39	112.91	NaN	116.17	123.02	123.9	117.02	113.1	109.9	105.79	105.69	109.45	113.17	114.14	118.78	116.83	123.78	117.74	109.39	107.57	106.96	101.57	95.391	94.783	92.87	92.783	94.174	93.652	92.261
61	NaN	NaN	NaN	NaN	NaN	NaN	NaN	NaN	NaN	NaN	NaN	NaN	NaN	NaN	76.478	80.652	91.13	103.43	112.7	124.91	124.65	117.22	115.91	112.26	108	107.17	96.565	96.957	106	114.52	107.91	114.61	106.3	99.261	98.043	97.348	92.609	93.826	93.217	83.522	89	87	87.348	85.913	81.957	81.913	76.348	74.565	73.565
62	NaN	NaN	NaN	NaN	NaN	NaN	NaN	NaN	NaN	NaN	NaN	NaN	NaN	NaN	118.96	119.22	131.91	138.48	141.04	138.13	135.13	135.35	126.13	127.52	131.74	128.87	131.17	127.91	122.04	134.7	125.39	119.61	118.48	118.35	104	108.17	101.26	106.26	112.35	104.26	105.91	99.478	92.478	89.13	84.304	90.391	96.217	108	139.04
63	NaN	NaN	NaN	NaN	NaN	NaN	NaN	NaN	NaN	NaN	NaN	NaN	NaN	NaN	NaN	96.522	107.83	118.22	120.17	133.17	125.74	124.13	119.26	113.48	111.13	113.17	110.09	109	106.78	114.22	106.61	101.87	114.22	109.35	112.43	110.87	114.39	108.17	102.96	99.174	101.74	96.652	100.78	99.565	108.57	105.35	100.26	96.043	89.652
64	NaN	NaN	NaN	NaN	NaN	NaN	NaN	NaN	NaN	NaN	NaN	NaN	NaN	NaN	NaN	NaN	89.826	85.304	75.348	83.261	81.696	73.565	83.87	80.957	79.913	82.609	79.217	81.174	79.043	81.87	87.348	84.696	82.13	75.565	84.348	84.913	83	86.957	88.696	98.565	93.739	80.087	74.043	76.652	74.826	73.696	79.826	77.696	74.261
65	NaN	NaN	NaN	NaN	NaN	NaN	NaN	NaN	NaN	NaN	NaN	NaN	NaN	NaN	NaN	NaN	105.04	101.78	111.43	111.61	112.09	110.17	106.26	97.696	89.391	85.826	87	88	85.739	85.435	82.174	75.13	77.609	76.913	72.435	78.652	85.522	75.609	79.87	77.435	78.261	75.87	76.435	76.696	79.565	84.478	85.957	88.696	88
66	NaN	NaN	NaN	NaN	NaN	NaN	NaN	NaN	NaN	NaN	NaN	NaN	NaN	NaN	NaN	NaN	119.87	122.09	118.87	129.7	147.48	144.61	159.39	149.78	148.39	142.74	143	138.52	142.22	141.39	132.91	145.78	144.13	138.39	132.04	129.61	132.04	123.96	112.65	105.04	103.74	101.09	103.13	106.96	108.74	104.26	105.43	106.48	108.74
67	NaN	NaN	NaN	NaN	NaN	NaN	NaN	NaN	NaN	NaN	NaN	NaN	NaN	NaN	NaN	NaN	NaN	121.09	123.43	125.48	126.83	128.7	123.04	130.87	126.83	109.17	100.7	91.696	89.391	92.217	92.478	102.26	107.35	113.52	116.57	114.78	116.26	96.826	98.565	92.696	91.13	104.7	112.26	111.52	102.65	110.87	106.7	102.3	94.522
68	NaN	NaN	NaN	NaN	NaN	NaN	NaN	NaN	NaN	NaN	NaN	NaN	NaN	NaN	NaN	NaN	NaN	121.48	122.96	123.57	120.52	122.22	123.35	112.22	100.7	99.391	99.957	98.391	99.913	99.783	97.522	90.304	92.609	90.652	91.043	95.565	89.739	101.26	97.435	90.522	97.696	96.304	87.522	87.739	86.696	88.261	82.87	83.174	83.478
69	NaN	NaN	NaN	NaN	NaN	NaN	NaN	NaN	NaN	NaN	NaN	NaN	NaN	NaN	NaN	NaN	NaN	98.696	89.652	90.696	100.91	90.652	95.348	111.09	101.74	113.3	125.65	127.87	133.39	126.52	117.48	118.35	113.39	110.61	109.61	108.48	106.91	97.783	100.74	92.261	86.609	94.565	86.087	81.696	80.522	74.13	65.348	65.304	64.957
70	NaN	NaN	NaN	NaN	NaN	NaN	NaN	NaN	NaN	NaN	NaN	NaN	NaN	NaN	NaN	NaN	NaN	NaN	108.61	103.22	97.739	95.565	89	82.609	88.696	86.565	82.87	80.391	86.174	88.652	85.261	87.609	92.087	89.478	95.304	93.478	87.826	86	84.609	84.391	84.739	74.783	76.391	76.565	83.783	91.826	88.261	80.652	75.087
71	NaN	NaN	NaN	NaN	NaN	NaN	NaN	NaN	NaN	NaN	NaN	NaN	NaN	NaN	NaN	NaN	NaN	NaN	NaN	NaN	NaN	96.565	97.522	96.13	103.13	99.739	90.304	85.217	86.652	79.783	70.565	74.957	72.174	71.609	79.304	82.696	80.217	76.609	74	75.957	75.174	77.522	72.217	72.696	63.13	68.304	66.435	68.652	70.13
72	NaN	NaN	NaN	NaN	NaN	NaN	NaN	NaN	NaN	NaN	NaN	NaN	NaN	NaN	NaN	NaN	NaN	NaN	NaN	NaN	NaN	NaN	NaN	108.65	105.78	108.17	104.83	106	108.13	116.61	114.83	119.74	109.87	105.61	109.7	121.91	124.91	118.04	125.17	107.22	99.174	101.65	91.87	87.261	87.304	95.957	91.391	95.261	88.783
73	NaN	NaN	NaN	NaN	NaN	NaN	NaN	NaN	NaN	NaN	NaN	NaN	NaN	NaN	NaN	NaN	NaN	NaN	NaN	NaN	NaN	NaN	NaN	132.65	138.65	133.09	128.22	133.57	127.48	125	135.61	128.43	127.7	125.04	127	137.57	141.22	126.3	118.22	118.74	124.65	110.57	107	110.87	106.43	96.739	88.348	84.739	86.217
74	NaN	NaN	NaN	NaN	NaN	NaN	NaN	NaN	NaN	NaN	NaN	NaN	NaN	NaN	NaN	NaN	NaN	NaN	NaN	NaN	NaN	NaN	NaN	130.83	136.35	133.35	135.39	135.83	145.52	150.52	158.78	158.26	153.13	146.7	135.61	130.96	129.78	121.87	125.91	106.61	96.783	91.435	91.783	89.826	86.696	91.304	92.13	94.304	86.043
75	NaN	NaN	NaN	NaN	NaN	NaN	NaN	NaN	NaN	NaN	NaN	NaN	NaN	NaN	NaN	NaN	NaN	NaN	NaN	NaN	NaN	NaN	NaN	NaN	NaN	94.391	97.565	92.304	90.13	91.391	91.913	97.957	94.391	98.217	91.913	93.826	97.087	92.391	95.87	93.783	100.13	105.65	106	103.39	105.39	103.52	108.74	105.74	107.26
76	NaN	NaN	NaN	NaN	NaN	NaN	NaN	NaN	NaN	NaN	NaN	NaN	NaN	NaN	NaN	NaN	NaN	NaN	NaN	NaN	NaN	NaN	NaN	NaN	NaN	NaN	NaN	96.739	103	102.04	109.09	113.39	107.39	103.52	105.52	101.61	101.57	92.783	85.13	83	80.043	82	79.826	76.826	79.261	76.348	75.87	71.217	70.522
77	NaN	NaN	NaN	NaN	NaN	NaN	NaN	NaN	NaN	NaN	NaN	NaN	NaN	NaN	NaN	NaN	NaN	NaN	NaN	NaN	NaN	NaN	NaN	NaN	NaN	NaN	NaN	109.96	111.35	107.22	119.65	119.52	121.87	139.22	46.043	45.043	47.609	46.739	48.957	46.913	47.348	47.739	45.783	48.043	48.435	46.13	47.304	46	48
78	NaN	NaN	NaN	NaN	NaN	NaN	NaN	NaN	NaN	NaN	NaN	NaN	NaN	NaN	NaN	NaN	NaN	NaN	NaN	NaN	NaN	NaN	NaN	NaN	NaN	NaN	NaN	NaN	NaN	114.52	111.09	113.09	110.52	96.174	92.696	93.043	102.83	112.09	105.04	96.261	101.7	97.174	96.348	94.652	86.217	90.565	85.565	87.304	88.261
79	NaN	NaN	NaN	NaN	NaN	NaN	NaN	NaN	NaN	NaN	NaN	NaN	NaN	NaN	NaN	NaN	NaN	NaN	NaN	NaN	NaN	NaN	NaN	NaN	NaN	NaN	NaN	NaN	NaN	NaN	129.48	137.39	134.04	128.96	125.17	128.65	124.61	120.13	115.78	111.13	112.74	113	114.22	113.91	117.57	118.13	117.09	115.09	109.96
80	NaN	NaN	NaN	NaN	NaN	NaN	NaN	NaN	NaN	NaN	NaN	NaN	NaN	NaN	NaN	NaN	NaN	NaN	NaN	NaN	NaN	NaN	NaN	NaN	NaN	NaN	NaN	NaN	NaN	NaN	NaN	NaN	NaN	NaN	NaN	NaN	90.87	86.609	86.13	84.087	79.913	78.478	77.609	81.304	86.391	94.435	91.391	88.435	84.957
81	NaN	NaN	NaN	NaN	NaN	NaN	NaN	NaN	NaN	NaN	NaN	NaN	NaN	NaN	NaN	NaN	NaN	NaN	NaN	NaN	NaN	NaN	NaN	NaN	NaN	NaN	NaN	NaN	NaN	NaN	NaN	NaN	NaN	NaN	NaN	NaN	NaN	NaN	NaN	105.12	104	105.58	104.73	105.27	109.54	104.88	100.69	102.88	104.69
82	NaN	NaN	NaN	NaN	NaN	NaN	NaN	NaN	NaN	NaN	NaN	NaN	NaN	NaN	NaN	NaN	NaN	NaN	NaN	NaN	NaN	NaN	NaN	NaN	NaN	NaN	NaN	NaN	NaN	NaN	NaN	NaN	NaN	NaN	NaN	NaN	NaN	NaN	NaN	NaN	94.348	87.913	93.739	88.87	83.739	80.522	73.391	84.043	77.304
[truncated: 51 more columns]

## Sheet: PalpA(GFP)_Pint
cell/Time (h)	0	0.5	1	1.5	2	2.5	3	3.5	4	4.5	5	5.5	6	6.5	7	7.5	8	8.5	9	9.5	10	10.5	11	11.5	12	12.5	13	13.5	14	14.5	15	15.5	16	16.5	17	17.5	18	18.5	19	19.5	20	20.5	21	21.5	22	22.5	23	23.5	24
1	NaN	NaN	NaN	NaN	NaN	NaN	94.609	79.435	90.348	98.522	96.217	125.35	124	125.43	131.83	133.57	118.17	140.91	137.65	139.04	152.17	150.87	146.61	157	157.39	159.96	136.87	143.13	164.39	140.43	149.57	137.48	146	148.57	150.87	151.74	147.87	149.39	150.04	129.22	126.91	127.65	124.13	122.35	130.3	133.22	130.35	123.7	122.61
2	NaN	NaN	NaN	NaN	NaN	NaN	99.696	84.174	80.565	86.783	84.304	105.74	103.83	108.65	107.96	115.39	111.04	115.22	109	111.61	117.7	122.96	110.39	115.13	120.04	117.7	111.57	108.43	110.91	113.13	118.17	112.13	110.91	109.22	108.83	112.96	105.04	100.48	85	86.087	81.739	79.522	84.304	80.739	82.304	82.261	81.304	78.217	76.391
3	NaN	NaN	NaN	NaN	NaN	NaN	NaN	93.87	84.826	91.913	91.783	103.26	101.65	114.35	118.96	120.52	125.78	131	128.04	120.96	124.13	137.87	130.17	123.3	119.91	115.39	124.91	118.91	114.52	114.43	128.04	121.48	120.3	126.43	131.13	140.65	140.35	138.91	143.3	125.09	119.7	119.09	118.61	117.65	118.57	122.57	118.35	112.39	112.96
4	NaN	NaN	NaN	NaN	NaN	NaN	NaN	84.348	80.087	76.739	76.13	97.565	98.783	102.39	106.17	116.26	117.39	123.13	118.57	123.87	120.39	115.3	112	120.61	118.61	112.91	114.57	121.39	117.3	105.13	111.61	113.61	120.91	121.65	118.57	128.78	120.65	120.52	116.17	102.22	103.65	101.78	99.522	103.78	99	105.96	100.74	99.13	92.87
5	NaN	NaN	NaN	NaN	NaN	NaN	NaN	NaN	83.652	86.87	86.652	110.57	107.96	118.04	110.3	100.13	100.22	101.78	105.78	113	110.26	115.04	113.87	111.13	119.7	113.57	117.83	120.96	122.04	121.22	117.96	98.261	111.7	118.83	121.04	125.39	124.35	120.39	117.87	108.39	103.43	111.7	103.3	104.22	113.17	114.26	111.91	106.3	106.78
6	NaN	NaN	NaN	NaN	NaN	NaN	NaN	NaN	72.391	80.217	77.87	94.565	97.826	106.65	113.39	117.65	122.09	119.3	121.39	121.22	111.52	118.74	113.91	109.74	112.26	103.22	113.96	103.87	100.04	104.78	102.09	92.217	90.826	98.043	98.304	93.174	98.783	90.217	97.522	83.304	87.609	87.261	83.652	82.391	86.217	85.174	81.87	82.348	79.522
7	NaN	NaN	NaN	NaN	NaN	NaN	NaN	NaN	NaN	76.478	79.087	109.26	109.09	101.7	98.652	95.826	107	94.826	96.348	100.61	112.52	108.17	104.52	114.52	116.09	116.57	112.43	111.91	110.65	118.43	119.65	100.35	109.74	105.48	125.35	128.26	112.61	112.91	104.17	96.478	100.78	91.522	91.87	93.304	104.26	105.26	91.696	100.48	96.739
8	NaN	NaN	NaN	NaN	NaN	NaN	NaN	NaN	NaN	79.087	83.217	90.13	90.87	99.652	94.043	100.22	103.17	126.87	132.57	133.26	133.26	137.57	131.35	126	131.17	124.39	132.91	128.3	134.04	136.39	141.87	128	127.39	134.96	137.96	140.43	139.09	135.17	128.87	114.43	111.48	110.87	114.91	113.48	125.78	127.43	124.22	124.52	119.35
9	NaN	NaN	NaN	NaN	NaN	NaN	NaN	NaN	NaN	80.652	86.565	101.87	96.913	112	103.35	112.74	102.13	111.61	117.78	117.3	125.26	114.78	100.13	131.35	131.78	118.35	129.83	126.52	126.26	121.48	117.48	133.65	138.57	143.35	136.43	132.48	131.91	131.91	134.26	103	106.74	97	95.652	91.565	104.09	105.48	93.565	99.261	95
10	NaN	NaN	NaN	NaN	NaN	NaN	NaN	NaN	NaN	83.739	86.826	102.3	94.13	98.478	102.96	101.91	108.91	105.74	103.48	108.43	100.57	107.65	106.83	108.87	112.87	127.39	131.57	126.65	126.57	132.57	129.65	121.96	120.48	125.74	120.3	120.65	124.35	112.39	116.39	104.43	106.39	103.22	100.91	106.61	104.7	104.65	116.7	146.78	169.43
11	NaN	NaN	NaN	NaN	NaN	NaN	NaN	NaN	NaN	NaN	107.13	124.04	126.52	126.48	125.91	119.74	121.26	128.43	129.78	144.35	133.61	134.7	135.17	138.26	134.22	130.87	133.48	127.52	137.57	132.65	139.22	122.74	125.74	133.26	131.65	134.61	138.96	140.39	132.04	121.26	125.65	121.43	123	115.87	129.7	127.78	131	126.35	113.96
12	NaN	NaN	NaN	NaN	NaN	NaN	NaN	NaN	NaN	NaN	92.565	109.22	115.65	113.91	115	118.78	120.17	118.74	125.52	120.91	116.65	124.83	121.48	131.65	136.78	127.83	130.61	136.3	133.91	120.83	125.48	119.48	116	125.52	121.13	125.61	119.57	123.35	123.48	112.96	126.13	122.43	119.22	123.65	114.7	122.7	118.35	114.83	113.3
13	NaN	NaN	NaN	NaN	NaN	NaN	NaN	NaN	NaN	NaN	94.174	116.13	114.91	116.39	112.57	122.87	126.57	138.65	145.78	145.39	128.13	112.91	114.17	122.74	118.13	108.74	106.91	104.87	130.26	131.52	130.91	126.52	129.57	134.09	140.61	142.74	136.22	139.35	133.09	119.22	120.87	119.61	116.83	124.13	114.17	116.17	112.04	118.17	102.43
14	NaN	NaN	NaN	NaN	NaN	NaN	NaN	NaN	NaN	NaN	132.3	143.83	145.74	143.7	149.52	149.61	141.48	147.96	150.96	149.87	143.74	142.52	143.13	141.22	151.3	128.78	151.09	148.39	149.57	151.7	153.48	155.39	152.22	151.52	154.13	160.13	143.35	131.61	115.43	108.04	109.09	114.26	110.78	116	113.04	116.52	118.87	120.26	113.65
15	NaN	NaN	NaN	NaN	NaN	NaN	NaN	NaN	NaN	NaN	NaN	133.91	135.96	143.7	133.96	132.52	145.13	140.43	146.48	152.83	149.83	155.22	144.96	142.78	162.7	142.3	141.43	150.09	145.43	152.43	149.17	145.3	136.52	140	135.61	132.04	135.39	128.65	121.87	111.22	113.91	110.7	115.17	115.65	116.91	116.78	114.39	111.39	110.09
16	NaN	NaN	NaN	NaN	NaN	NaN	NaN	NaN	NaN	NaN	NaN	110.61	108.48	120.7	134.96	133.26	134.13	125.35	127.65	123.65	136.96	125.39	113.52	123.3	126.13	102.17	91.913	96.957	97.261	105	105	85.087	84.739	85.174	82.826	87.739	83.87	84.783	76.217	84.348	82.348	76.348	80.87	74.435	93.696	85.13	73.435	76.261	76.304
17	NaN	NaN	NaN	NaN	NaN	NaN	NaN	NaN	NaN	NaN	NaN	95	108.26	108.57	105.48	119.09	118.48	117.22	103.91	105.7	116.13	111.57	116.48	105.13	115.78	112.43	107.74	98.87	115.61	112.83	121.7	117.48	121.3	120.48	116.17	118.91	114.22	112.39	110.04	107.83	103.48	102.7	102.83	120.35	117.26	126	120.91	128.26	111.43
18	NaN	NaN	NaN	NaN	NaN	NaN	NaN	NaN	NaN	NaN	NaN	118.65	120.52	119.52	129	126.78	135.09	125.26	124.74	125.87	126.22	121.43	126.39	117.57	126.52	127.65	112.09	115.91	119.04	117.91	115.48	112.61	122.61	127.96	126	129.52	135.61	133.7	135.74	116.48	120.13	123.09	120.61	129.39	130.48	130.13	137.26	132.7	127.26
19	NaN	NaN	NaN	NaN	NaN	NaN	NaN	NaN	NaN	NaN	NaN	NaN	102.65	102.7	104.43	108.13	101.13	107.17	114.35	120.78	119.17	121.7	110.65	111.83	112.78	122.61	121.7	113.3	113.48	111.22	115.78	110.43	118	120.04	119.17	115.48	116.04	122.78	116.52	97.826	105.43	101.43	97.435	101.22	97.696	104.74	100.83	101.87	96.087
20	NaN	NaN	NaN	NaN	NaN	NaN	NaN	NaN	NaN	NaN	NaN	NaN	NaN	97.87	98.652	100.61	98.522	101.04	102.17	103.43	106.7	103.04	103.74	101.74	106.48	92.739	88.696	99.261	85.783	92.652	100.39	92.783	99.913	102.3	108.3	107.57	107.91	104.74	109.91	94.913	102.61	93.348	94.783	98.261	97.739	105.87	97.087	102.26	98.87
21	NaN	NaN	NaN	NaN	NaN	NaN	NaN	NaN	NaN	NaN	NaN	NaN	NaN	100.91	112.04	108.48	119.13	118.61	119.65	127.74	125.61	123.61	121.87	126	121.52	115.7	113.35	124.43	121.17	129.57	110.35	126.43	135.13	132.57	125.7	135.87	132.39	127.65	124.04	114.74	113.39	112.09	108.39	110.43	107.43	113.22	106.78	110.09	104.3
22	NaN	NaN	NaN	NaN	NaN	NaN	NaN	NaN	NaN	NaN	NaN	NaN	NaN	106.7	114.7	120.13	125.26	128.78	130.83	133.48	130.7	132.13	121.17	119.57	124.52	119.09	124.35	119.48	125.3	130	130.52	126.74	125.13	130.04	131.04	135.04	127.26	130.17	120.17	114.83	118.57	116.65	112.09	110.17	112.74	110	103.91	101.74	101.09
23	NaN	NaN	NaN	NaN	NaN	NaN	NaN	NaN	NaN	NaN	NaN	NaN	NaN	NaN	123.61	122.39	121	122.91	126.65	129.3	136.78	136.83	134.04	127.96	135.48	146.26	147.3	145.39	155.87	162.09	154.04	156.35	154.3	148.57	157.57	164.09	158.83	154.87	145.35	135.43	135.87	129.87	136.35	137.48	141.35	139.43	126.13	132.57	121.04
24	NaN	NaN	NaN	NaN	NaN	NaN	NaN	NaN	NaN	NaN	NaN	NaN	NaN	NaN	NaN	114.04	116.91	114.96	112.57	115.74	112.52	110.57	114.91	115.17	109.61	104.91	121.83	123.09	120.96	127.04	123.74	119.26	117.83	118.52	126.04	126.35	124.39	125.57	124.83	117.48	117.52	120.26	116.39	115.65	123.17	121.17	121.17	115.39	118.83
25	NaN	NaN	NaN	NaN	NaN	NaN	NaN	NaN	NaN	NaN	NaN	NaN	NaN	NaN	NaN	105.3	117.17	110.3	113.61	104.43	108.83	110.04	113.43	114.39	117.52	115.43	115.17	111.35	110.48	105.04	110.3	108.57	110.3	112.91	122.91	133.78	135.61	144.04	143.96	132.83	134.04	126.78	128.65	123.26	133.35	131.52	129.91	125.87	120.78
26	NaN	NaN	NaN	NaN	NaN	NaN	NaN	NaN	NaN	NaN	NaN	NaN	NaN	NaN	NaN	115.78	112.78	116.96	114.39	119.04	114.57	120.39	122.61	117.3	119.96	124.78	120.91	124.35	129.96	124.09	128.3	123.96	124.74	127.83	137.83	142.48	149.35	156.61	148.04	137.87	139.3	137.3	141.13	142.17	138.83	142.22	136.26	139.26	132.7
27	NaN	NaN	NaN	NaN	NaN	NaN	NaN	NaN	NaN	NaN	NaN	NaN	NaN	NaN	NaN	99.652	96.13	96.174	93.565	108.3	107.52	105.87	98.739	91.913	98.913	93.13	99.696	98.609	101.3	95.957	107.04	84.783	89.261	96.522	106.22	108.26	102.35	104.3	94.826	93.261	92.261	87.478	102.22	95.957	115.04	119.35	107.09	114.83	119.83
28	NaN	NaN	NaN	NaN	NaN	NaN	NaN	NaN	NaN	NaN	NaN	NaN	NaN	NaN	NaN	113	120.91	121.09	123.26	121.96	129.96	126.3	127.04	128.61	144.7	140.83	127.57	127	138.17	131.91	133.43	134.22	125.7	118.13	122.48	130.83	131.17	126.35	116.57	103.52	105.65	111.22	121.09	130.87	140.39	149.78	140.26	147.87	142.96
29	NaN	NaN	NaN	NaN	NaN	NaN	NaN	NaN	NaN	NaN	NaN	NaN	NaN	NaN	NaN	NaN	107.39	111.7	115.17	113.22	111.61	104.7	99.348	101.26	108.35	113.39	114.09	109.96	108.26	106.39	97.087	91.826	97.304	100.09	98.348	102.96	102.57	100.78	96.565	107.39	118.96	141.04	186.13	248.65	327.3	400.48	363.09	430.61	400.52
30	NaN	NaN	NaN	NaN	NaN	NaN	NaN	NaN	NaN	NaN	NaN	NaN	NaN	NaN	NaN	NaN	106	105.7	108.65	108	106.39	108	108.35	113.43	119.57	114.57	123.65	125.96	126.35	130.91	130.26	134	130	129.09	132.83	135.57	140.26	138.96	134.39	112.52	114.61	115.65	110.17	117.22	115.48	115.13	116.96	119.74	117.48
31	NaN	NaN	NaN	NaN	NaN	NaN	NaN	NaN	NaN	NaN	NaN	NaN	NaN	NaN	NaN	NaN	NaN	97.783	110.3	110.78	109.13	111.3	109.74	110.78	111.48	98.522	105.3	109.48	106.17	110.78	108	108.26	144.52	244.22	340.91	430.39	435.35	439.65	414.48	347.04	352.61	327.3	325	399.83	389.13	393.09	380.35	373.7	315.3
32	NaN	NaN	NaN	NaN	NaN	NaN	NaN	NaN	NaN	NaN	NaN	NaN	NaN	NaN	NaN	NaN	NaN	99.391	100.43	108.26	107	108.96	109	110.78	120.7	111.65	112.52	112.78	110.39	118.43	116	121.65	126.39	130.04	117.7	128.96	117.22	123.57	115.39	105.43	105.91	104.61	108.09	114.57	126.57	123.22	125.17	129	127.35
33	NaN	NaN	NaN	NaN	NaN	NaN	NaN	NaN	NaN	NaN	NaN	NaN	NaN	NaN	NaN	NaN	NaN	NaN	117.43	124.78	126.57	129.74	121.65	124.96	125.04	126.52	123.7	124.52	128.87	117.09	107.83	111.65	121.35	124.17	124.3	128	128.39	125.09	123.52	119.61	111.22	120.04	113.09	115.74	124.13	122.43	122.04	123.57	112
34	NaN	NaN	NaN	NaN	NaN	NaN	NaN	NaN	NaN	NaN	NaN	NaN	NaN	NaN	NaN	NaN	NaN	NaN	NaN	109.04	112.83	103.3	97	101.39	102.52	104.35	110.09	110.96	121.13	127.26	124.74	108.04	120.3	127.43	124.87	117.74	124.35	120.17	111.83	90.435	101.43	95.391	95.783	94.565	95.087	100.04	96	99.304	96.043
35	NaN	NaN	NaN	NaN	NaN	NaN	NaN	NaN	NaN	NaN	NaN	NaN	NaN	NaN	NaN	NaN	NaN	NaN	NaN	106.52	115.74	118.3	130	125.17	122.22	112.13	119.87	111.87	114.04	112.57	115.7	107.96	108.91	115.52	114.65	124.04	127.3	130	133.57	118.43	119.57	118.7	118.91	115.61	126.39	133.52	124.26	121.09	117.7
36	NaN	NaN	NaN	NaN	NaN	NaN	NaN	NaN	NaN	NaN	NaN	NaN	NaN	NaN	NaN	NaN	NaN	NaN	NaN	NaN	NaN	128.3	131.09	132.65	141.43	144.39	143.91	144.7	142.3	146.39	124.65	125.26	125.26	117.96	128.04	128.87	123.74	130.43	117.48	114.78	112.43	107.43	111.17	105.74	111.13	115.96	106.13	106.61	102.57
37	NaN	NaN	NaN	NaN	NaN	NaN	NaN	NaN	NaN	NaN	NaN	NaN	NaN	NaN	NaN	NaN	NaN	NaN	NaN	NaN	NaN	NaN	111.39	112.57	113.61	104.39	104.26	108.48	113.04	118.22	121.39	120.91	124.91	118.52	119.74	119.7	113.65	117.52	113.22	108.57	106.78	109.57	103.61	108.52	103.39	109.09	105.13	107.3	100.48
38	NaN	NaN	NaN	NaN	NaN	NaN	NaN	NaN	NaN	NaN	NaN	NaN	NaN	NaN	NaN	NaN	NaN	NaN	NaN	NaN	NaN	NaN	NaN	NaN	99.13	100.13	114.7	111.57	118.74	124.17	113.61	113.78	134.04	151.22	140.78	146.35	145.65	151.57	141.78	125.22	125.17	119.96	125.3	114.57	132.78	121.3	119.57	118.83	116.52
39	NaN	NaN	NaN	NaN	NaN	NaN	NaN	NaN	NaN	NaN	NaN	NaN	NaN	NaN	NaN	NaN	NaN	NaN	NaN	NaN	NaN	NaN	NaN	NaN	NaN	NaN	121.91	127.91	130	129.3	139.43	124.43	123	131.17	132	139.26	144.74	132.57	121.04	107.04	106.13	99.739	101.7	100.52	112.83	113.65	99.478	103.96	94.826
40	NaN	NaN	NaN	NaN	NaN	NaN	NaN	NaN	NaN	NaN	NaN	NaN	NaN	NaN	NaN	NaN	NaN	NaN	NaN	NaN	NaN	NaN	NaN	NaN	NaN	NaN	NaN	129	130.13	136.57	127.39	131.04	121.74	124.09	130.13	126.87	134.22	129.61	127.13	114.83	115.22	111.96	117.43	119.7	127.13	130.09	120.7	123.26	116.74
41	NaN	NaN	NaN	NaN	NaN	NaN	NaN	NaN	NaN	NaN	NaN	NaN	NaN	NaN	NaN	NaN	NaN	NaN	NaN	NaN	NaN	NaN	NaN	NaN	NaN	NaN	NaN	139.87	135.22	142.26	146.26	142.7	138.83	141.3	148.52	140.48	136.04	138.78	134.13	118.78	120.22	114.52	118.43	119.96	120.09	121.74	121.17	117.96	116.22
42	NaN	NaN	NaN	NaN	NaN	NaN	NaN	NaN	NaN	NaN	NaN	NaN	NaN	NaN	NaN	NaN	NaN	NaN	NaN	NaN	NaN	NaN	NaN	NaN	NaN	NaN	NaN	NaN	114.04	133.35	125.43	115.3	122.61	132.7	137.04	136.13	137	135.61	135.17	113.48	115.61	111.61	110.22	110.91	116.04	114.78	110.78	115.74	106
43	NaN	NaN	NaN	NaN	NaN	NaN	NaN	NaN	NaN	NaN	NaN	NaN	NaN	NaN	NaN	NaN	NaN	NaN	NaN	NaN	NaN	NaN	NaN	NaN	NaN	NaN	NaN	NaN	145.57	147.96	151.48	148.43	158.17	134.65	141.26	152.61	142.87	166.26	174.48	146.09	148.17	145.65	140.35	152.83	141.09	149.35	149	149.61	136.3
44	NaN	NaN	NaN	NaN	NaN	NaN	NaN	NaN	NaN	NaN	NaN	NaN	NaN	NaN	NaN	NaN	NaN	NaN	NaN	NaN	NaN	NaN	NaN	NaN	NaN	NaN	NaN	NaN	NaN	NaN	NaN	101.96	122.04	116.35	111.83	110.48	106.39	107.74	109.52	87.696	88.348	88.435	88.261	87.348	92.043	90.957	83.957	96	87.826
45	NaN	NaN	NaN	NaN	NaN	NaN	NaN	NaN	NaN	NaN	NaN	NaN	NaN	NaN	NaN	NaN	NaN	NaN	NaN	NaN	NaN	NaN	NaN	NaN	NaN	NaN	NaN	NaN	NaN	NaN	NaN	130.57	132.83	129.96	134.09	132.43	138.78	148.3	141.83	114.65	124.78	123.65	121	128.52	118.48	123.96	121.48	133.91	115.17
46	NaN	NaN	NaN	NaN	NaN	NaN	NaN	NaN	NaN	NaN	NaN	NaN	NaN	NaN	NaN	NaN	NaN	NaN	NaN	NaN	NaN	NaN	NaN	NaN	NaN	NaN	NaN	NaN	NaN	NaN	NaN	NaN	NaN	108.26	111.78	122.87	123.35	122.39	117.83	109.35	106.7	103.83	106.22	115.3	110.3	113.43	106.87	112.22	107.39
47	NaN	NaN	NaN	NaN	NaN	NaN	NaN	NaN	NaN	NaN	NaN	NaN	NaN	NaN	NaN	NaN	NaN	NaN	NaN	NaN	NaN	NaN	NaN	NaN	NaN	NaN	NaN	NaN	NaN	NaN	NaN	NaN	NaN	NaN	NaN	NaN	NaN	NaN	131.43	120.22	119.7	122.39	121.7	127.13	126.17	133.78	129.3	135.87	123.35
48	NaN	NaN	NaN	NaN	NaN	NaN	NaN	NaN	NaN	NaN	NaN	NaN	NaN	NaN	NaN	NaN	NaN	NaN	NaN	NaN	NaN	NaN	NaN	NaN	NaN	NaN	NaN	NaN	NaN	NaN	NaN	NaN	NaN	NaN	NaN	NaN	NaN	NaN	NaN	118.3	117.17	118.91	115.35	113.3	126.09	126.7	115.04	117.61	113.13
49	NaN	NaN	NaN	NaN	NaN	NaN	NaN	NaN	NaN	87.174	92.609	102.57	106.96	104.26	103.43	100.52	111.39	105.3	110.7	111.04	109.35	112.13	115.22	114.78	116.91	115.83	113.78	119.78	121.7	123.74	125.3	123.61	128.61	123.7	123.52	124.96	125.78	116.43	112.35	115.22	123.35	123.78	123.35	130.65	130.39	132.39	135.96	134.78	128.35
50	NaN	NaN	NaN	NaN	NaN	NaN	NaN	NaN	NaN	83.478	79.435	94.522	94.652	98.957	95.913	89.043	87.043	91.739	80.957	86.391	86.957	82.522	84.348	82.609	80.435	82.565	94.522	95	95.913	98.217	92.522	98.957	93.087	94.043	94.739	96.739	104.17	98.696	102.74	94.565	97.435	87.652	100.87	93.478	94.174	93.87	94.391	95.739	110.48
51	NaN	NaN	NaN	NaN	NaN	NaN	NaN	NaN	NaN	80.391	77.261	85.391	94.391	100.96	88.87	85.609	99.783	100.43	104.13	111.91	110.87	113.48	126.35	126.65	125.3	133.43	130.43	130.22	130.7	122.91	127.87	127	125.48	106.87	119.57	115.39	114.26	111.04	105.52	95.87	96.391	96.217	102.43	102.17	98.13	103.3	93.261	93.696	93.391
52	NaN	NaN	NaN	NaN	NaN	NaN	NaN	NaN	NaN	84.652	85.261	91.957	90.087	93.087	97.391	88.348	101.7	96.739	103.78	100.57	101.39	100.83	99.217	92.87	101.43	120.83	116.96	120.17	115.96	114.91	124.3	117.52	122.48	121.83	123.74	126.13	121.65	114.57	118.48	109.96	114.43	117.48	117.87	116.91	115.35	116.52	113.78	111.43	109.87
53	NaN	NaN	NaN	NaN	NaN	NaN	NaN	NaN	NaN	97.13	107.22	127.87	131.74	143.22	149.65	149.13	153.52	169.13	156.74	152	152.83	153.52	154.04	141.96	157.7	147.74	148.87	159.87	147.78	140.78	145.74	142	145.78	141.52	136.48	132.83	136.17	138.22	127.26	116.17	121.57	120.83	126.7	121.48	126.52	125.7	125.35	124.65	127.13
54	NaN	NaN	NaN	NaN	NaN	NaN	NaN	NaN	NaN	NaN	NaN	102.43	113.22	114.35	124.78	122.52	119.7	126.48	137.87	129.78	124.87	127.13	122.83	120.91	125.43	128.26	128.43	119.17	124.04	126.26	127.13	130.39	131.78	136.61	129.13	125.43	134.09	127.57	123.74	123.52	124.39	119.26	124.09	124.3	120.13	118.04	117.65	119.3	117.83
55	NaN	NaN	NaN	NaN	NaN	NaN	NaN	NaN	NaN	NaN	NaN	91.043	103.61	111.43	114.87	117.48	110.96	111.26	116.7	122	119.87	121.83	116.13	116.96	113.35	113.57	108.78	119.13	125.52	128.04	123.3	130.17	123.96	128.04	105.78	119.48	105.61	100.65	98.87	106.52	104.52	109.83	98.826	91.087	97.043	101.61	96.783	88.696	96.696
56	NaN	NaN	NaN	NaN	NaN	NaN	NaN	NaN	NaN	NaN	NaN	106.87	108.87	117.04	109.35	118.74	124.22	124.09	117.83	123.3	112.09	124.74	120.74	117.39	117.26	126	126.35	121.09	121.22	122.65	123.96	127.09	127.96	140.43	121.48	122.74	123.26	127.61	119.26	124.65	126.52	125.91	120.74	112.04	116.96	118.57	121.39	116.52	115.39
57	NaN	NaN	NaN	NaN	NaN	NaN	NaN	NaN	NaN	NaN	NaN	NaN	86.478	97.217	104.65	99.565	110.43	108.83	106.04	110.52	106	99.217	105.43	101.7	98.304	103.39	103.7	98.13	105.17	105.87	99.217	104.09	102.39	102.61	109.65	104.3	101.74	101.96	104.74	100.13	98.565	94.783	95.261	92.609	94.87	97.913	100.91	108.43	121.3
58	NaN	NaN	NaN	NaN	NaN	NaN	NaN	NaN	NaN	NaN	NaN	NaN	91.087	105.17	105.48	105.09	103.13	106.39	105.22	108.61	109.3	111.04	98.217	92.087	98.478	97.87	99.087	91.957	98.522	100.52	97.478	96.652	99.435	103.7	98.217	95.087	101.43	93.478	88.609	87.739	94.826	88	96.174	99.522	98.957	104.13	102.65	114.43	115.78
59	NaN	NaN	NaN	NaN	NaN	NaN	NaN	NaN	NaN	NaN	NaN	NaN	NaN	103.13	100.09	105.3	110.83	109.7	107.35	116.87	109.65	108.09	103.13	104.61	103.7	108.65	117.87	114.52	115.57	102.04	110.17	103.57	110.91	106.91	105.22	108.48	109.43	102.22	102.13	100.61	103.48	98.217	99.87	104.74	106.87	104.57	112.7	145.09	196.87
60	NaN	NaN	NaN	NaN	NaN	NaN	NaN	NaN	NaN	NaN	NaN	NaN	NaN	NaN	94.609	92.043	101.87	104.17	105	104.09	102.57	109.78	NaN	105.09	102.5	107.79	108.02	107.1	109.36	108.71	113.67	112.64	120.6	118.83	115.87	116.48	124.13	117.04	118	116.7	126.74	121.83	126.91	116.61	116.43	112.65	116.17	114.96	119
61	NaN	NaN	NaN	NaN	NaN	NaN	NaN	NaN	NaN	NaN	NaN	NaN	NaN	NaN	93.87	95.913	99.609	95.391	91.739	96.783	101.61	96.957	100.35	98.696	99.043	102.39	107.87	106.91	118.22	114.43	114.83	116.48	118.13	119.09	123.61	119.78	111.91	120.17	119.83	117.83	116.09	112.22	108.83	117	123.26	114.96	115.91	119.74	114.91
62	NaN	NaN	NaN	NaN	NaN	NaN	NaN	NaN	NaN	NaN	NaN	NaN	NaN	NaN	118.43	113.96	117.91	107.39	108.65	112.04	111.52	107.78	121.52	120.26	119.91	117.61	118.35	119.09	110.87	127.61	119.57	121.83	122.48	129.57	132.13	134.09	138.83	133.17	136.22	124.3	130.78	173.61	225.61	294.17	354.65	408.61	475.78	496.74	505.7
63	NaN	NaN	NaN	NaN	NaN	NaN	NaN	NaN	NaN	NaN	NaN	NaN	NaN	NaN	NaN	93	93.957	101.09	100.17	106.78	107.17	114.43	116.61	118.48	118.91	118.13	119	116.17	117.57	115.39	116.7	118.3	115.13	117.61	115.91	119.09	126.74	116.09	111.48	115.91	111.65	116.52	122.65	110.83	114.74	117.48	111.65	119.3	118.35
64	NaN	NaN	NaN	NaN	NaN	NaN	NaN	NaN	NaN	NaN	NaN	NaN	NaN	NaN	NaN	NaN	98.13	94.652	99.478	105.52	101.35	104.3	113.96	120.22	119.87	120	116.09	112.13	115.39	111.96	110.09	131.17	125.74	132.74	128.17	137.17	135.61	136.22	134	125.65	125.87	130.87	115.09	119.26	122.04	128	127.65	126.91	121.17
65	NaN	NaN	NaN	NaN	NaN	NaN	NaN	NaN	NaN	NaN	NaN	NaN	NaN	NaN	NaN	NaN	107.09	107.65	110.57	118.35	124.26	121.65	116.48	113.78	107.52	112.83	118.04	105.22	104.83	111.09	115.61	109.04	109	113.35	116.39	121.35	119.74	105.61	111.43	115	123.7	123.91	133.57	131.7	134.13	156.91	151.87	160.87	157.3
66	NaN	NaN	NaN	NaN	NaN	NaN	NaN	NaN	NaN	NaN	NaN	NaN	NaN	NaN	NaN	NaN	117.65	104.35	104.3	111.78	123.22	129.48	127.65	123.43	137.96	130.17	121.43	120.91	121.83	119.04	122	119.87	124.83	133.22	134.09	123.74	132.83	133.78	137.35	138.78	149.7	161.26	157.35	170.48	178.91	178.22	191.7	179.48	178.52
67	NaN	NaN	NaN	NaN	NaN	NaN	NaN	NaN	NaN	NaN	NaN	NaN	NaN	NaN	NaN	NaN	NaN	100.04	95.304	101.74	105.48	104	98.609	112.74	115.39	115.35	113.39	109.91	108.91	113.22	109.87	114.22	107.22	129.43	126.83	121.22	127.35	107.96	107.3	117.39	114.17	129.13	129.96	127.96	134.22	136.74	133.96	129.91	132.74
68	NaN	NaN	NaN	NaN	NaN	NaN	NaN	NaN	NaN	NaN	NaN	NaN	NaN	NaN	NaN	NaN	NaN	106.7	112.52	112.26	116.65	116.96	119.87	115.09	116.61	114.83	121.61	119.65	118.43	118.96	128.04	139.39	135.91	141.87	138.7	133.78	139	134.96	135.96	128.39	118.65	128.17	119.52	119.26	129.26	128.57	125.87	129.61	131.83
69	NaN	NaN	NaN	NaN	NaN	NaN	NaN	NaN	NaN	NaN	NaN	NaN	NaN	NaN	NaN	NaN	NaN	87.609	87.652	91.957	88.913	92.478	84.522	99.348	106.78	109.09	104.83	106.22	114.65	106.74	112	114.3	115.83	111.52	115.61	112.48	121.39	112.65	112.35	109.43	113.13	110.09	104.39	108.65	102.3	100.96	92.696	94.913	98.304
70	NaN	NaN	NaN	NaN	NaN	NaN	NaN	NaN	NaN	NaN	NaN	NaN	NaN	NaN	NaN	NaN	NaN	NaN	100.39	107.04	111.04	110.26	108.65	96.348	120.74	123.87	115.65	125.65	123.22	123.17	119.17	125.48	121.87	140.43	138.26	136.43	143.39	130.87	129.22	134.17	127.22	130.65	133.91	138.74	134.74	133.65	132.91	131.04	134.78
71	NaN	NaN	NaN	NaN	NaN	NaN	NaN	NaN	NaN	NaN	NaN	NaN	NaN	NaN	NaN	NaN	NaN	NaN	NaN	NaN	NaN	102.26	95.13	94.348	103.91	107.35	103.83	103.83	103.43	96.652	98.087	96.565	107.26	106.04	113.35	105.78	113.78	106.52	114.96	104.52	99.304	106.74	105.35	107.17	106.35	120.57	110.7	119.78	115.26
72	NaN	NaN	NaN	NaN	NaN	NaN	NaN	NaN	NaN	NaN	NaN	NaN	NaN	NaN	NaN	NaN	NaN	NaN	NaN	NaN	NaN	NaN	NaN	127.39	130.48	131.7	139.7	143	148.39	143.65	142.22	145.35	144.09	146.57	142.74	144.26	148.13	150.83	150.57	139.83	139.09	146.65	142.43	150.7	156.22	160.83	164.22	157.43	169.78
73	NaN	NaN	NaN	NaN	NaN	NaN	NaN	NaN	NaN	NaN	NaN	NaN	NaN	NaN	NaN	NaN	NaN	NaN	NaN	NaN	NaN	NaN	NaN	138.39	140.52	142.74	128.48	132.22	130.74	126.04	130.26	127.35	126.3	118.09	120.22	114.09	120.78	115.78	114.7	111.35	115.96	113	118	117.91	121.48	120.83	118.74	122.65	112.09
74	NaN	NaN	NaN	NaN	NaN	NaN	NaN	NaN	NaN	NaN	NaN	NaN	NaN	NaN	NaN	NaN	NaN	NaN	NaN	NaN	NaN	NaN	NaN	121.52	126.48	135.35	129.74	135.52	134.3	138.09	129.7	141.61	148.87	148.74	143.48	149.7	147.09	149.43	145.87	146.74	144.65	148.35	136.78	139.52	133.3	137.3	134.3	137.39	142.04
75	NaN	NaN	NaN	NaN	NaN	NaN	NaN	NaN	NaN	NaN	NaN	NaN	NaN	NaN	NaN	NaN	NaN	NaN	NaN	NaN	NaN	NaN	NaN	NaN	NaN	114.26	126.65	120.13	111	122.43	125.3	123.57	134.48	142.91	120.65	115.87	123.57	132.39	126.17	124.22	122.83	120.96	118.61	123.78	116.48	123	121	115.26	113.87
76	NaN	NaN	NaN	NaN	NaN	NaN	NaN	NaN	NaN	NaN	NaN	NaN	NaN	NaN	NaN	NaN	NaN	NaN	NaN	NaN	NaN	NaN	NaN	NaN	NaN	NaN	NaN	86.652	103.43	104.52	100.78	107.26	108.74	108.91	110.78	110.87	108.39	111.83	110.26	100.52	106.48	102.74	108.09	109.22	105.43	115.13	110.22	114.61	115.87
77	NaN	NaN	NaN	NaN	NaN	NaN	NaN	NaN	NaN	NaN	NaN	NaN	NaN	NaN	NaN	NaN	NaN	NaN	NaN	NaN	NaN	NaN	NaN	NaN	NaN	NaN	NaN	118.87	125.13	123.83	122.78	131.17	139.57	132.74	34.565	32.696	35.174	33	33.13	33.696	34.565	36.13	36.13	33.696	31.652	32.913	33.565	35.826	34.478
78	NaN	NaN	NaN	NaN	NaN	NaN	NaN	NaN	NaN	NaN	NaN	NaN	NaN	NaN	NaN	NaN	NaN	NaN	NaN	NaN	NaN	NaN	NaN	NaN	NaN	NaN	NaN	NaN	NaN	126.83	125.43	123.61	118	103.22	98.174	108.78	118.17	112.96	104.04	105.04	100.7	101.83	104.26	91.913	91.13	100.65	93.391	99	99.739
79	NaN	NaN	NaN	NaN	NaN	NaN	NaN	NaN	NaN	NaN	NaN	NaN	NaN	NaN	NaN	NaN	NaN	NaN	NaN	NaN	NaN	NaN	NaN	NaN	NaN	NaN	NaN	NaN	NaN	NaN	116.35	115.43	115.78	114.78	119.61	122.61	123.83	115.22	118.52	109.26	111.04	111.91	111	112.83	109.35	121	113.61	118.17	118.87
80	NaN	NaN	NaN	NaN	NaN	NaN	NaN	NaN	NaN	NaN	NaN	NaN	NaN	NaN	NaN	NaN	NaN	NaN	NaN	NaN	NaN	NaN	NaN	NaN	NaN	NaN	NaN	NaN	NaN	NaN	NaN	NaN	NaN	NaN	NaN	NaN	114.39	114.57	105	106.61	105.35	101.48	107.7	114.35	115.09	115.78	105.22	106.74	98.217
81	NaN	NaN	NaN	NaN	NaN	NaN	NaN	NaN	NaN	NaN	NaN	NaN	NaN	NaN	NaN	NaN	NaN	NaN	NaN	NaN	NaN	NaN	NaN	NaN	NaN	NaN	NaN	NaN	NaN	NaN	NaN	NaN	NaN	NaN	NaN	NaN	NaN	NaN	NaN	123.77	122.31	119.85	126.12	127.81	126.77	124.19	122.65	120.81	121.27
82	NaN	NaN	NaN	NaN	NaN	NaN	NaN	NaN	NaN	NaN	NaN	NaN	NaN	NaN	NaN	NaN	NaN	NaN	NaN	NaN	NaN	NaN	NaN	NaN	NaN	NaN	NaN	NaN	NaN	NaN	NaN	NaN	NaN	NaN	NaN	NaN	NaN	NaN	NaN	NaN	112.04	97.261	115.61	113.22	110.17	120.78	120.57	112.57	116.09
[truncated: 51 more columns]

## Sheet: PinR_Pint(mCHE)
cell/Time (h)	0	0.5	1	1.5	2	2.5	3	3.5	4	4.5	5	5.5	6	6.5	7	7.5	8	8.5	9	9.5	10	10.5	11	11.5	12	12.5	13	13.5	14	14.5	15	15.5	16	16.5	17	17.5	18	18.5	19	19.5	20	20.5	21	21.5	22	22.5	23	23.5	24
1	143.46	101.77	86.5	76.5	69.462	58.846	55.577	50.346	46.154	40.423	40.885	41.962	44.654	47.731	47.346	47.115	50.423	49.615	51.577	53.846	52.308	46.577	46.885	46.692	53.769	62.923	67.577	71	68.654	65.269	64.654	70.538	65.462	65.269	60.308	62.038	58.308	56.577	49.192	44.962	38.731	40.731	37.808	35.231	33.462	35.615	38	38.538	40.154
2	134.39	114.43	97.13	73.087	66.696	68.348	59.957	56.696	59.087	47.304	44.522	47.087	52.13	50.826	47.87	54.696	48.565	45.696	50.565	47.609	47.348	50.478	49.522	45.435	47.087	44.087	44.565	41.739	40.87	45.565	44.739	46.696	49.435	46.826	44	42.043	41.87	38.478	38.435	38.043	37.957	37.043	34.957	36	36.348	40.826	37.435	37.913	38.261
3	208.39	149.52	114.96	91.609	84	80	68.609	68.435	66.435	61.783	57.043	52.87	58.217	56.826	55.826	56.957	60.522	56.348	57.522	57.696	66.043	71.391	73.391	65.261	67.522	62.609	56.957	68.739	64.565	60.609	55.435	53.652	53.87	50.696	50.391	48.435	48.913	46.478	46.478	46.522	46.478	43.217	40.696	39.652	38.826	39.174	39.913	46.739	56.478
4	216.39	156.74	122.22	87.217	78.391	67.391	58.478	59.87	61.13	50.435	46.304	51.13	53.348	56.435	54.478	57.13	63	56.696	58.348	54.087	53.13	53.652	52.087	54.13	55.783	53.739	52.478	52.913	51.565	51.348	46.609	44.696	45.304	40.957	38.652	40.174	39.217	35.13	31.913	33.043	34.696	35	33	32.478	32.348	31	34.435	32.348	34.87
5	155.3	113.52	98.304	84.261	89.522	72.13	64.957	67.261	58.913	53.609	50.87	48.478	50.391	52.217	48	52.174	51.565	50.348	55.174	52.043	53.217	56.522	53.174	54.957	49.087	49.652	48.435	52.522	51.652	53.13	49.87	50.13	47.957	44.217	48.957	55.913	74.739	80.87	76.87	99.652	100.96	89.826	88.087	86.435	99.087	105.3	100.39	101.87	96.261
6	NaN	NaN	NaN	NaN	NaN	NaN	NaN	47.304	43.13	40.609	38.348	34.304	36.391	37.522	40.696	39.957	42.522	45.174	47.435	47.652	50.957	50.609	51.522	46.087	49.217	45.391	43.391	43.13	49.304	47.609	47.391	50.522	52.13	48.174	46.391	49.652	45.783	39.783	41.783	43.043	38.957	62.348	103.3	175.52	254.48	346.17	409.17	490.48	577.52
7	NaN	NaN	NaN	NaN	NaN	NaN	NaN	69.391	65.565	57.13	53.87	55.913	53	49.217	51.435	55.826	60.13	56.739	55.87	49.826	54.957	55.739	54.478	55.522	58.087	56.043	53	52.696	49.913	48.174	49.087	49.87	48.957	44.435	45.957	40.609	43.826	38.522	40.174	38.609	41.13	41.435	40.478	38.87	39.652	33.87	36.739	38.783	35.957
8	NaN	NaN	NaN	NaN	NaN	NaN	NaN	55	51.304	42.087	39.957	44.391	39.826	38	40.391	49.043	55.391	55.696	60.174	57.261	63.261	57.478	51.609	53.609	51.826	54.739	54.522	53	49.696	49.522	43.13	47.957	41.826	44.522	39.478	41.783	39.87	40.913	40.609	36.783	40.13	38.913	37	37.087	36.522	35.565	37.565	42.304	79.13
9	NaN	NaN	NaN	NaN	NaN	NaN	NaN	NaN	53.087	45.783	45.087	46.043	45.087	44.696	47.783	52.652	53.565	53.043	52.696	53.652	50.957	50.304	46.783	43.304	43.391	43.348	43.261	40.13	42.739	46.217	43.696	45.565	43.348	43.522	46.826	43.217	42.739	45.391	40.304	38.739	41.13	41.217	37.609	34.913	35	35.261	37.565	34.174	35.043
10	NaN	NaN	NaN	NaN	NaN	NaN	NaN	NaN	51.13	48	44.261	43.174	43.478	40.609	39.522	39.609	38.783	43.391	52.174	51.304	50.652	45.174	44.261	45.652	47.217	43.609	45	41.87	43.739	42	36.478	48.174	48.826	53.826	51.739	48.957	53.174	56.043	55.652	54.391	51.391	45.696	46.217	42.348	39.957	38.261	41.043	41.435	39.087
11	NaN	NaN	NaN	NaN	NaN	NaN	NaN	NaN	41.043	33.174	33.478	32.87	35.913	39.783	37.348	34.783	33.217	33.783	34.261	31.696	30.87	32.826	32.478	35.652	37.304	31.435	32.739	31.913	31.174	32.957	32.13	31.957	36.783	32.13	33.348	31.913	34.565	31.304	32.261	38	29.87	29.13	32	31.609	31.696	32.043	63.739	120.26	178.65
12	NaN	NaN	NaN	NaN	NaN	NaN	NaN	NaN	47.739	43.348	44.696	44.304	44.304	50.739	45.87	45.13	43.435	42.696	42.913	38.261	43.522	36.13	38.609	39.696	36.87	37.174	39.696	40.348	37.696	39.652	38.348	36.217	34.261	36.652	35.696	38.609	38.435	86.174	222.74	397.22	561.87	634.7	524.43	536.09	599.65	767.39	766	845.65	841.87
13	NaN	NaN	NaN	NaN	NaN	NaN	NaN	NaN	NaN	NaN	NaN	NaN	74	66.913	65	67.304	65	71.391	66.652	62.304	66.087	62.217	63.522	64.652	62.739	65.174	68.522	68.087	65.217	64.565	63.609	61.87	62.304	60.739	64.043	65.043	63	56.87	56.652	54.652	48.174	46.261	42.522	39.043	41.304	41.435	40.435	45.304	43.304
14	NaN	NaN	NaN	NaN	NaN	NaN	NaN	NaN	NaN	NaN	NaN	NaN	58.087	54.435	54.174	58.826	55.087	55.261	54.826	54.565	52.696	52.478	53.13	48.826	51.304	49.522	50.957	52.174	44.13	48.609	46.522	44.783	50.217	46.435	42.696	41.391	40.478	40.261	37.391	39.391	39.174	36	34.261	43.957	85.478	133.61	169.61	247.52	324.78
15	NaN	NaN	NaN	NaN	NaN	NaN	NaN	NaN	NaN	NaN	NaN	NaN	NaN	42.087	45.609	43.696	46.696	47.913	52.522	50.609	46.696	45.217	44.739	46.13	52.783	55.087	58.043	66.087	67.435	63.609	67.652	73	66.609	68.304	64.826	56.957	55.913	58.217	57.783	58.609	51.043	53.522	51	48	48.087	47.739	47.391	46	45.348
16	NaN	NaN	NaN	NaN	NaN	NaN	NaN	NaN	NaN	NaN	NaN	NaN	NaN	40.217	43.913	47.565	57.609	62.652	71.957	72.087	65.783	62.565	60.478	58.478	62.565	59	57.174	50.87	49.913	50.826	49.304	56.87	54.565	54.13	53.696	56.739	52.652	53.739	50.826	43.652	46.522	43.652	41.174	41.304	37.348	36.087	36.652	35.87	39.13
17	NaN	NaN	NaN	NaN	NaN	NaN	NaN	NaN	NaN	NaN	NaN	NaN	NaN	NaN	40.261	45.652	46.087	51.565	47.522	51.478	48.913	46.565	49.652	51.739	56.522	51.174	53.783	57.609	55.609	51.261	52.913	57.217	47.696	44.435	46.087	44.348	44.783	56.913	116.17	230	323.35	333.26	358.13	380.74	476.91	578.39	661.96	730.61	803.78
18	NaN	NaN	NaN	NaN	NaN	NaN	NaN	NaN	NaN	NaN	NaN	NaN	NaN	NaN	47.652	48.783	52.043	49.739	56.174	50.261	51.652	52.652	53.696	48.565	53	44.522	43.13	43.043	39.261	37.957	37.739	38.304	36.087	37.652	37.696	36.435	40.565	40.391	38.217	41.043	41.391	36.391	37.261	33.696	31.348	33.174	33.261	36.913	33.348
19	NaN	NaN	NaN	NaN	NaN	NaN	NaN	NaN	NaN	NaN	NaN	NaN	NaN	NaN	NaN	NaN	38.652	38.478	41.261	38.391	37.348	38	37.087	36.348	36.739	36.565	37.13	35.652	36.13	39.522	37.609	37.478	37.478	41.957	39.391	40.87	44.696	47.391	67.522	81.391	125.74	181.43	200	242.52	257.48	239.96	267.04	229.09	209.83
20	NaN	NaN	NaN	NaN	NaN	NaN	NaN	NaN	NaN	NaN	NaN	NaN	NaN	NaN	NaN	NaN	42	43.043	43.826	47.478	43.174	45.348	48	46.478	50.652	48.957	48.913	45.87	46.217	39.652	47.043	44.957	43.565	47.261	41.957	40.913	38.565	44.043	67.739	98	106.17	138.78	147.04	167.04	170.78	183.96	195.65	174.57	163.26
21	NaN	NaN	NaN	NaN	NaN	NaN	NaN	NaN	NaN	NaN	NaN	NaN	NaN	NaN	NaN	NaN	NaN	NaN	NaN	48.913	46.391	45.913	47.87	49.478	50.435	47.478	46.478	52.043	51.522	55.739	53.304	49.826	52.261	53.652	52.783	72.304	84.174	106.78	117.87	112.74	111.65	110.65	105.96	111.83	108.61	101.83	99.087	95.13	90.217
22	NaN	NaN	NaN	NaN	NaN	NaN	NaN	NaN	NaN	NaN	NaN	NaN	NaN	NaN	NaN	NaN	NaN	NaN	NaN	45.565	51.609	55.913	57.087	56.652	57.913	57	61.087	57.217	55.478	59.391	59.522	63.913	62.261	68.087	126.3	273.83	463.65	630.74	700.09	843.57	816.65	795.3	607.57	636.43	619.13	581.78	606.26	541.61	499.65
23	NaN	NaN	NaN	NaN	NaN	NaN	NaN	NaN	NaN	NaN	NaN	NaN	NaN	NaN	NaN	NaN	NaN	NaN	NaN	47.261	48.261	51.217	49.522	46.652	43.087	42.435	42.522	40.348	37	36.304	34.391	34.261	51.304	139.83	260.13	400.48	476.13	469.78	470.09	499.74	524.61	453.04	318.52	260.74	230.3	216.09	186.17	162.17	134.83
24	NaN	NaN	NaN	NaN	NaN	NaN	NaN	NaN	NaN	NaN	NaN	NaN	NaN	NaN	NaN	NaN	NaN	NaN	NaN	46.609	40.174	41.174	46.609	46.261	46.13	45.522	48.087	53.261	48	52.391	49.087	52.957	51.783	49.609	47.783	47.043	43.435	39.957	37.043	41.652	37.043	38.435	31.391	30.87	33.217	78.87	151.26	262.52	353.52
25	NaN	NaN	NaN	NaN	NaN	NaN	NaN	NaN	NaN	NaN	NaN	NaN	NaN	NaN	NaN	NaN	NaN	NaN	NaN	60.696	65.174	75.304	81.739	77.739	76.217	69.217	71.261	68.87	64.826	62.652	56.826	54.826	52.13	49.13	47.652	45.957	49.913	44.261	44.478	45.304	46.739	44.261	41.826	40.304	40.739	42.522	44.87	49.913	47.304
26	NaN	NaN	NaN	NaN	NaN	NaN	NaN	NaN	NaN	NaN	NaN	NaN	NaN	NaN	NaN	NaN	NaN	NaN	NaN	NaN	49.652	50.913	51.739	52.652	54.174	50.783	49.217	48.043	49.435	44.957	44.435	45.913	45.87	42.043	49.087	46.13	50.696	45.913	46.043	44.739	40.957	41.217	38.957	40.174	39.826	38.87	38.696	37.348	39.696
27	NaN	NaN	NaN	NaN	NaN	NaN	NaN	NaN	NaN	NaN	NaN	NaN	NaN	NaN	NaN	NaN	NaN	NaN	NaN	NaN	62.174	74.304	78.348	74.435	68.609	65.13	60.174	61.826	57.609	61	51.826	53.522	50.565	49.522	47.826	45.696	45.565	46.087	47.957	43.783	42.696	45.087	42.174	39.87	39.261	42.304	41.87	44.696	40.478
28	NaN	NaN	NaN	NaN	NaN	NaN	NaN	NaN	NaN	NaN	NaN	NaN	NaN	NaN	NaN	NaN	NaN	NaN	NaN	NaN	NaN	67.348	62.957	65.13	66	68.087	66.913	68	61.826	60.304	60	56.043	53.261	57.043	53.739	52	52.13	47.261	46.609	45.696	45.348	43.609	42.304	39.478	37.174	37.435	37.174	37.391	37.304
29	NaN	NaN	NaN	NaN	NaN	NaN	NaN	NaN	NaN	NaN	NaN	NaN	NaN	NaN	NaN	NaN	NaN	NaN	NaN	NaN	NaN	NaN	51.087	51.739	50.783	50.522	47.348	48.87	48.13	50.261	51.913	54.261	55.87	50.826	49.348	50.87	51.565	51.087	43.435	45.826	48.261	42.739	40.13	38.826	38.609	37.348	37.13	36.043	35.87
30	NaN	NaN	NaN	NaN	NaN	NaN	NaN	NaN	NaN	NaN	NaN	NaN	NaN	NaN	NaN	NaN	NaN	NaN	NaN	NaN	NaN	NaN	66.348	55.783	60.522	56.565	53.087	50.652	54.13	53.043	52.913	56.043	53.435	53.609	48.957	48.957	45.478	42.217	41.391	39.087	38.261	40	38.174	36.957	42.478	39.826	40.739	47.174	48.435
31	NaN	NaN	NaN	NaN	NaN	NaN	NaN	NaN	NaN	NaN	NaN	NaN	NaN	NaN	NaN	NaN	NaN	NaN	NaN	NaN	NaN	NaN	48.609	43.565	48.391	48.174	47.826	49.783	47.522	51.696	46.957	46.348	45.87	48.913	41.13	44.565	43.304	44.696	43.522	45.783	51.783	42.391	40.304	39.348	41.435	47.87	48.261	55.261	65.609
32	NaN	NaN	NaN	NaN	NaN	NaN	NaN	NaN	NaN	NaN	NaN	NaN	NaN	NaN	NaN	NaN	NaN	NaN	NaN	NaN	NaN	NaN	36.087	35.174	38.391	38.652	40.522	41.087	40.957	40.304	42.826	42.304	43.391	41.696	39.739	42.217	41.043	40.478	41.087	41.565	42.304	41.87	39.522	40	47.478	75.261	126.22	170.22	182.26
33	NaN	NaN	NaN	NaN	NaN	NaN	NaN	NaN	NaN	NaN	NaN	NaN	NaN	NaN	NaN	NaN	NaN	NaN	NaN	NaN	NaN	NaN	NaN	46.261	50.913	53.435	53.957	56.609	62.478	69.043	65.087	59.087	54.565	51.957	47.783	50.304	47.957	47.174	48.348	44.783	44.652	45.391	42.609	43.217	39.783	39.435	41.13	40.565	41.522
34	NaN	NaN	NaN	NaN	NaN	NaN	NaN	NaN	NaN	NaN	NaN	NaN	NaN	NaN	NaN	NaN	NaN	NaN	NaN	NaN	NaN	NaN	NaN	45.261	43.522	49.174	49.13	44.391	46.565	42.652	43.826	43.304	45.043	43.13	40.696	45.174	42.174	39	37.565	35.174	34.696	35.87	39.304	36.087	35.826	35.913	36.739	34.783	34.348
35	NaN	NaN	NaN	NaN	NaN	NaN	NaN	NaN	NaN	NaN	NaN	NaN	NaN	NaN	NaN	NaN	NaN	NaN	NaN	NaN	NaN	NaN	NaN	NaN	58.043	54.739	55.87	55.87	54.565	54.783	53.913	54.304	53.783	48.348	48.261	45.174	49.087	50.087	47.087	47	49.783	47.739	42.783	44.304	48.087	46.478	48.174	46.522	45.652
36	NaN	NaN	NaN	NaN	NaN	NaN	NaN	NaN	NaN	NaN	NaN	NaN	NaN	NaN	NaN	NaN	NaN	NaN	NaN	NaN	NaN	NaN	NaN	NaN	45.652	46.217	44.478	47.783	46.696	44.826	45.174	45.913	43.304	44.913	42.783	47.087	53.304	55.261	56.391	65.783	58.304	58.565	58.565	55.435	59.217	67.826	61.957	61.478	59.783
37	NaN	NaN	NaN	NaN	NaN	NaN	NaN	NaN	NaN	NaN	NaN	NaN	NaN	NaN	NaN	NaN	NaN	NaN	NaN	NaN	NaN	NaN	NaN	NaN	NaN	54.391	50.87	46.217	47.261	47.13	47.304	50.13	49.087	51.957	70.522	111.48	168.87	200	205	336.87	121.96	128.13	126.48	116.87	86.565	88.696	91.13	76.739	75.478
38	NaN	NaN	NaN	NaN	NaN	NaN	NaN	NaN	NaN	NaN	NaN	NaN	NaN	NaN	NaN	NaN	NaN	NaN	NaN	NaN	NaN	NaN	NaN	NaN	NaN	59.174	57.565	61.826	57.174	56.565	53.304	58.826	54.261	50.783	52.739	53.739	47.913	47.13	43.957	44.826	44.217	43.522	41.391	40.043	41.565	41.87	43.826	42.261	43.217
39	NaN	NaN	NaN	NaN	NaN	NaN	NaN	NaN	NaN	NaN	NaN	NaN	NaN	NaN	NaN	NaN	NaN	NaN	NaN	NaN	NaN	NaN	NaN	NaN	NaN	NaN	NaN	NaN	40.957	41.826	41.913	47.391	47.522	50.652	44.043	41.826	40.478	43.783	41.174	44.826	40.87	43.391	41.304	36.391	38.435	38.696	37.957	41.217	42.261
40	NaN	NaN	NaN	NaN	NaN	NaN	NaN	NaN	NaN	NaN	NaN	NaN	NaN	NaN	NaN	NaN	NaN	NaN	NaN	NaN	NaN	NaN	NaN	NaN	NaN	NaN	NaN	NaN	NaN	43.261	38.609	44.609	42.13	40.13	39.652	38.435	41.217	40.652	39.478	39.565	35.478	39	38.261	34	35.478	35.391	34.913	33.913	32.826
41	NaN	NaN	NaN	NaN	NaN	NaN	NaN	NaN	NaN	NaN	NaN	NaN	NaN	NaN	NaN	NaN	NaN	NaN	NaN	NaN	NaN	NaN	NaN	NaN	NaN	NaN	NaN	NaN	NaN	NaN	NaN	57.826	59.783	58	54.174	49	45.522	45.304	47.478	42.522	42.913	42.696	45.435	42.304	45.87	53.913	73.87	88.87	99.391
42	NaN	NaN	NaN	NaN	NaN	NaN	NaN	NaN	NaN	NaN	NaN	NaN	NaN	NaN	NaN	NaN	NaN	NaN	NaN	NaN	NaN	NaN	NaN	NaN	NaN	NaN	NaN	NaN	NaN	NaN	NaN	43	48.565	47.522	42.609	43.087	44.609	46.783	45.217	43.478	44.783	44.609	43.696	42.304	45.043	40.913	41.739	42.522	40.826
43	NaN	NaN	NaN	NaN	NaN	NaN	NaN	NaN	NaN	NaN	NaN	NaN	NaN	NaN	NaN	NaN	NaN	NaN	NaN	NaN	NaN	NaN	NaN	NaN	NaN	NaN	NaN	NaN	NaN	NaN	NaN	NaN	51.087	50.739	50.609	50.261	47.304	43.826	41.913	43.348	45.826	41.783	41.652	39.652	40.957	39.87	42.391	41.261	49.87
44	NaN	NaN	NaN	NaN	NaN	NaN	NaN	NaN	NaN	NaN	NaN	NaN	NaN	NaN	NaN	NaN	NaN	NaN	NaN	NaN	NaN	NaN	NaN	NaN	NaN	NaN	NaN	NaN	NaN	NaN	NaN	NaN	40.478	38.652	38.261	41.13	38.652	42.13	43.087	47.261	49.87	51.043	46.957	40.522	40.826	36.87	39.261	37	38.522
45	NaN	NaN	NaN	NaN	NaN	NaN	NaN	NaN	NaN	NaN	NaN	NaN	NaN	NaN	NaN	NaN	NaN	NaN	NaN	NaN	NaN	NaN	NaN	NaN	NaN	NaN	NaN	NaN	NaN	NaN	NaN	NaN	NaN	39.739	41.565	38.87	37.261	37.304	39.304	40.783	37.609	36.391	33.174	33.609	37.087	69.391	107.65	166.3	201.35
46	NaN	NaN	NaN	NaN	NaN	NaN	NaN	NaN	NaN	NaN	NaN	NaN	NaN	NaN	NaN	NaN	NaN	NaN	NaN	NaN	NaN	NaN	NaN	NaN	NaN	NaN	NaN	NaN	NaN	NaN	NaN	NaN	NaN	NaN	43.304	42	39.87	42.739	49.13	57.174	61.565	72.87	76.957	79.609	79.913	84.304	91.826	85.13	80.87
47	NaN	NaN	NaN	NaN	NaN	NaN	NaN	NaN	NaN	NaN	NaN	NaN	NaN	NaN	NaN	NaN	NaN	NaN	NaN	NaN	NaN	NaN	NaN	NaN	NaN	NaN	NaN	NaN	NaN	NaN	NaN	NaN	NaN	NaN	NaN	NaN	NaN	NaN	NaN	NaN	NaN	NaN	45.87	45.565	48.391	51.696	48.739	50.304	52.087
48	NaN	NaN	NaN	NaN	NaN	NaN	NaN	NaN	NaN	NaN	NaN	NaN	NaN	NaN	NaN	NaN	NaN	NaN	NaN	NaN	NaN	NaN	NaN	NaN	NaN	NaN	NaN	NaN	NaN	NaN	NaN	NaN	NaN	NaN	NaN	NaN	NaN	NaN	NaN	NaN	NaN	NaN	NaN	NaN	NaN	NaN	NaN	950.48	923.22
49	NaN	NaN	NaN	NaN	NaN	NaN	NaN	NaN	NaN	NaN	NaN	NaN	NaN	NaN	NaN	NaN	NaN	NaN	NaN	NaN	NaN	NaN	NaN	NaN	NaN	NaN	NaN	NaN	NaN	NaN	NaN	NaN	NaN	NaN	NaN	NaN	NaN	NaN	NaN	NaN	NaN	NaN	NaN	NaN	NaN	NaN	NaN	74.043	68.261
[truncated: 51 more columns]

## Sheet: PinR(GFP)_Pint
cell/Time (h)	0	0.5	1	1.5	2	2.5	3	3.5	4	4.5	5	5.5	6	6.5	7	7.5	8	8.5	9	9.5	10	10.5	11	11.5	12	12.5	13	13.5	14	14.5	15	15.5	16	16.5	17	17.5	18	18.5	19	19.5	20	20.5	21	21.5	22	22.5	23	23.5	24
1	106.88	106.54	99.962	92.423	87.385	85.231	72.692	71.192	79.154	62.192	70.731	74.923	76.962	73.038	78.692	77.923	75.5	73.385	70.231	82.269	79.846	78.462	68.731	74.462	91.885	87.923	92.346	90.154	85.577	91.308	90.385	89.885	88.077	92.038	85.692	87.962	84.269	88.577	86.769	83.846	69.115	69.038	58.077	59.885	65.269	75.962	76.269	78	82.731
2	100.43	97.783	100.26	76.304	75.261	79.87	73.783	85.87	80.174	69.522	68.609	73.087	78.913	71.783	71.304	77.304	68	64.739	77.261	70.478	73.652	76.739	81.174	77.435	83.174	76.261	76.609	80.783	65.391	76.043	71.696	71	76.565	74	71.957	69.261	69.304	70.348	66.13	69	60.696	71.435	60.739	61.13	59.565	59.957	61.478	65.609	67.565
3	131.13	121.3	126.35	116.17	107.48	112.96	106.22	114.39	112.17	92.696	88.478	89.522	94.304	89.609	96.261	98.652	95.826	86.435	84.522	90.913	93.696	97.652	99.522	99.174	100.17	102.43	104.09	105.04	103.04	108.96	108.09	102.09	103.35	104.7	100.39	101.17	101.91	93.739	93.652	105.7	105.57	104.43	95.435	86.087	86.783	95.957	92.304	98.217	104.57
4	95.13	107.74	105.65	99	92.043	102.22	96.174	107	114.3	86.739	83.304	78.957	88.522	88.783	88.957	86.174	92.391	84.609	91.261	87.696	85.565	89.348	81	81.391	86.565	81.826	83.957	84.087	82.826	86.304	87.261	84.478	84.783	85.174	90.217	80.565	87.783	76.652	80.957	85.696	88.609	82.217	77.609	77.652	74.304	78.087	78.043	79.217	74.13
5	115.78	103.7	118.7	99.87	98.435	92.87	87.609	91.261	93.826	76.217	67.174	76.87	85.652	81.348	78.304	75.435	74.957	76.522	81.348	80.652	74.913	75.696	77.652	81.174	89.435	91.13	88.957	88.304	84.609	88.13	85.391	87.522	88.913	86.957	88.217	88.087	95.913	93.13	93.043	99.304	117.91	109.43	112.91	114.35	124.3	136.43	130.74	144.52	138.04
6	NaN	NaN	NaN	NaN	NaN	NaN	NaN	114.83	113	82.435	89.696	90.348	86.391	82.304	80.652	84.913	68.261	84.13	84.783	83.522	87.652	82.043	83.652	81.348	89.565	79.522	77.174	79.087	79.783	86.043	87.087	86.522	81.348	90.739	83.783	84.261	82.957	85.696	82.174	80.913	79.696	89.087	85.435	101.78	133.87	143.7	157.09	166.83	178.26
7	NaN	NaN	NaN	NaN	NaN	NaN	NaN	108.74	110.17	88.435	94.217	97.739	94.783	90.13	92.217	95.13	99.609	90.217	97.087	92.826	97.391	99.957	100.3	103.96	106	99.391	99.652	108.04	100.87	103.43	107.22	102.91	103.61	99.435	100.48	95.609	95.652	92.957	88.174	92.783	99.217	92.565	93.609	94.478	89.043	91.478	91.609	91.348	88.87
8	NaN	NaN	NaN	NaN	NaN	NaN	NaN	89.87	88.217	58.913	76.174	72.739	75.217	75.087	84.087	93.957	91.913	92.826	93.913	103.78	94.652	95.13	92.435	99.391	101	106.04	101.09	97.609	90.609	96	69.435	76.174	71.739	77.043	68.957	68.652	66.087	68.174	70.348	69.913	84	78.565	67.478	71.261	70.478	68.565	60.957	72.783	75.435
9	NaN	NaN	NaN	NaN	NaN	NaN	NaN	NaN	106.39	83.652	82.391	87	86.261	88.217	83.565	88.609	86.609	86.217	92.609	89.913	83	88.652	92	86.652	91.391	86.87	86.348	87.348	87.87	84.826	92.739	92.87	90.87	90.783	88.652	85.478	79.174	82.522	86.304	83	88.478	91.957	79.826	82.783	79.565	76.043	79.043	79.391	77.652
10	NaN	NaN	NaN	NaN	NaN	NaN	NaN	NaN	102.87	86.217	83.783	78.783	81.87	82.261	82.348	84.739	79.478	89.304	94.217	104.35	96.957	92.304	94.435	93.696	97.478	99.957	94.043	90.435	91.043	95.217	93.435	93.826	95.522	95.913	94.13	92.304	90	87.783	86.739	91.304	88.087	85.087	84.826	85	84.783	87.087	82.391	80.913	84.348
11	NaN	NaN	NaN	NaN	NaN	NaN	NaN	NaN	87.565	72.174	61.304	60.348	71.087	69.87	74.87	68.478	60.609	63	66.391	63.739	67.478	71.217	80.609	79.609	80.348	73.957	82.478	76.783	75.043	80.261	77.609	75.87	79.13	75.826	76.13	74.696	75.826	66.13	70.261	70.348	78.261	67.217	72.304	63.13	70.217	75	69.609	96.826	118.22
12	NaN	NaN	NaN	NaN	NaN	NaN	NaN	NaN	98.522	87.391	81.87	87.217	81.304	75.261	76.696	77.304	73.348	77.043	78	80.913	74.174	74.522	83.087	75.696	83.261	85.478	80.826	80.261	78	76.783	78.957	78.783	77.348	78.391	77.87	78.391	78.348	88.565	118.13	145.74	183.35	199	194.78	210.48	230.3	291.74	295.52	319.39	359.35
13	NaN	NaN	NaN	NaN	NaN	NaN	NaN	NaN	NaN	NaN	NaN	NaN	86.696	90.522	87.565	93	94.87	94.652	93.957	89.696	84.174	81.739	88.217	88.913	86.565	91.261	92.217	95.957	96.696	99.478	100.7	104.83	97.348	94.522	99.043	95.696	90.826	97.217	96.696	92.087	98.739	97.609	88.783	90.348	87.087	90.565	92.609	99.522	92.478
14	NaN	NaN	NaN	NaN	NaN	NaN	NaN	NaN	NaN	NaN	NaN	NaN	86.696	81.609	76	75.739	71.826	68.783	74.478	76.783	68.304	71.957	71.783	72.13	81.739	74.13	75.783	75.478	82.087	85.043	77.826	83.87	83.087	86.391	80.087	83.739	78.565	80.826	79.174	77.435	75.696	75.391	64.435	68.739	83.739	114.3	143.52	193.48	229.61
15	NaN	NaN	NaN	NaN	NaN	NaN	NaN	NaN	NaN	NaN	NaN	NaN	NaN	82.957	90.957	90.913	88.174	90.87	88.609	85.696	89.957	84.696	84.957	92.391	97.565	104.91	97.261	101.96	107.3	100.87	97.391	102.57	103.09	101.48	104.87	103.83	101.87	102.48	99.043	101.52	96.609	104.09	92.087	98.87	99.304	97.174	96.174	94.565	95.348
16	NaN	NaN	NaN	NaN	NaN	NaN	NaN	NaN	NaN	NaN	NaN	NaN	NaN	83	89.652	76.304	88	82.522	90	88.348	85.391	82.739	80.174	78.826	82.174	77.609	76	79.522	91.87	86.87	81.87	83.174	87.783	93.565	89.565	83.783	79.304	79.957	85.565	81.652	84.696	80.652	71.783	78.174	72.783	69.087	72.348	68.174	70.957
17	NaN	NaN	NaN	NaN	NaN	NaN	NaN	NaN	NaN	NaN	NaN	NaN	NaN	NaN	78.739	74.043	84.435	83.739	78.304	84.87	85	81.87	81.522	83.783	85.435	88	81.174	84.957	94.696	87.565	93.652	90.261	88.304	90.652	87.478	86.696	82.478	86.957	106.52	158.57	229.04	271.17	242.96	287.35	317.26	343.3	379.91	397.26	434.13
18	NaN	NaN	NaN	NaN	NaN	NaN	NaN	NaN	NaN	NaN	NaN	NaN	NaN	NaN	75.348	85.739	81.87	78.174	81.522	78.739	84.261	88.13	91.783	94.217	96.522	92.652	86.826	87.348	84.043	82.13	86.652	81	82.304	79.957	79.261	81.304	84.609	80.609	79.739	90.957	91.043	82.652	77.217	76.87	75.304	80.261	77.957	76.652	76.783
19	NaN	NaN	NaN	NaN	NaN	NaN	NaN	NaN	NaN	NaN	NaN	NaN	NaN	NaN	NaN	NaN	88.043	79.87	83.696	89.13	81.522	85.565	80.217	83.565	91.261	92.348	86.13	87	80.522	94.739	92.565	99.174	89	93.348	87.435	81.783	85.565	87.13	95.435	93.217	99.087	113.39	113.91	135.17	139.43	146.22	147.65	134.83	145.22
20	NaN	NaN	NaN	NaN	NaN	NaN	NaN	NaN	NaN	NaN	NaN	NaN	NaN	NaN	NaN	NaN	79.87	79.13	94.957	94.826	90.043	82.913	85.565	97.565	95.826	89.565	103.78	103.35	93.348	95.913	94.435	98.913	98.87	94.609	84.261	87.913	86.043	91.565	92.609	98.739	100.35	112	115.13	121.22	127.22	130.26	143.39	133.39	137.74
21	NaN	NaN	NaN	NaN	NaN	NaN	NaN	NaN	NaN	NaN	NaN	NaN	NaN	NaN	NaN	NaN	NaN	NaN	NaN	81.913	70.261	72.478	70.304	79.913	94.522	89.739	96.304	95.13	95.13	94.217	95.739	96.348	96.522	102.04	102.74	103.04	102	109.91	108.35	116.22	108.3	123.91	115.74	131.65	132.35	128.87	119.7	118.87	124.09
22	NaN	NaN	NaN	NaN	NaN	NaN	NaN	NaN	NaN	NaN	NaN	NaN	NaN	NaN	NaN	NaN	NaN	NaN	NaN	93.435	89.304	89.217	89.043	96.957	108.65	108.52	106.39	108.09	104.48	115.17	100.91	112.78	103.65	123.78	147.52	190.91	248.48	299.09	312.17	374.57	436.35	521.3	424.35	466.22	484.04	457.22	487.52	488.48	499.04
23	NaN	NaN	NaN	NaN	NaN	NaN	NaN	NaN	NaN	NaN	NaN	NaN	NaN	NaN	NaN	NaN	NaN	NaN	NaN	94.609	93.739	93.522	85.391	88.217	89.565	88.826	88.261	85.783	88.739	89.391	87.826	90.565	90.391	89.435	99.609	126.26	134.09	160.09	181.83	208.87	206.26	198.43	163.04	161.96	154.65	153.74	153.87	152.26	144.22
24	NaN	NaN	NaN	NaN	NaN	NaN	NaN	NaN	NaN	NaN	NaN	NaN	NaN	NaN	NaN	NaN	NaN	NaN	NaN	74	74.739	77.87	74.957	69.783	73.348	74.304	79.87	75.087	66.348	79.261	70.348	72.522	73.217	77.565	71.348	74	66.435	65.435	68.043	79.783	63.435	74.957	60.261	64.696	59.13	69.87	68.957	85.304	101.65
25	NaN	NaN	NaN	NaN	NaN	NaN	NaN	NaN	NaN	NaN	NaN	NaN	NaN	NaN	NaN	NaN	NaN	NaN	NaN	101.04	102	104.57	98.783	108.48	116.39	110.7	102.48	105.35	107	116.3	111.17	110.43	108.57	106.35	97.304	101.09	103.83	101	102.78	111.3	118.78	107.7	97.913	96.696	94.783	103.48	98.087	102.91	102.74
26	NaN	NaN	NaN	NaN	NaN	NaN	NaN	NaN	NaN	NaN	NaN	NaN	NaN	NaN	NaN	NaN	NaN	NaN	NaN	NaN	91.043	90.522	101.26	96.13	97.174	96.087	97.435	91.304	103.17	106.96	101.04	103.65	104.26	101.43	102.43	88.261	97.087	97.522	96.739	94.13	102.52	103.39	84.304	87.261	88.739	91.652	91.87	89.304	96.043
27	NaN	NaN	NaN	NaN	NaN	NaN	NaN	NaN	NaN	NaN	NaN	NaN	NaN	NaN	NaN	NaN	NaN	NaN	NaN	NaN	90.304	94.348	104.35	101.48	106.22	101.04	107.17	108.74	104.57	105.43	101.22	97.13	101.3	106.22	98.174	99.348	98.609	92.565	108.87	107.13	96.783	98.696	87.565	85.043	89.565	83.478	85.739	91.304	88.478
28	NaN	NaN	NaN	NaN	NaN	NaN	NaN	NaN	NaN	NaN	NaN	NaN	NaN	NaN	NaN	NaN	NaN	NaN	NaN	NaN	NaN	80.217	84.783	83.348	91.957	88.348	92.174	96.739	91.478	92.826	94.391	94.391	98.13	96.696	87.087	90.087	90.739	92.522	85.739	88.261	90.478	83.826	77.87	72.261	75.261	85.609	80.391	79.739	81.609
29	NaN	NaN	NaN	NaN	NaN	NaN	NaN	NaN	NaN	NaN	NaN	NaN	NaN	NaN	NaN	NaN	NaN	NaN	NaN	NaN	NaN	NaN	101.91	105.65	109.52	108	109.61	119.17	118.87	115.43	117.48	114.17	108.87	106.43	105.87	96.304	98.217	97.87	102.7	93.478	107.09	97.826	88.13	90.739	88.87	91.13	86.174	93.043	94.913
30	NaN	NaN	NaN	NaN	NaN	NaN	NaN	NaN	NaN	NaN	NaN	NaN	NaN	NaN	NaN	NaN	NaN	NaN	NaN	NaN	NaN	NaN	81.348	84.957	87.957	88	92.043	85.13	88.087	93.13	89.739	102.61	91.783	96.826	90.522	93.261	92.304	93.043	89.043	96.304	89.304	90.696	75.652	80.913	79.696	87.522	88.435	90.261	90.261
31	NaN	NaN	NaN	NaN	NaN	NaN	NaN	NaN	NaN	NaN	NaN	NaN	NaN	NaN	NaN	NaN	NaN	NaN	NaN	NaN	NaN	NaN	75.826	70.174	74.87	69.609	72.826	68.043	67.522	77.348	75.304	81.739	80.565	83.87	83.609	78.696	73.826	78	65.87	73.826	81.957	69.261	63.087	63.913	64.783	70.652	72	81	84.391
32	NaN	NaN	NaN	NaN	NaN	NaN	NaN	NaN	NaN	NaN	NaN	NaN	NaN	NaN	NaN	NaN	NaN	NaN	NaN	NaN	NaN	NaN	85	84.522	88.522	92.913	91	94.957	88.696	108.96	111.3	110.52	109.7	107	111.43	103.48	98.609	96.826	84.957	96.478	101.22	89.739	83.174	77.696	82.87	91.043	102.57	112.74	129.61
33	NaN	NaN	NaN	NaN	NaN	NaN	NaN	NaN	NaN	NaN	NaN	NaN	NaN	NaN	NaN	NaN	NaN	NaN	NaN	NaN	NaN	NaN	NaN	86.13	88.826	93.739	84.13	86.391	99.739	107.78	102.61	104.48	103.09	106.61	101.83	98.652	101.57	93.174	93	100.43	102.87	97.696	96.391	95.696	94.739	88.609	96.87	96.565	91.739
34	NaN	NaN	NaN	NaN	NaN	NaN	NaN	NaN	NaN	NaN	NaN	NaN	NaN	NaN	NaN	NaN	NaN	NaN	NaN	NaN	NaN	NaN	NaN	82.565	83.348	82.609	84.174	81.565	77.565	81.609	80.565	79.261	80.87	76.696	76.826	77.696	75	75.435	74.348	76.435	84.304	79.826	75.304	75.174	75.957	75.652	71.391	71.957	72.348
35	NaN	NaN	NaN	NaN	NaN	NaN	NaN	NaN	NaN	NaN	NaN	NaN	NaN	NaN	NaN	NaN	NaN	NaN	NaN	NaN	NaN	NaN	NaN	NaN	101.43	104.09	103.35	109.83	108.22	104.35	107.74	108.96	101.57	105.7	103.13	96.565	103.87	102.3	105.17	103.48	98.261	97.087	94.087	97.478	95.696	93.913	92.696	87.957	90.391
36	NaN	NaN	NaN	NaN	NaN	NaN	NaN	NaN	NaN	NaN	NaN	NaN	NaN	NaN	NaN	NaN	NaN	NaN	NaN	NaN	NaN	NaN	NaN	NaN	103.48	110.61	105.52	102.65	100.3	104.91	106	109	103.65	103.96	101.87	103.52	103.91	108.13	113.96	104.91	123.35	121.87	113.22	117.48	114.22	114.22	114.3	113.7	113.7
37	NaN	NaN	NaN	NaN	NaN	NaN	NaN	NaN	NaN	NaN	NaN	NaN	NaN	NaN	NaN	NaN	NaN	NaN	NaN	NaN	NaN	NaN	NaN	NaN	NaN	83.696	86.739	86	83.348	81.826	80.609	83.261	83.826	92.348	103.09	124.13	143.96	150.39	156.96	221.78	126.13	142.65	142.61	151.83	129.35	128.65	128.78	129.04	126.65
38	NaN	NaN	NaN	NaN	NaN	NaN	NaN	NaN	NaN	NaN	NaN	NaN	NaN	NaN	NaN	NaN	NaN	NaN	NaN	NaN	NaN	NaN	NaN	NaN	NaN	90.913	97.565	91.13	92.391	90.391	86.304	84.522	96.739	91.957	92.217	91	84.348	95.13	96	92.391	87.783	93.739	85.261	82.087	83.783	84.696	80.565	79.652	79.696
39	NaN	NaN	NaN	NaN	NaN	NaN	NaN	NaN	NaN	NaN	NaN	NaN	NaN	NaN	NaN	NaN	NaN	NaN	NaN	NaN	NaN	NaN	NaN	NaN	NaN	NaN	NaN	NaN	88.348	95.565	105.91	101.61	104.52	100.7	98.478	109.17	95.739	103.61	101.83	99.696	101.52	95.783	83.391	86.478	83.391	88.652	87.478	91.087	89.304
40	NaN	NaN	NaN	NaN	NaN	NaN	NaN	NaN	NaN	NaN	NaN	NaN	NaN	NaN	NaN	NaN	NaN	NaN	NaN	NaN	NaN	NaN	NaN	NaN	NaN	NaN	NaN	NaN	NaN	81.348	79.957	80.261	84.957	84.043	81.609	84.522	77.826	82.609	85.304	87.13	78.174	76.217	75.13	67.87	68.913	75.783	73.478	73.435	74.217
41	NaN	NaN	NaN	NaN	NaN	NaN	NaN	NaN	NaN	NaN	NaN	NaN	NaN	NaN	NaN	NaN	NaN	NaN	NaN	NaN	NaN	NaN	NaN	NaN	NaN	NaN	NaN	NaN	NaN	NaN	NaN	74.174	77.739	72.696	66.826	73.174	68.87	73.783	79	74.435	68.696	79.261	65.261	68.043	71.174	70.087	70.348	68	68.087
42	NaN	NaN	NaN	NaN	NaN	NaN	NaN	NaN	NaN	NaN	NaN	NaN	NaN	NaN	NaN	NaN	NaN	NaN	NaN	NaN	NaN	NaN	NaN	NaN	NaN	NaN	NaN	NaN	NaN	NaN	NaN	77.826	77.304	81.826	72.261	71.478	67.957	71.217	73.957	78	74.435	73.957	68.13	67.87	70.478	63.696	66.348	65.652	64.609
43	NaN	NaN	NaN	NaN	NaN	NaN	NaN	NaN	NaN	NaN	NaN	NaN	NaN	NaN	NaN	NaN	NaN	NaN	NaN	NaN	NaN	NaN	NaN	NaN	NaN	NaN	NaN	NaN	NaN	NaN	NaN	NaN	93.348	96.739	94.478	93.696	88.522	88.478	84.652	89.609	83.87	75.13	70.13	70.913	71.478	70.304	67.478	74.348	73.957
44	NaN	NaN	NaN	NaN	NaN	NaN	NaN	NaN	NaN	NaN	NaN	NaN	NaN	NaN	NaN	NaN	NaN	NaN	NaN	NaN	NaN	NaN	NaN	NaN	NaN	NaN	NaN	NaN	NaN	NaN	NaN	NaN	89.826	96.957	84.391	83.957	72.957	78.565	79.087	80.217	81.87	76.957	68.522	72.739	70.652	71.87	72.783	72.87	73.522
45	NaN	NaN	NaN	NaN	NaN	NaN	NaN	NaN	NaN	NaN	NaN	NaN	NaN	NaN	NaN	NaN	NaN	NaN	NaN	NaN	NaN	NaN	NaN	NaN	NaN	NaN	NaN	NaN	NaN	NaN	NaN	NaN	NaN	73.739	74.391	77.043	80.87	83.174	84.739	82	81.739	72.522	65.304	64.217	62.478	69.261	67.696	77.435	98.565
46	NaN	NaN	NaN	NaN	NaN	NaN	NaN	NaN	NaN	NaN	NaN	NaN	NaN	NaN	NaN	NaN	NaN	NaN	NaN	NaN	NaN	NaN	NaN	NaN	NaN	NaN	NaN	NaN	NaN	NaN	NaN	NaN	NaN	NaN	89.087	84.609	86.522	84.522	86.87	89.957	92.696	104.74	91.087	97.435	100.39	96.565	97.913	99.696	95.522
47	NaN	NaN	NaN	NaN	NaN	NaN	NaN	NaN	NaN	NaN	NaN	NaN	NaN	NaN	NaN	NaN	NaN	NaN	NaN	NaN	NaN	NaN	NaN	NaN	NaN	NaN	NaN	NaN	NaN	NaN	NaN	NaN	NaN	NaN	NaN	NaN	NaN	NaN	NaN	NaN	NaN	NaN	86.174	86.696	83.043	80.174	79.652	80.957	84.391
48	NaN	NaN	NaN	NaN	NaN	NaN	NaN	NaN	NaN	NaN	NaN	NaN	NaN	NaN	NaN	NaN	NaN	NaN	NaN	NaN	NaN	NaN	NaN	NaN	NaN	NaN	NaN	NaN	NaN	NaN	NaN	NaN	NaN	NaN	NaN	NaN	NaN	NaN	NaN	NaN	NaN	NaN	NaN	NaN	NaN	NaN	NaN	356.57	375.43
49	NaN	NaN	NaN	NaN	NaN	NaN	NaN	NaN	NaN	NaN	NaN	NaN	NaN	NaN	NaN	NaN	NaN	NaN	NaN	NaN	NaN	NaN	NaN	NaN	NaN	NaN	NaN	NaN	NaN	NaN	NaN	NaN	NaN	NaN	NaN	NaN	NaN	NaN	NaN	NaN	NaN	NaN	NaN	NaN	NaN	NaN	NaN	91.174	90.304
[truncated: 51 more columns]

## Sheet: P88400(GFP)_Pint
cell/Time (h)	0	0.5	1	1.5	2	2.5	3	3.5	4	4.5	5	5.5	6	6.5	7	7.5	8	8.5	9	9.5	10	10.5	11	11.5	12	12.5	13	13.5	14	14.5	15	15.5	16	16.5	17	17.5	18	18.5	19	19.5	20	20.5	21	21.5	22	22.5	23	23.5	24
1	NaN	NaN	NaN	NaN	NaN	NaN	NaN	NaN	NaN	NaN	NaN	NaN	NaN	NaN	NaN	NaN	NaN	NaN	NaN	NaN	NaN	NaN	NaN	131.216	NaN	NaN	NaN	NaN	NaN	NaN	NaN	NaN	NaN	NaN	NaN	NaN	NaN	NaN	NaN	NaN	NaN	134.729	137.974	138.453	138.578	137.63	138.906	136.333	138.312
2	NaN	NaN	NaN	NaN	NaN	NaN	NaN	NaN	NaN	NaN	NaN	NaN	NaN	117.856	116.755	NaN	NaN	NaN	NaN	NaN	NaN	NaN	NaN	NaN	NaN	NaN	NaN	NaN	NaN	NaN	NaN	NaN	NaN	NaN	NaN	NaN	NaN	NaN	NaN	NaN	NaN	141.726	142.056	142.379	142.105	142.903	143.75	142.129	143.798
3	NaN	NaN	NaN	NaN	NaN	NaN	NaN	NaN	NaN	NaN	NaN	NaN	NaN	NaN	NaN	NaN	NaN	NaN	NaN	NaN	NaN	NaN	NaN	NaN	NaN	NaN	NaN	NaN	NaN	NaN	NaN	NaN	NaN	NaN	NaN	NaN	NaN	NaN	NaN	131.816	133.162	171.008	165.388	164.289	165.95	161.496	161.116	164.62	168.19
4	NaN	NaN	NaN	NaN	NaN	NaN	NaN	NaN	NaN	NaN	NaN	NaN	NaN	NaN	NaN	NaN	NaN	NaN	NaN	NaN	NaN	NaN	NaN	NaN	NaN	NaN	NaN	NaN	NaN	NaN	NaN	NaN	NaN	NaN	NaN	NaN	NaN	NaN	NaN	146.912	156.297	136.292	136.979	141.167	139.927	136.542	139.396	139	140.833
5	NaN	NaN	NaN	NaN	NaN	NaN	NaN	NaN	NaN	NaN	NaN	NaN	NaN	NaN	NaN	NaN	NaN	NaN	NaN	NaN	NaN	NaN	NaN	NaN	NaN	137.582	137.398	139.596	NaN	NaN	NaN	NaN	NaN	NaN	NaN	NaN	NaN	NaN	NaN	NaN	NaN	128.667	129.345	129.429	129.214	129.226	130.94	131.107	136.75
6	NaN	NaN	NaN	NaN	NaN	NaN	NaN	NaN	NaN	NaN	NaN	NaN	NaN	NaN	NaN	NaN	NaN	NaN	NaN	NaN	NaN	NaN	NaN	NaN	NaN	130.938	129.857	130.582	NaN	NaN	NaN	NaN	NaN	NaN	NaN	NaN	NaN	NaN	NaN	NaN	NaN	139.75	140.989	143.739	141.727	139.284	136.614	136.784	136.102
7	NaN	NaN	NaN	NaN	NaN	NaN	NaN	NaN	NaN	NaN	NaN	NaN	NaN	NaN	NaN	NaN	116.475	120.646	121.655	123.684	124.626	125.52	125.022	NaN	NaN	NaN	NaN	NaN	NaN	NaN	NaN	NaN	NaN	NaN	NaN	NaN	NaN	NaN	NaN	NaN	NaN	158.026	167.293	174.362	174.767	164.129	166.871	179.741	180.379
8	NaN	NaN	NaN	NaN	NaN	NaN	NaN	NaN	NaN	NaN	NaN	NaN	NaN	NaN	NaN	NaN	NaN	NaN	NaN	NaN	NaN	NaN	NaN	NaN	NaN	NaN	NaN	NaN	NaN	NaN	NaN	NaN	NaN	NaN	NaN	NaN	NaN	NaN	NaN	137.507	138.917	152.814	152.767	156.512	155.012	157.477	157.116	154.977	154.361
9	NaN	NaN	NaN	NaN	NaN	NaN	NaN	NaN	NaN	NaN	NaN	NaN	NaN	NaN	NaN	NaN	NaN	NaN	NaN	NaN	NaN	NaN	136.473	NaN	NaN	NaN	NaN	NaN	NaN	NaN	NaN	NaN	NaN	NaN	NaN	NaN	NaN	NaN	NaN	NaN	NaN	143.625	142.575	145.05	144.213	142.637	142.5	144.075	142.588
10	NaN	NaN	NaN	NaN	NaN	NaN	NaN	NaN	NaN	NaN	NaN	NaN	NaN	NaN	NaN	NaN	119.856	126.056	NaN	NaN	NaN	NaN	NaN	NaN	NaN	NaN	NaN	NaN	NaN	NaN	NaN	NaN	NaN	NaN	NaN	NaN	NaN	NaN	NaN	NaN	NaN	142.812	142.438	142.588	146.213	145.825	144.613	146.463	147.188
11	NaN	NaN	NaN	NaN	NaN	NaN	NaN	NaN	NaN	NaN	NaN	NaN	NaN	NaN	NaN	NaN	NaN	NaN	NaN	NaN	NaN	NaN	NaN	NaN	NaN	NaN	NaN	NaN	NaN	NaN	NaN	NaN	NaN	134.526	NaN	NaN	NaN	NaN	NaN	NaN	NaN	132.853	131.549	131.873	131.127	134.49	133.323	133.088	132.971
12	NaN	NaN	NaN	NaN	NaN	NaN	NaN	NaN	NaN	NaN	NaN	NaN	NaN	NaN	NaN	NaN	NaN	NaN	NaN	NaN	NaN	NaN	NaN	137.363	NaN	NaN	NaN	NaN	NaN	NaN	NaN	NaN	NaN	NaN	NaN	NaN	NaN	NaN	NaN	NaN	NaN	143.529	145.794	147.137	147.088	142.431	144.098	144.196	144.902
13	NaN	NaN	NaN	NaN	NaN	NaN	NaN	NaN	NaN	NaN	NaN	NaN	NaN	NaN	NaN	NaN	NaN	NaN	NaN	130.267	NaN	NaN	NaN	NaN	NaN	NaN	NaN	NaN	NaN	NaN	NaN	NaN	NaN	NaN	NaN	NaN	NaN	NaN	NaN	NaN	NaN	137.19	140.571	138.798	135.798	131.071	132.81	134.583	135.643
14	NaN	NaN	NaN	NaN	NaN	NaN	NaN	NaN	NaN	NaN	NaN	NaN	NaN	NaN	NaN	NaN	NaN	NaN	NaN	NaN	NaN	NaN	NaN	132.561	NaN	NaN	NaN	NaN	NaN	NaN	NaN	NaN	NaN	NaN	NaN	NaN	NaN	NaN	NaN	NaN	NaN	137.226	139.078	139.774	139.765	138.186	139.206	139.245	140.696
15	NaN	NaN	NaN	NaN	NaN	NaN	NaN	NaN	NaN	NaN	NaN	NaN	NaN	NaN	NaN	NaN	117.099	120.394	129.134	NaN	NaN	NaN	NaN	NaN	NaN	NaN	NaN	NaN	NaN	NaN	NaN	NaN	NaN	NaN	NaN	NaN	NaN	NaN	NaN	NaN	NaN	129.254	127.861	129.451	129.672	133.787	134.467	133.025	132.664
16	NaN	NaN	NaN	NaN	NaN	NaN	NaN	NaN	NaN	NaN	NaN	NaN	NaN	NaN	NaN	NaN	NaN	124.378	128.398	128.687	NaN	NaN	NaN	NaN	NaN	NaN	NaN	NaN	NaN	NaN	NaN	NaN	NaN	NaN	NaN	NaN	NaN	NaN	NaN	NaN	NaN	141.598	140.226	141.756	141.067	142.829	144.774	141.896	143.622
17	NaN	NaN	NaN	NaN	NaN	NaN	NaN	NaN	NaN	NaN	NaN	NaN	NaN	NaN	NaN	NaN	NaN	NaN	NaN	NaN	NaN	NaN	NaN	NaN	NaN	NaN	NaN	NaN	NaN	NaN	NaN	NaN	NaN	NaN	NaN	NaN	NaN	NaN	NaN	145.673	144.862	139.898	136.48	137.633	134.235	135.347	135.541	136.837	135.929
18	NaN	NaN	NaN	NaN	NaN	NaN	NaN	NaN	NaN	NaN	NaN	NaN	NaN	NaN	NaN	NaN	NaN	NaN	NaN	NaN	NaN	NaN	NaN	NaN	NaN	NaN	NaN	NaN	NaN	NaN	NaN	NaN	NaN	NaN	NaN	NaN	NaN	NaN	NaN	128.704	128.964	138.33	138.812	139.268	137.804	138.161	137.786	140.589	140.036
19	NaN	NaN	NaN	NaN	NaN	NaN	NaN	NaN	NaN	NaN	NaN	NaN	NaN	NaN	NaN	NaN	NaN	NaN	NaN	NaN	NaN	NaN	139.568	144.663	148.174	149.011	148.277	154.407	154.204	157.176	159.843	157.378	161.433	161.226	162.306	163.355	164.377	163.128	166.172	160.904	161.043	122.235	121.875	122.823	126.529	131.088	129.073	129.191	126.978
20	NaN	NaN	NaN	NaN	NaN	NaN	NaN	NaN	NaN	NaN	NaN	NaN	NaN	NaN	118.937	120.955	122.57	NaN	NaN	NaN	NaN	NaN	NaN	NaN	NaN	NaN	NaN	NaN	NaN	NaN	NaN	NaN	NaN	NaN	NaN	NaN	NaN	NaN	NaN	NaN	NaN	138.938	138.177	140.604	141.042	141.156	138.927	140.198	140.635
21	NaN	NaN	NaN	NaN	NaN	NaN	NaN	NaN	113.69	115.527	116.39	119.337	119.918	118.825	119.203	120.702	122.57	130.004	131.483	132.679	132	133.765	134.855	NaN	NaN	NaN	NaN	NaN	NaN	NaN	NaN	NaN	NaN	NaN	NaN	NaN	NaN	NaN	NaN	NaN	NaN	141.301	140.5	141.623	145.527	147.445	144.041	145.062	144.37
22	NaN	NaN	NaN	NaN	NaN	NaN	NaN	NaN	NaN	NaN	NaN	NaN	NaN	NaN	NaN	NaN	121.11	129.64	135.222	135.425	135.64	136.69	137.564	138.672	138.597	138.21	140.259	141.026	140.344	141.831	143.058	144.291	144.605	146.517	146.155	146.413	149.124	148.586	148.669	NaN	NaN	147.145	147.073	147.742	151.935	151.952	150.798	152.444	151.411
23	NaN	NaN	NaN	NaN	NaN	NaN	NaN	NaN	NaN	NaN	NaN	NaN	NaN	NaN	NaN	NaN	NaN	NaN	NaN	NaN	NaN	NaN	NaN	NaN	NaN	NaN	NaN	NaN	NaN	NaN	NaN	NaN	NaN	NaN	NaN	155.385	157.688	NaN	NaN	NaN	NaN	132.333	132.931	133.465	135.507	128.639	130.271	132.979	132.167
24	NaN	NaN	NaN	NaN	NaN	NaN	NaN	NaN	NaN	NaN	115.05	114.89	NaN	NaN	NaN	NaN	NaN	NaN	NaN	NaN	NaN	NaN	NaN	NaN	NaN	NaN	NaN	NaN	NaN	NaN	NaN	NaN	NaN	NaN	NaN	NaN	NaN	NaN	NaN	NaN	NaN	141.062	139.788	140.534	140.767	140.404	142.014	142.507	141.685
25	NaN	NaN	NaN	NaN	NaN	NaN	NaN	NaN	NaN	NaN	NaN	NaN	116.673	114.047	113.469	114.782	114.819	118.75	122.596	NaN	NaN	NaN	NaN	NaN	NaN	NaN	NaN	NaN	NaN	NaN	NaN	NaN	NaN	NaN	NaN	NaN	NaN	NaN	NaN	NaN	NaN	134.771	132.74	137.823	139.448	139.167	139.781	139.458	137.865
26	NaN	NaN	NaN	NaN	NaN	NaN	NaN	NaN	NaN	NaN	NaN	NaN	NaN	NaN	NaN	NaN	NaN	NaN	132.151	NaN	NaN	NaN	NaN	NaN	NaN	NaN	NaN	NaN	NaN	NaN	NaN	NaN	NaN	NaN	NaN	NaN	NaN	NaN	NaN	NaN	NaN	133.348	134.036	136.33	133	126.866	126.321	130.268	127.661
27	NaN	NaN	NaN	NaN	NaN	NaN	NaN	NaN	NaN	NaN	NaN	NaN	NaN	NaN	NaN	NaN	NaN	NaN	NaN	NaN	NaN	NaN	NaN	NaN	NaN	NaN	NaN	NaN	NaN	NaN	NaN	130.613	133.287	NaN	NaN	NaN	NaN	NaN	NaN	NaN	NaN	130.185	127.75	132.831	135.234	140.387	142.056	147.097	149.202
28	NaN	NaN	NaN	NaN	NaN	NaN	NaN	NaN	NaN	NaN	NaN	NaN	NaN	NaN	NaN	NaN	NaN	NaN	NaN	NaN	NaN	NaN	NaN	NaN	NaN	NaN	NaN	NaN	NaN	NaN	NaN	139.785	140.599	139.601	142.161	143.295	143.507	143.685	145.091	NaN	NaN	127.831	125.507	126.64	133.471	135.809	141.184	146.441	150.978
29	NaN	NaN	NaN	NaN	NaN	NaN	NaN	NaN	NaN	NaN	NaN	NaN	NaN	NaN	NaN	NaN	NaN	NaN	NaN	NaN	NaN	NaN	NaN	NaN	NaN	NaN	NaN	NaN	NaN	NaN	139.848	142.73	144.346	148.559	NaN	NaN	NaN	NaN	NaN	NaN	NaN	134.779	136.179	137.25	137.2	136.093	136.05	135.686	139.757
30	NaN	NaN	NaN	NaN	NaN	NaN	NaN	NaN	NaN	NaN	NaN	NaN	NaN	NaN	NaN	NaN	NaN	NaN	NaN	NaN	NaN	NaN	NaN	NaN	129.642	127.96	129.343	130.759	132.541	132.98	132.609	135.164	134.987	133.755	136.191	136.064	136.917	136.669	138.186	NaN	NaN	138.62	139.95	141.653	141.554	137.851	139.182	142.546	139.967
31	NaN	NaN	NaN	NaN	NaN	NaN	NaN	NaN	NaN	NaN	NaN	NaN	NaN	NaN	NaN	NaN	NaN	NaN	NaN	NaN	NaN	NaN	NaN	NaN	NaN	NaN	137.871	137.814	138.788	138.252	139.133	140.453	141.721	141.191	143.692	141.94	144.6	143.097	143.739	143.447	142.901	145.476	145.798	148.169	148.145	147.508	147.177	147.637	147.476
32	NaN	NaN	NaN	NaN	NaN	NaN	NaN	NaN	NaN	NaN	NaN	NaN	NaN	NaN	NaN	NaN	NaN	NaN	NaN	NaN	126.665	127.459	128.29	128.541	128.115	129.556	129.157	130.572	131.672	133.26	133.791	132.389	NaN	NaN	NaN	NaN	NaN	NaN	NaN	NaN	NaN	146.39	143.86	144.419	146.647	145.757	146.331	147.603	148.39
33	NaN	NaN	NaN	NaN	NaN	NaN	NaN	NaN	NaN	NaN	NaN	NaN	NaN	NaN	NaN	NaN	NaN	NaN	NaN	NaN	NaN	NaN	NaN	NaN	NaN	NaN	NaN	NaN	NaN	NaN	NaN	142.46	144.091	144.481	NaN	NaN	NaN	NaN	NaN	NaN	NaN	146.27	144.056	148.652	149.753	152.236	151.685	156.888	157.786
34	NaN	NaN	NaN	NaN	NaN	NaN	NaN	NaN	NaN	NaN	NaN	NaN	NaN	NaN	NaN	NaN	NaN	NaN	133.048	NaN	NaN	NaN	NaN	NaN	NaN	NaN	NaN	NaN	NaN	NaN	NaN	NaN	NaN	NaN	NaN	NaN	NaN	NaN	NaN	NaN	NaN	149.294	149.081	147.61	148.677	152.728	153.36	150.662	153.007
35	NaN	NaN	NaN	NaN	NaN	NaN	NaN	NaN	NaN	NaN	NaN	NaN	NaN	NaN	NaN	NaN	NaN	NaN	NaN	NaN	NaN	NaN	NaN	NaN	NaN	NaN	NaN	NaN	NaN	NaN	NaN	147.012	NaN	NaN	NaN	NaN	NaN	NaN	NaN	NaN	NaN	147.24	146.785	145.038	145.494	142.861	142.886	146.81	150.468
36	NaN	NaN	NaN	NaN	NaN	NaN	NaN	NaN	NaN	NaN	NaN	NaN	NaN	NaN	NaN	117.513	120.513	127.558	131.6	129.96	131.354	134.08	133.043	135.934	133.875	134.507	135.895	136.069	136.711	136.371	137.948	136.74	139.327	138.757	139.936	138.868	140.711	140.736	138.774	138.463	138.33	144.922	146.375	146.938	145.609	146.289	145.703	145.203	143.508
37	NaN	NaN	NaN	NaN	NaN	NaN	NaN	NaN	NaN	NaN	NaN	NaN	NaN	NaN	NaN	NaN	NaN	NaN	NaN	NaN	NaN	NaN	134.121	137.296	136.147	135.532	138.223	137.181	139.12	NaN	NaN	NaN	NaN	NaN	NaN	NaN	NaN	NaN	NaN	NaN	NaN	139.844	142.396	144.219	146.333	143.448	144.771	146.073	145.854
38	NaN	NaN	NaN	NaN	NaN	NaN	NaN	NaN	NaN	NaN	NaN	NaN	NaN	NaN	NaN	NaN	NaN	NaN	NaN	NaN	NaN	NaN	NaN	NaN	NaN	NaN	NaN	NaN	NaN	135.455	142.438	141.117	145.737	148.942	148.56	147.173	150.441	151.727	150.32	NaN	NaN	144.957	145.061	146.957	148.948	146.844	151.826	151.383	150.661
39	NaN	NaN	NaN	NaN	NaN	NaN	NaN	NaN	NaN	NaN	NaN	NaN	NaN	NaN	NaN	NaN	NaN	NaN	NaN	NaN	NaN	NaN	NaN	NaN	NaN	NaN	NaN	NaN	NaN	NaN	NaN	NaN	NaN	134.526	NaN	NaN	NaN	NaN	NaN	NaN	NaN	148.26	147.981	149.712	150.75	143.5	149.269	150.433	148.683
40	NaN	NaN	NaN	NaN	NaN	NaN	NaN	NaN	115.63	115.793	117.606	118.323	119.757	117.277	117.615	118.072	119.973	126.878	130.066	NaN	NaN	NaN	NaN	NaN	NaN	NaN	NaN	NaN	NaN	NaN	NaN	NaN	NaN	NaN	NaN	NaN	NaN	NaN	NaN	NaN	NaN	142.023	140.695	141.055	144.273	141.906	142.781	146.062	142.812
41	NaN	NaN	NaN	NaN	NaN	NaN	NaN	NaN	NaN	NaN	NaN	NaN	NaN	NaN	NaN	NaN	NaN	NaN	NaN	NaN	NaN	NaN	NaN	NaN	NaN	NaN	NaN	NaN	NaN	NaN	NaN	NaN	NaN	NaN	NaN	NaN	NaN	NaN	NaN	137.094	136.02	141.235	142.522	142	141.087	140.426	142.27	145.47	147.252
42	NaN	NaN	NaN	NaN	NaN	NaN	NaN	NaN	NaN	NaN	NaN	NaN	NaN	NaN	NaN	NaN	NaN	NaN	NaN	NaN	NaN	NaN	NaN	NaN	NaN	NaN	NaN	NaN	NaN	NaN	NaN	NaN	140.187	NaN	NaN	NaN	NaN	NaN	NaN	NaN	NaN	140.382	141.039	139.804	140.177	138.902	138.814	140.157	139.686
43	NaN	NaN	NaN	NaN	NaN	NaN	NaN	NaN	NaN	NaN	NaN	NaN	NaN	NaN	NaN	NaN	NaN	NaN	NaN	NaN	NaN	NaN	NaN	NaN	NaN	134.266	134.974	137.196	NaN	NaN	NaN	NaN	NaN	NaN	NaN	NaN	NaN	NaN	NaN	NaN	NaN	139.966	138.238	141.286	139.422	140.374	139.014	142.395	141.34
44	NaN	NaN	NaN	NaN	NaN	NaN	NaN	NaN	NaN	NaN	NaN	NaN	NaN	NaN	NaN	NaN	NaN	NaN	NaN	NaN	NaN	NaN	NaN	NaN	131.882	NaN	NaN	NaN	NaN	NaN	NaN	NaN	NaN	NaN	NaN	NaN	NaN	NaN	NaN	NaN	NaN	135.262	134.541	136.5	135.451	133.475	133.648	132.918	131.713
45	NaN	NaN	NaN	NaN	NaN	NaN	NaN	NaN	NaN	NaN	NaN	NaN	NaN	NaN	NaN	NaN	NaN	NaN	NaN	NaN	NaN	NaN	NaN	NaN	144.679	146.835	NaN	NaN	NaN	NaN	NaN	NaN	NaN	NaN	NaN	NaN	NaN	NaN	NaN	NaN	NaN	142.649	143.26	144.89	145.039	143.474	142.695	143.851	143.292
46	NaN	NaN	NaN	NaN	NaN	NaN	NaN	NaN	NaN	NaN	NaN	NaN	NaN	NaN	NaN	NaN	NaN	120.386	128.26	129.371	128.669	129.09	131.586	132.697	133.352	131.824	132.26	134.57	134.647	133.743	134.9	136.518	136.207	135.757	136.586	135.196	136.687	136.641	137.268	NaN	NaN	141.689	142.683	144.391	142.95	137.932	141.037	141.261	141.528
47	NaN	NaN	NaN	NaN	NaN	NaN	NaN	NaN	NaN	NaN	NaN	NaN	NaN	NaN	NaN	NaN	NaN	125.081	127.726	127.735	128.73	128.433	128.971	129.765	130.372	130.643	130.174	131.228	132.092	130.368	131.984	133.94	133.632	135.268	135.048	135.805	136.434	136.511	137.134	135.843	135.325	135.125	130.885	131.404	129.481	126.356	126.346	134.096	131.635
48	NaN	NaN	NaN	NaN	NaN	NaN	NaN	NaN	NaN	NaN	NaN	NaN	NaN	NaN	NaN	NaN	NaN	NaN	NaN	NaN	NaN	NaN	NaN	NaN	NaN	137.139	NaN	NaN	NaN	NaN	NaN	NaN	NaN	NaN	NaN	NaN	NaN	NaN	NaN	NaN	NaN	135.582	136.519	135.506	131.57	127.658	126.304	128.835	130.709
49	NaN	NaN	NaN	NaN	NaN	NaN	NaN	NaN	115.895	118.048	119.474	121.878	119.341	119.522	121.3	121.567	122.403	127.826	131.27	130.565	133.816	132.649	133.395	134.525	134.995	136.452	134.82	137.266	137.395	140.094	139.633	140.583	140.481	141.533	142.433	142.073	142.484	143.644	145.191	145.581	148.424	132.213	133.868	133.772	135.404	134.029	134.147	134.625	135.088
50	NaN	NaN	NaN	NaN	NaN	NaN	NaN	NaN	NaN	NaN	NaN	NaN	NaN	NaN	NaN	NaN	NaN	NaN	NaN	NaN	NaN	NaN	NaN	NaN	NaN	NaN	NaN	NaN	NaN	NaN	NaN	NaN	NaN	146.971	NaN	NaN	NaN	NaN	NaN	NaN	NaN	137.159	135.738	139.278	140	139.651	139.865	139.579	138.548
																																										151.383	154.526	154.353	151.286	147.519	150.331	151.947	150.474
																																										143.754	141.405	140.873	141.373	140.103	141.921	139.952	142.302
																																										133.922	132.513	133.122	132.696	132.487	133.556	135.835	133.713
																																										140.564	140.971	141.913	140.651	138.953	139.872	141.866	139.139
																																										141.698	147.5	151.413	152.468	149.976	152.873	156.786	160.365
																																										133.103	132.222	132.857	133.579	129.619	131.19	134.944	138.294
																																										135.771	137.586	135.25	132.721	129.836	131.193	132.464	134.629
																																										145.722	146.287	148.765	148.922	146.696	145.948	146.504	147.739
																																										145.5	144.062	145.421	144.722	147.352	144.989	146.938	145.671
																																										140.013	141.324	139.649	138.777	137.513	139.027	139.182	141.041
																																										140.338	138.795	138.113	139.947	136.437	138.609	138.709	138.907
																																										108.186	108.094	108.29	108.368	108.543	108.396	108.265	108.298
[truncated: 52 more columns]

## Sheet: P88400_Pint(mCHE)
cell/Time (h)	0	0.5	1	1.5	2	2.5	3	3.5	4	4.5	5	5.5	6	6.5	7	7.5	8	8.5	9	9.5	10	10.5	11	11.5	12	12.5	13	13.5	14	14.5	15	15.5	16	16.5	17	17.5	18	18.5	19	19.5	20	20.5	21	21.5	22	22.5	23	23.5	24
1	NaN	NaN	NaN	NaN	137.249	140.814	143.638	148.066	151.963	154.058	161.421	164.807	171.996	175.915	180.292	186.094	186.043	190.714	NaN	NaN	NaN	NaN	NaN	NaN	NaN	NaN	NaN	NaN	NaN	NaN	NaN	NaN	NaN	NaN	NaN	NaN	NaN	NaN	NaN	NaN	NaN	384.974	378.229	387.844	392.37	387.297	391.51	392.964	390.542
2	NaN	NaN	NaN	NaN	NaN	NaN	NaN	NaN	NaN	NaN	NaN	NaN	NaN	NaN	175.945	180.387	179.019	180.509	184.354	189.846	202.217	214.613	225.758	236.541	247.777	255.223	269.236	278.84	290.665	299.144	309.294	325.443	330.296	349.366	364.442	370.186	377.4	382.845	385.911	NaN	NaN	393.895	386.943	394.057	393.677	395.75	393.242	381.484	385.484
3	NaN	NaN	NaN	NaN	NaN	NaN	NaN	NaN	NaN	NaN	NaN	NaN	NaN	NaN	NaN	NaN	186.047	198.921	199.126	210.996	218.811	225.41	238.339	249.647	262.007	278.83	290.267	300.081	309.436	311.51	317.464	321.384	323.092	NaN	NaN	NaN	NaN	NaN	NaN	NaN	NaN	472.967	472.661	470.959	454.215	436.496	437.355	441.645	439.339
4	NaN	NaN	NaN	NaN	NaN	NaN	NaN	NaN	NaN	NaN	NaN	NaN	NaN	NaN	NaN	NaN	NaN	NaN	NaN	NaN	NaN	NaN	NaN	NaN	NaN	263.438	283.513	290.548	NaN	NaN	NaN	NaN	NaN	NaN	NaN	NaN	NaN	NaN	NaN	NaN	NaN	351.052	344.927	347.448	340.833	339.469	340.99	335.479	339.25
5	NaN	NaN	NaN	NaN	NaN	NaN	NaN	NaN	NaN	NaN	NaN	NaN	NaN	NaN	171.574	179.504	175.916	181.494	184.348	NaN	NaN	NaN	NaN	NaN	NaN	NaN	NaN	NaN	NaN	NaN	NaN	NaN	NaN	NaN	NaN	NaN	NaN	NaN	NaN	NaN	NaN	342.643	317.845	332.595	335.5	321.607	329.119	347.738	353.81
6	NaN	NaN	NaN	NaN	NaN	NaN	NaN	NaN	NaN	NaN	NaN	NaN	NaN	NaN	NaN	NaN	NaN	197.641	201.628	210.31	216.368	226.56	244.086	245.594	261.997	277.921	294.817	303.971	311.732	325.011	NaN	NaN	NaN	NaN	NaN	NaN	NaN	NaN	NaN	NaN	NaN	361.273	374.909	376.148	368.932	364.579	364.443	349.136	349.204
7	NaN	NaN	NaN	NaN	NaN	NaN	NaN	NaN	NaN	NaN	NaN	NaN	NaN	NaN	NaN	NaN	NaN	181.511	187.863	196	200.943	214.304	231.281	241.248	252.703	266.153	277.22	287.048	292.413	302.278	307.211	310.794	317.072	320.901	324.249	329.761	333.452	330.556	333.495	NaN	NaN	428.103	439.466	445.284	442.569	430.75	458.733	510.716	518.241
8	NaN	NaN	NaN	NaN	NaN	NaN	NaN	NaN	NaN	NaN	NaN	NaN	NaN	NaN	NaN	NaN	NaN	NaN	NaN	NaN	NaN	NaN	NaN	NaN	NaN	NaN	NaN	NaN	NaN	NaN	NaN	305.89	309.604	NaN	NaN	NaN	NaN	NaN	NaN	NaN	NaN	438.744	443.291	447.291	445.977	438.465	436.116	447	437.058
9	NaN	NaN	NaN	NaN	NaN	NaN	NaN	NaN	NaN	NaN	NaN	NaN	NaN	NaN	NaN	NaN	NaN	NaN	NaN	NaN	NaN	NaN	NaN	NaN	NaN	NaN	NaN	NaN	NaN	NaN	NaN	327.009	334.565	NaN	NaN	NaN	NaN	NaN	NaN	NaN	NaN	358.6	343.137	363.45	373.225	373.863	367.225	360.137	358.2
10	NaN	NaN	NaN	NaN	NaN	NaN	NaN	NaN	NaN	NaN	NaN	NaN	NaN	178.733	183.29	186.978	184.489	186.466	188.856	197.057	203.847	217.687	232.405	242.835	257.38	272.226	282.582	292.732	301.735	313.431	336.963	375.924	400.95	NaN	NaN	NaN	NaN	NaN	NaN	NaN	NaN	363.375	365.4	369.712	374.413	385.262	377.413	373.137	366.375
11	NaN	NaN	NaN	NaN	NaN	NaN	NaN	NaN	NaN	NaN	NaN	NaN	NaN	NaN	NaN	180.509	184.379	186.268	191.279	197.657	203.236	211.5	228.601	235.611	243.225	249.11	259.312	269.624	282.458	284.244	289.264	298.972	307.307	312.733	314.779	318.303	326.319	324.007	323.843	NaN	NaN	333.539	324.353	330.549	326.902	328.882	326.49	325.412	324.765
12	NaN	NaN	NaN	NaN	NaN	NaN	NaN	NaN	NaN	NaN	NaN	NaN	NaN	NaN	NaN	188.167	192.126	194.026	NaN	NaN	NaN	NaN	NaN	NaN	NaN	NaN	NaN	NaN	NaN	NaN	NaN	NaN	NaN	NaN	NaN	NaN	NaN	NaN	NaN	NaN	NaN	357.735	350.108	356.255	359.765	346.392	344.902	341.314	347.245
13	NaN	NaN	NaN	NaN	NaN	NaN	NaN	NaN	NaN	NaN	NaN	176.916	180.697	185.598	192.18	200.566	207.92	212.324	215.282	224.038	238.652	248.228	261.466	272.772	280.425	287.095	301.618	310.411	313.289	324.235	329.415	NaN	NaN	NaN	NaN	NaN	NaN	NaN	NaN	NaN	NaN	345.119	346.583	348.143	337.845	323.774	329.643	335.655	340.548
14	NaN	NaN	NaN	NaN	NaN	NaN	NaN	NaN	NaN	NaN	NaN	NaN	NaN	NaN	NaN	NaN	NaN	NaN	NaN	NaN	NaN	NaN	NaN	NaN	NaN	NaN	NaN	NaN	NaN	NaN	NaN	NaN	NaN	NaN	NaN	NaN	NaN	NaN	NaN	378.294	372.422	341.265	340.343	335.843	341.127	329.716	335.863	339.863	335.941
15	NaN	NaN	NaN	NaN	NaN	NaN	NaN	NaN	NaN	161.318	166.831	170.705	177.619	183.182	183.82	188.771	187.682	190.2	196.683	203.624	213.752	NaN	NaN	NaN	NaN	NaN	NaN	NaN	NaN	NaN	NaN	NaN	NaN	NaN	NaN	NaN	NaN	NaN	NaN	NaN	NaN	291.566	270.688	284.828	295.656	300.984	299.459	298.68	297.262
16	NaN	NaN	NaN	NaN	NaN	NaN	NaN	NaN	NaN	NaN	NaN	NaN	NaN	NaN	NaN	NaN	NaN	183.32	186.938	193.963	200.419	216.31	229.614	241.356	249.79	258.562	262.105	268.848	275.452	283.725	290.871	297.584	301.819	302.843	310.011	316.261	332.16	329.196	330.472	NaN	NaN	344.671	348.811	345.707	340.616	338.616	342.183	335.982	337.14
17	NaN	NaN	NaN	NaN	NaN	NaN	NaN	NaN	NaN	NaN	NaN	NaN	NaN	NaN	NaN	NaN	NaN	NaN	NaN	NaN	NaN	NaN	NaN	NaN	NaN	NaN	272.029	285.885	NaN	NaN	NaN	NaN	NaN	NaN	NaN	NaN	NaN	NaN	NaN	NaN	NaN	352.571	354.745	355.816	348.163	351.439	351.378	345.684	351.592
18	NaN	NaN	NaN	NaN	NaN	NaN	NaN	NaN	NaN	NaN	NaN	NaN	NaN	NaN	NaN	NaN	NaN	189.357	192.656	196.317	198.089	207.541	217.62	229.995	242.124	256.524	270.626	279.283	285.132	290.811	291.757	295.822	295.943	294.898	296.487	297.511	304.516	308.601	310.718	308.053	313.777	378.33	381.036	374.116	365.625	352.339	355.107	371.411	374.696
19	NaN	NaN	NaN	NaN	NaN	NaN	NaN	NaN	NaN	NaN	NaN	NaN	NaN	NaN	NaN	190.995	195.564	199.433	193.037	NaN	NaN	NaN	NaN	NaN	NaN	NaN	NaN	NaN	NaN	NaN	NaN	NaN	NaN	NaN	NaN	NaN	NaN	NaN	NaN	NaN	NaN	285.25	272.397	300.794	312.25	312.699	309.904	306.331	298.728
20	NaN	NaN	NaN	NaN	NaN	NaN	NaN	NaN	NaN	NaN	NaN	NaN	NaN	NaN	NaN	193.352	200.246	198.453	204.027	211.183	218.607	231.376	250.601	259.942	271.823	NaN	NaN	NaN	NaN	NaN	NaN	NaN	NaN	NaN	NaN	NaN	NaN	NaN	NaN	NaN	NaN	372.74	368.448	366.729	377.833	378.333	373.792	366.844	369.469
21	NaN	NaN	NaN	NaN	NaN	NaN	NaN	NaN	NaN	NaN	NaN	176.916	181.546	184.794	189.874	194.434	202.319	206.204	212.065	217.312	NaN	NaN	NaN	NaN	NaN	NaN	NaN	NaN	NaN	NaN	NaN	NaN	NaN	NaN	NaN	NaN	NaN	NaN	NaN	NaN	NaN	369.705	386.137	372.034	373.103	372.144	371.452	370.411	368.692
22	NaN	NaN	NaN	NaN	NaN	NaN	NaN	NaN	NaN	NaN	NaN	NaN	NaN	NaN	NaN	NaN	NaN	NaN	NaN	NaN	NaN	NaN	NaN	NaN	NaN	NaN	NaN	NaN	NaN	NaN	NaN	NaN	NaN	NaN	NaN	NaN	NaN	NaN	NaN	385.734	386.22	418.226	419.823	431.903	438.395	424.5	424.427	430.339	417.129
23	134.763	140.241	141.741	135.236	136.435	142.6	144.536	151.534	NaN	NaN	NaN	NaN	NaN	NaN	NaN	NaN	NaN	NaN	NaN	NaN	NaN	NaN	NaN	NaN	NaN	NaN	NaN	NaN	NaN	NaN	NaN	NaN	NaN	NaN	NaN	NaN	NaN	NaN	NaN	NaN	NaN	339.285	338.049	330.167	326.417	300.951	304.451	311.562	305.035
24	NaN	NaN	NaN	NaN	NaN	NaN	NaN	NaN	NaN	NaN	NaN	NaN	NaN	NaN	NaN	NaN	NaN	NaN	NaN	NaN	NaN	NaN	NaN	NaN	NaN	NaN	NaN	NaN	NaN	NaN	NaN	NaN	337.781	343.183	365.705	365.787	NaN	NaN	NaN	NaN	NaN	361.473	364.26	362.185	364.582	374.418	367.938	368.123	364.678
25	NaN	NaN	NaN	NaN	NaN	NaN	NaN	NaN	NaN	NaN	NaN	NaN	NaN	NaN	NaN	NaN	NaN	NaN	NaN	NaN	NaN	NaN	NaN	NaN	NaN	NaN	NaN	NaN	NaN	NaN	NaN	NaN	NaN	NaN	NaN	394.215	394.625	400.876	403.727	406.481	399.579	332.573	340.531	346.26	353.208	340.927	350.24	360.406	347.115
26	NaN	NaN	NaN	NaN	NaN	NaN	NaN	NaN	NaN	NaN	NaN	NaN	NaN	NaN	NaN	NaN	NaN	NaN	NaN	NaN	NaN	NaN	NaN	NaN	NaN	NaN	NaN	NaN	NaN	NaN	NaN	NaN	NaN	NaN	NaN	NaN	NaN	450.484	460.689	448.654	447.792	308.116	320.777	307.679	300.223	274.223	284.125	294.312	283.464
27	NaN	NaN	NaN	NaN	NaN	NaN	NaN	NaN	NaN	NaN	NaN	NaN	NaN	NaN	NaN	189.321	192.946	193.112	193.936	198.844	NaN	NaN	NaN	NaN	NaN	NaN	NaN	NaN	NaN	NaN	NaN	NaN	NaN	NaN	NaN	NaN	NaN	NaN	NaN	NaN	NaN	300.677	293.016	301.685	318.057	333.274	341.629	350.919	356.443
28	NaN	NaN	NaN	NaN	NaN	NaN	NaN	NaN	NaN	NaN	NaN	NaN	NaN	NaN	NaN	NaN	NaN	NaN	NaN	NaN	NaN	NaN	NaN	222.705	NaN	NaN	NaN	NaN	NaN	NaN	NaN	NaN	NaN	NaN	NaN	NaN	NaN	NaN	NaN	NaN	NaN	292.603	273.647	289.993	305.706	312.213	328.926	349.919	368.618
29	NaN	NaN	NaN	NaN	NaN	NaN	NaN	NaN	NaN	NaN	NaN	NaN	NaN	NaN	NaN	NaN	186.631	188.201	192.198	195.725	209.091	222.06	234.201	255.141	276.718	296.931	308.809	314.972	NaN	NaN	NaN	NaN	NaN	NaN	NaN	NaN	NaN	NaN	NaN	NaN	NaN	352.621	351.271	346.336	338.543	324.779	331.507	342.057	343.514
30	NaN	NaN	NaN	NaN	NaN	NaN	NaN	NaN	NaN	NaN	NaN	NaN	NaN	NaN	NaN	NaN	NaN	NaN	NaN	NaN	NaN	224.519	234.625	250.756	262.163	279.892	291.939	300.073	311.476	325.238	328.733	339.34	348.017	358.146	366.167	368.939	380.045	386.579	400.2	391.584	391.754	400.736	387.14	393.207	376.207	355.603	362.579	374.372	364.248
31	NaN	NaN	NaN	NaN	NaN	NaN	NaN	NaN	NaN	NaN	NaN	NaN	NaN	NaN	NaN	NaN	191.737	196.356	198.632	203.268	210.54	222.223	233.19	241.144	252.073	270.6	279.716	286.711	302.136	328.448	NaN	NaN	NaN	NaN	NaN	NaN	NaN	NaN	NaN	NaN	NaN	412.75	418.952	413.347	409.323	405.161	407.427	407.04	406.193
32	NaN	NaN	NaN	NaN	NaN	NaN	NaN	NaN	NaN	NaN	NaN	NaN	NaN	NaN	NaN	NaN	NaN	NaN	NaN	NaN	NaN	NaN	NaN	NaN	NaN	NaN	NaN	NaN	NaN	NaN	NaN	NaN	NaN	NaN	NaN	NaN	NaN	NaN	NaN	349.462	338.872	386.676	388.382	389.478	392	385.103	386.309	390.926	385.037
33	NaN	NaN	NaN	NaN	NaN	NaN	NaN	NaN	NaN	NaN	NaN	NaN	NaN	NaN	199.424	203.159	205.298	208.343	212.413	214.442	222.346	232.837	246.414	257.317	266.139	282.481	NaN	NaN	NaN	NaN	NaN	NaN	NaN	NaN	NaN	NaN	NaN	NaN	NaN	NaN	NaN	423.348	412.067	421.135	434.674	425.202	436.663	450.214	450.236
34	134.763	140.241	141.741	135.236	139.354	141.176	144.526	149.838	152.284	157.17	160.591	164.03	167.165	171.058	179.319	184.599	188.012	190.268	192.926	196.396	201.293	215.507	226.45	236.516	249.975	266.945	275.534	291.32	292.63	300.653	328.344	NaN	NaN	NaN	NaN	NaN	NaN	NaN	NaN	NaN	NaN	392.265	401.978	395.596	389.243	389.162	389.897	383.574	399.404
35	NaN	NaN	NaN	NaN	NaN	NaN	NaN	NaN	NaN	NaN	NaN	NaN	NaN	182.457	183.28	185.853	187.954	193.682	197.098	207.637	NaN	NaN	NaN	NaN	NaN	NaN	NaN	NaN	NaN	NaN	NaN	NaN	NaN	NaN	NaN	NaN	NaN	NaN	NaN	NaN	NaN	392.19	391.734	381.468	384.266	378.81	379.962	374.519	383.886
36	NaN	NaN	NaN	NaN	NaN	NaN	NaN	NaN	NaN	NaN	NaN	NaN	NaN	NaN	NaN	NaN	NaN	207.777	207.266	218.358	222.11	236.796	251.341	263.944	279.984	293.832	304.687	317.158	NaN	NaN	NaN	NaN	NaN	NaN	NaN	NaN	NaN	NaN	NaN	NaN	NaN	383.938	386.578	386.922	379.789	373.805	375.258	364.414	359.047
37	NaN	NaN	NaN	NaN	NaN	NaN	NaN	NaN	NaN	NaN	NaN	NaN	NaN	NaN	NaN	NaN	NaN	NaN	NaN	NaN	NaN	NaN	NaN	NaN	NaN	NaN	NaN	NaN	NaN	NaN	NaN	NaN	NaN	NaN	NaN	NaN	NaN	NaN	418.429	NaN	NaN	401.573	391.969	392.542	386.469	369.76	375.292	377.469	378.042
38	NaN	NaN	NaN	NaN	NaN	NaN	NaN	NaN	NaN	NaN	NaN	NaN	NaN	NaN	NaN	NaN	NaN	NaN	182.88	181.767	190.091	200.175	211.926	225.902	238.898	253.246	265.341	283.589	286.487	292.667	300.154	309.886	320.017	328.962	336.798	337.812	344.897	344.22	343.613	NaN	NaN	419.304	399.452	407.591	417.217	419.522	411.504	414.391	413.696
39	NaN	NaN	NaN	NaN	NaN	NaN	NaN	NaN	NaN	NaN	NaN	NaN	170.67	176.55	180.928	187.242	188.599	192.065	191.832	197.047	203.911	209.8	219.986	231.614	236.294	245.047	244.534	251.054	261.929	276.383	289.952	301.731	310.723	323.448	329.879	334.9	338.479	344.19	343.06	319.093	314.271	405.885	412.654	406.712	389.029	379.74	377.308	385.404	384.163
40	NaN	NaN	NaN	NaN	NaN	NaN	NaN	NaN	NaN	NaN	NaN	NaN	NaN	185.284	188.301	192.751	194.154	194.051	199.037	205.765	214.693	NaN	NaN	NaN	NaN	NaN	NaN	NaN	NaN	NaN	NaN	NaN	NaN	NaN	NaN	NaN	NaN	NaN	NaN	NaN	NaN	387.742	383.492	388.086	382.195	368.289	371.18	377.156	374.383
41	NaN	NaN	NaN	NaN	NaN	NaN	NaN	NaN	NaN	NaN	NaN	NaN	176.121	177.878	177.925	178.411	185.4	187.892	189.344	194.955	202.68	215.466	230.486	237.057	250.82	261.99	276.313	283.319	292.28	305.821	311.559	320.143	322.694	325.49	325.923	331.681	338.479	334.034	343.944	337.652	338.529	362.757	366.539	355.122	349.391	348.443	360.078	365.565	382.565
42	NaN	NaN	NaN	NaN	NaN	NaN	NaN	NaN	NaN	NaN	NaN	NaN	NaN	NaN	NaN	NaN	NaN	NaN	NaN	NaN	NaN	NaN	NaN	NaN	NaN	283.223	296.102	306.255	329.777	344.115	335.138	NaN	NaN	NaN	NaN	NaN	NaN	NaN	NaN	NaN	NaN	351.745	350.314	352.882	350.226	341.304	344.598	350.049	351.431
43	NaN	NaN	NaN	NaN	NaN	NaN	NaN	NaN	NaN	NaN	167.285	168.806	175.013	176.391	178.458	182.29	190.105	190.789	198.23	204.216	210.666	216.816	232.188	244.404	258.862	268.618	284.426	292.315	297.238	308.55	310.006	314.199	322.132	321.875	328.942	332.438	339.902	335.933	337.116	339.484	343.988	369.878	359.204	369.912	364.973	354.34	356.51	353.313	353.299
44	NaN	NaN	NaN	NaN	NaN	NaN	NaN	NaN	NaN	NaN	NaN	NaN	NaN	NaN	NaN	NaN	NaN	NaN	NaN	NaN	NaN	NaN	NaN	NaN	NaN	278.043	319.241	NaN	NaN	NaN	NaN	NaN	NaN	NaN	NaN	NaN	NaN	NaN	NaN	NaN	NaN	332.754	321.688	343.951	338.213	339.41	337.213	333.836	329.016
45	NaN	NaN	NaN	NaN	NaN	NaN	NaN	NaN	NaN	NaN	NaN	NaN	NaN	NaN	NaN	NaN	NaN	NaN	NaN	NaN	NaN	NaN	NaN	231.91	NaN	NaN	NaN	NaN	NaN	NaN	NaN	NaN	NaN	NaN	NaN	NaN	NaN	NaN	NaN	NaN	NaN	373.117	367.013	374.546	379.467	393.591	385.929	378.39	379.519
46	NaN	NaN	NaN	NaN	NaN	NaN	NaN	NaN	NaN	NaN	NaN	NaN	NaN	NaN	NaN	183.538	186.536	186.901	188.62	NaN	NaN	NaN	NaN	NaN	NaN	NaN	NaN	NaN	NaN	NaN	NaN	NaN	NaN	NaN	NaN	NaN	NaN	NaN	NaN	NaN	NaN	384.689	376.068	376.944	372.062	356.87	358.373	357.075	353.366
47	NaN	NaN	NaN	NaN	NaN	NaN	NaN	NaN	NaN	NaN	NaN	NaN	NaN	NaN	NaN	NaN	NaN	200.669	206.567	208.468	212.168	217.852	228.701	235.938	247.687	260.537	272.341	285.344	291.96	NaN	NaN	NaN	NaN	NaN	NaN	NaN	NaN	NaN	NaN	NaN	NaN	359.144	340.885	338.596	325.885	300.952	308.952	331.471	330.26
48	NaN	NaN	NaN	NaN	NaN	NaN	NaN	NaN	NaN	NaN	NaN	NaN	NaN	NaN	NaN	NaN	NaN	197.632	198.344	NaN	NaN	NaN	NaN	NaN	NaN	NaN	NaN	NaN	NaN	NaN	NaN	NaN	NaN	NaN	NaN	NaN	NaN	NaN	NaN	NaN	NaN	339.987	342.57	329.76	316.734	289.405	301.228	306.57	305.987
49	NaN	NaN	NaN	NaN	NaN	NaN	NaN	NaN	NaN	NaN	NaN	NaN	NaN	NaN	NaN	NaN	NaN	197.657	205.924	214.884	223.578	232.951	253.215	264.202	278.909	290.859	299.453	309.547	318.259	325.563	329.052	334.981	336.557	344.286	347.037	351.093	361.166	358.172	359.776	349.503	347.349	325.985	314.603	329.103	332.375	342.309	331.346	322.272	320.691
50	NaN	NaN	NaN	NaN	NaN	NaN	NaN	NaN	NaN	NaN	NaN	NaN	NaN	NaN	NaN	NaN	NaN	200.669	206.567	211.136	218.218	226.679	236.931	242.108	248.47	258.15	270.823	NaN	NaN	NaN	NaN	NaN	NaN	NaN	NaN	NaN	NaN	NaN	NaN	NaN	NaN	393.81	370.349	388.127	388.516	383.627	371.286	377.294	373.905
																																										404.541	405.308	406.587	394.85	377.609	385.346	388.692	382.97
																																										335.079	331.278	338.976	336.278	327.302	337.913	340.04	337.984
																																										354.252	349.957	354.417	351.939	362.356	351.435	352.713	356.878
																																										397.75	398.721	396.808	388.209	383.936	381.82	381.645	380.802
																																										368.127	380.802	393.079	388.611	370.889	387.492	404.579	406.563
																																										292.206	287.119	282.587	280.778	272.976	272.357	274.508	278.96
																																										298.486	296.143	290.714	288.236	290.264	285.671	287.45	292.107
																																										397.73	404.678	408.4	399.356	386.904	390.939	391.617	373.287
																																										385.716	384.454	390.193	389.409	387.954	380.239	382.739	373.71
																																										345.993	351.439	348.554	351.135	353.669	355.486	347.108	347.216
																																										368.517	372.192	368.947	364.258	363.55	361.728	366.172	368.371
																																										209.466	209.878	210.915	212.453	212.973	214.308	214.471	215.578
[truncated: 52 more columns]

## Sheet: P81655_Pint(mCHE)
cell/Time (h)	0	0.5	1	1.5	2	2.5	3	3.5	4	4.5	5	5.5	6	6.5	7	7.5	8	8.5	9	9.5	10	10.5	11	11.5	12	12.5	13	13.5	14	14.5	15	15.5	16	16.5	17	17.5	18	18.5	19	19.5	20	20.5	21	21.5	22	22.5	23	23.5	24
1	NaN	NaN	NaN	NaN	NaN	NaN	NaN	NaN	NaN	37.1154	39.2	36.5938	36.9661	33.2346	33.3423	31.7823	32.2047	32.4865	34.1453	35.2231	38.1825	42.368	42.7604	46.3853	49.0106	44.413	46	45.5977	41.9192	41.33	38.2234	38.3837	36.3523	37.3011	35.2614	36.8866	34.8723	38.1556	42.798	51.2604	58.9888	66.7525	71.9894	67.8602	161.018	171.412	138.982	124.296	120.419
2	NaN	NaN	NaN	NaN	NaN	NaN	NaN	NaN	NaN	NaN	34.9101	34.4531	34.3945	34.2731	33.8636	31.8496	32.2845	33.2234	33.1106	32.8867	35.7286	37.2627	40.7429	42.5753	44.4293	43.4038	48.6	52.3226	54.7674	52.7972	53.1137	48.7883	46.5576	46.0189	41.6452	42.1343	38.8246	44.9167	55.8638	61.7928	71.9023	82.9367	93.1538	91.6333	93.7945	89.2163	81.9856	74.3781	71.4112
3	NaN	NaN	NaN	NaN	NaN	NaN	NaN	NaN	NaN	NaN	37.7763	33.5838	35.2637	33.3318	31.3802	32.9333	30.504	30.3443	32.0798	32.5078	38.0222	47.5	48.4867	55.1458	57.5693	55.2366	56.1339	50.4056	48.9701	52.4198	56.3869	71.637	74.3226	74.9236	73.2158	77.8963	70.125	67.2609	56.112	52.4496	50.8286	48.1752	43.0859	41.3358	40.4884	37.4803	37.5522	37.8085	35.2105
4	NaN	NaN	NaN	NaN	NaN	NaN	NaN	NaN	NaN	NaN	NaN	44.7153	43	38.3352	35.0309	33.7138	43.6308	41.6	47.9019	52.1079	70.6889	97.0189	121.954	130.56	100.009	NaN	NaN	NaN	NaN	NaN	NaN	NaN	NaN	NaN	NaN	NaN	NaN	NaN	NaN	NaN	NaN	NaN	NaN	NaN	NaN	NaN	NaN	NaN	NaN
5	NaN	NaN	NaN	NaN	NaN	NaN	NaN	NaN	NaN	NaN	NaN	36.2366	33	33.9705	31.0813	31.051	31.2752	30.0629	31.3514	31.4636	33.1863	37.9012	38.0971	42.7303	42.0368	42.5063	41.5122	40.1585	37.3647	37.3519	35.3807	34.0909	33.7665	32.4464	33.0886	38.8125	39.2516	49.7089	66.2357	75.3357	79.4727	73.087	71.9732	62.0968	61.478	58.0129	57.6419	54.3766	53.6667
6	NaN	NaN	NaN	NaN	NaN	NaN	NaN	NaN	NaN	NaN	NaN	NaN	38.4	36.0368	34.3913	30.7097	29.6667	31.328	32.2462	31.7357	37.3704	48.8905	55.4567	62.6884	60.8281	57.7698	55.8197	51.2213	49.7951	49.3304	45.625	46.5702	44.3782	42.3333	40.3333	40.7636	54.3443	66.9355	71.4957	74.1667	69.1961	76.5339	73.3136	61.6355	62.0091	53.1786	49.6058	46.5593	47.4158
7	NaN	NaN	NaN	NaN	NaN	NaN	NaN	NaN	NaN	NaN	NaN	NaN	NaN	32.1959	30.7624	30.4	29.807	29.2114	31.752	31.7308	38.8707	44.6069	53.2086	55.7143	57.2781	61.649	68.3742	77.9568	79.0764	112.061	176.071	267.462	334.676	335.826	323.189	302.137	282.533	220.006	197.05	162.308	137.6	113.864	98.4962	83.2624	79.4014	75.0942	70.6423	57.2988	NaN
8	NaN	NaN	NaN	NaN	NaN	NaN	NaN	NaN	NaN	NaN	NaN	NaN	NaN	35.9855	32.2081	31.327	30.3396	31.8889	33.8266	32.5111	35.6754	40.836	45.7627	50.2261	48.2009	47.4922	46.8937	45.7064	43.5197	43.7837	43.3756	41.3656	40.2	37.9737	36.4541	35.8158	36.4856	34.8443	35.7342	35.7398	36.5502	36.4252	37.3611	37.6209	37.6587	36.8098	33.767	33.9312	32.3144
9	NaN	NaN	NaN	NaN	NaN	NaN	NaN	NaN	NaN	NaN	NaN	NaN	NaN	NaN	31.4745	32.1079	30.0923	32.9274	33.4748	33.4926	37	44.6389	49.6541	54.0194	55.8633	50.1871	47.9933	NaN	NaN	NaN	NaN	NaN	NaN	NaN	NaN	NaN	NaN	NaN	NaN	NaN	NaN	NaN	NaN	NaN	NaN	NaN	NaN	NaN	NaN
10	NaN	NaN	NaN	NaN	NaN	NaN	NaN	NaN	NaN	NaN	NaN	NaN	NaN	NaN	31.5245	31.0176	30.7605	32.411	31.2733	33.9565	41.6359	58.0811	72.2275	75.1453	72.1304	70.8981	71.9834	66.2135	59.8291	60.4242	52.4872	48.6761	42.4211	42.5171	41.2308	39.0815	37.3978	36.1466	33.877	33.9947	33.3604	33.2513	32.6061	33.6486	33.8227	31.6311	31.3232	31.1053	30.2075
11	NaN	NaN	NaN	NaN	NaN	NaN	NaN	NaN	NaN	NaN	NaN	NaN	NaN	NaN	NaN	33.52	31.7143	33.8	34.5	34.25	38.7875	42.9697	43.5658	51.013	53.9859	49.5857	52.2237	50.1829	48.2763	46.1549	43.6111	41.5606	40.4839	38.0517	37.6232	37.1094	42.9286	55.5733	79.4474	104.458	150.722	177.04	196.62	185.515	63.4634	63.3441	58.8667	55.4944	54.0556
12	NaN	NaN	NaN	NaN	NaN	NaN	NaN	NaN	NaN	NaN	NaN	NaN	NaN	NaN	NaN	31.5064	31.4783	31.1118	33.0514	32.4571	38.1791	45.7011	49.8867	53.0439	54.2228	48.3116	46.101	42.9588	42.3077	42.1762	44.4057	40.9679	40.3073	38.6262	38.335	37.6392	37.6961	36.6513	36.2081	36.2121	36.919	36.0807	39.5467	40.2476	41.4048	42.436	46.3128	55.2676	56.1768
13	NaN	NaN	NaN	NaN	NaN	NaN	NaN	NaN	NaN	NaN	NaN	NaN	NaN	NaN	NaN	30.8862	30.048	30.2707	31.2532	31.589	35.7371	41.0675	43.1962	51.2038	46.3797	44.9149	43.9384	40.2424	39.4881	37.2188	36.2455	35.5438	34.5127	34.3086	32.8113	32.2532	33.3907	32.1156	31.2044	32.7872	33.2671	32.8284	35.0464	41.6107	39.8919	41.8511	40.7047	40.7784	38.7452
14	NaN	NaN	NaN	NaN	NaN	NaN	NaN	NaN	NaN	NaN	NaN	NaN	NaN	NaN	NaN	NaN	28.7007	29.7823	29.8289	29.8742	31.8953	34.142	37.9605	38.5665	41.0877	39.8855	37.5771	38.622	36.5	37.6802	35.7572	36.8333	36.0904	35.1279	33.5276	31.4759	33.0877	35.0123	32.681	33.7069	32.2593	32.0798	33.0839	38.1657	45	50.337	52.9059	56.5482	65.2321
15	NaN	NaN	NaN	NaN	NaN	NaN	NaN	NaN	NaN	NaN	NaN	NaN	NaN	NaN	NaN	NaN	30.6033	29.6429	31.7172	32.6	37.1353	39.9321	44.8052	47.1944	44.4639	42.5569	42.3145	45.8205	45.0679	44.0915	43.1975	40.537	41.5314	37.2414	37.4161	46.6623	63.6772	77.5685	90.6752	90.7013	91.8247	98.6842	89.2148	95.4231	106.829	127.579	133.355	134.91	134.757
16	NaN	NaN	NaN	NaN	NaN	NaN	NaN	NaN	NaN	NaN	NaN	NaN	NaN	NaN	NaN	NaN	NaN	NaN	38.1046	39.7007	45.141	61.0309	83.3765	92.8092	88.8851	78.2143	78.4177	72.125	66.4904	62.2368	57.3395	49.0368	47.6601	45.125	44.8931	44.0341	47.6242	44.1538	42.1258	43.537	35.814	35.7857	35.6	38.215	37.1117	35.4452	32.4702	34.0265	32.0248
17	NaN	NaN	NaN	NaN	NaN	NaN	NaN	NaN	NaN	NaN	NaN	NaN	NaN	NaN	NaN	NaN	NaN	NaN	41.4497	41.3595	48.8301	63.3373	80.3943	83.4682	82.8519	80.1517	76.2093	70.7901	70.0599	68.1564	58.2994	60.2378	55.4371	51.5152	50.7283	47.697	46.7933	45.226	41.7037	42.1656	38.1389	40.5181	41.522	42.8065	40.4529	40.5083	34.4395	35.9177	33.549
18	NaN	NaN	NaN	NaN	NaN	NaN	NaN	NaN	NaN	NaN	NaN	NaN	NaN	NaN	NaN	NaN	NaN	NaN	33.0959	31.7891	36.1266	41.5705	50.8322	53.1375	51.7031	53.1579	50.1918	49.1295	49.3179	44.5689	41.9141	43.9203	39.8261	38.0368	36.2133	37.029	37.5111	35.6552	34.6096	39.0662	46.6625	55.8981	73.462	96.3333	112.085	122.968	116.72	109.068	90.5143
19	NaN	NaN	NaN	NaN	NaN	NaN	NaN	NaN	NaN	NaN	NaN	NaN	NaN	NaN	NaN	NaN	NaN	NaN	NaN	32.1905	36.008	39.4015	47.163	49.1345	51.8485	48.25	46.4963	46.0584	45.2183	43.1103	45.5149	46.0368	48.1805	48.9113	47.3969	84.6486	NaN	NaN	NaN	NaN	NaN	NaN	NaN	NaN	NaN	NaN	NaN	NaN	NaN
20	NaN	NaN	NaN	NaN	NaN	NaN	NaN	NaN	NaN	NaN	NaN	NaN	NaN	NaN	NaN	NaN	NaN	NaN	NaN	32.9524	36.7849	41.7039	47	51.8056	49.9364	48.3859	51.5495	49.9827	51.1946	53.0914	58.6441	62.8636	64.7696	69.0761	68.3764	63.9946	61.1813	53.6441	NaN	NaN	NaN	NaN	NaN	NaN	NaN	NaN	NaN	NaN	NaN
21	NaN	NaN	NaN	NaN	NaN	NaN	NaN	NaN	NaN	NaN	NaN	NaN	NaN	NaN	NaN	NaN	NaN	NaN	NaN	NaN	39.6048	42.871	53.9355	62.8824	65.5	63.984	59.2797	54.605	59.9389	60.7731	58.5659	52.7317	45.9381	44.4646	41.7258	38.9653	37.7517	37.1711	35.5405	35.5625	36.0167	33.7541	37.175	37.6967	35.2397	35.823	33.1765	33.0625	32.0725
22	NaN	NaN	NaN	NaN	NaN	NaN	NaN	NaN	NaN	NaN	NaN	NaN	NaN	NaN	NaN	NaN	NaN	NaN	NaN	NaN	75.8571	101.455	127.889	102.51	473.796	553.518	606.865	NaN	NaN	NaN	NaN	NaN	NaN	NaN	NaN	NaN	NaN	NaN	NaN	NaN	NaN	NaN	NaN	NaN	NaN	NaN	NaN	NaN	NaN
23	NaN	NaN	NaN	NaN	NaN	NaN	NaN	NaN	NaN	NaN	NaN	NaN	NaN	NaN	NaN	NaN	NaN	NaN	NaN	NaN	NaN	36.9328	38.8514	42.3492	42.2319	42.8231	39.9624	38.619	37.8849	36.8483	36.0493	35.0845	35.458	35.2571	36.5902	39.4656	41.375	51.1618	226.664	249.602	231.048	191.573	169.4	136.558	121.258	105.964	109.991	101.87	83.3226
24	NaN	NaN	NaN	NaN	NaN	NaN	NaN	NaN	NaN	NaN	NaN	NaN	NaN	NaN	NaN	NaN	NaN	NaN	NaN	NaN	NaN	41.54	47.3488	50.4898	47.1509	47.3481	46.3951	42.7414	38.6735	37.7285	36.5688	36.8067	36.0073	34.1958	35.0972	32.961	33.2581	31.7902	30.2364	33.0435	37.2808	40.8681	61.7903	66.8071	70.6691	69.8792	70.7727	82.8615	79.5208
25	NaN	NaN	NaN	NaN	NaN	NaN	NaN	NaN	NaN	NaN	NaN	NaN	NaN	NaN	NaN	NaN	NaN	NaN	NaN	NaN	NaN	NaN	47.7846	51.6	53.0081	51.9664	55.4615	49.3233	51.6207	50.7923	48.72	49.8676	53.3971	62.7131	69.0909	74.9915	74.7607	75.1478	67.5902	96.1161	144.707	165.673	172.167	156.127	149.807	123.575	112.554	103.802	89.7458
26	NaN	NaN	NaN	NaN	NaN	NaN	NaN	NaN	NaN	NaN	NaN	NaN	NaN	NaN	NaN	NaN	NaN	NaN	NaN	NaN	NaN	NaN	49.5357	53.3917	60.0171	54.4628	55.8504	49.7752	47.275	45.7838	42.8487	37.3772	35.5565	35.4769	33.3058	33.6525	32.1353	30.9714	31.856	32.513	35.2707	34.1626	35.8257	34.8188	36.3833	35.2478	34.0439	33.8092	64.7642
27	NaN	NaN	NaN	NaN	NaN	NaN	NaN	NaN	NaN	NaN	NaN	NaN	NaN	NaN	NaN	NaN	NaN	NaN	NaN	NaN	NaN	NaN	36.8519	37.669	36.3862	35.3984	38.7584	37.2791	37.6419	36.8041	38.2119	35.1355	34.7518	34.8936	34.8281	35.4771	35.0993	37.3929	34.5909	35.2222	35.5778	34.9783	34.8088	32.6866	33.8261	31.6897	42.3488	53.8116	64.3308
28	NaN	NaN	NaN	NaN	NaN	NaN	NaN	NaN	NaN	NaN	NaN	NaN	NaN	NaN	NaN	NaN	NaN	NaN	NaN	NaN	NaN	NaN	51.6353	54.2208	53.8353	55	43.6915	39.93	40.5056	40.0594	41.0213	40.3895	37.94	39.011	38.3253	38.0795	41.1667	38.871	41.663	40.7561	40.5778	41.8021	41.0706	42.7582	41.2903	NaN	NaN	NaN	NaN
29	NaN	NaN	NaN	NaN	NaN	NaN	NaN	NaN	NaN	NaN	NaN	NaN	NaN	NaN	NaN	NaN	NaN	NaN	NaN	NaN	NaN	NaN	NaN	49.0507	45.4711	44.9618	47.5	45.2923	41.155	42.9054	42.9704	46.4857	44.2164	40.4593	40.7445	37.8409	38.875	36.5603	42.1929	62.7622	83.2426	109.52	112.504	114.379	121.949	127.956	143.098	145.152	139.955
30	NaN	NaN	NaN	NaN	NaN	NaN	NaN	NaN	NaN	NaN	NaN	NaN	NaN	NaN	NaN	NaN	NaN	NaN	NaN	NaN	NaN	NaN	NaN	48.6519	50.629	49.2098	48.8696	47.3411	49.7075	48.1579	44.704	43.7287	41.281	40.7886	37.5085	45.0893	61.932	87.6486	90.025	93.775	99.9823	91.3248	93.4746	91.9831	87.9746	85.7383	77.7568	69.1089	71.8596
31	NaN	NaN	NaN	NaN	NaN	NaN	NaN	NaN	NaN	NaN	NaN	NaN	NaN	NaN	NaN	NaN	NaN	NaN	NaN	NaN	NaN	NaN	NaN	49.9009	47.1552	47.0083	46.479	46.1552	44.4492	44.5038	40.3982	40.904	38.5635	37.6032	35.1395	35.8923	35.2542	33.1667	33.2778	33.0248	34.6885	34.3818	34.7818	33.1597	34.9213	34.4898	38.5667	49.6854	67.2766
32	NaN	NaN	NaN	NaN	NaN	NaN	NaN	NaN	NaN	NaN	NaN	NaN	NaN	NaN	NaN	NaN	NaN	NaN	NaN	NaN	NaN	NaN	NaN	47.875	44.9403	44.9149	42.1603	43.1069	40.0735	37.8712	40.5185	37.8824	37.4155	38.1419	37.7037	39.312	47.8561	55.1032	63.8227	61.7744	59.1151	55.1719	51.9848	47.9493	44.1654	40.3101	42.8359	39.5891	37.2602
33	NaN	NaN	NaN	NaN	NaN	NaN	NaN	NaN	NaN	NaN	NaN	NaN	NaN	NaN	NaN	NaN	NaN	NaN	NaN	NaN	NaN	NaN	NaN	45.4352	45.3388	43.7717	42.5317	39.093	40.3796	37.8807	38.9426	36.9344	35.8889	35.5688	34.7969	33.5932	32.4016	32.6154	31.6532	34.6423	34.322	33.1681	33.3675	35.124	36.1951	36.3208	36.6281	37.156	37.4017
34	NaN	NaN	NaN	NaN	NaN	NaN	NaN	NaN	NaN	NaN	NaN	NaN	NaN	NaN	NaN	NaN	NaN	NaN	NaN	NaN	NaN	NaN	NaN	253	253.289	243.038	238.569	200.348	187.98	198	202.652	206.415	198.886	177.034	120.962	NaN	NaN	NaN	NaN	NaN	NaN	NaN	NaN	NaN	NaN	NaN	NaN	NaN	NaN
35	NaN	NaN	NaN	NaN	NaN	NaN	NaN	NaN	NaN	NaN	NaN	NaN	NaN	NaN	NaN	NaN	NaN	NaN	NaN	NaN	NaN	NaN	NaN	481.518	96.6696	152.882	116.846	106.091	NaN	NaN	NaN	NaN	NaN	NaN	NaN	NaN	NaN	NaN	NaN	NaN	NaN	NaN	NaN	NaN	NaN	NaN	NaN	NaN	NaN
36	NaN	NaN	NaN	NaN	NaN	NaN	NaN	NaN	NaN	NaN	NaN	NaN	NaN	NaN	NaN	NaN	NaN	NaN	NaN	NaN	NaN	NaN	NaN	50.3278	49.2205	47.3084	45.0922	44.4109	42.0074	39.8766	38.9795	36.8562	37.888	36.4638	36.3309	45.5455	92.0395	150.5	178.35	202.825	188.765	184.214	174.678	147.742	134.363	132.707	116.009	98.3509	98.4048
37	NaN	NaN	NaN	NaN	NaN	NaN	NaN	NaN	NaN	NaN	NaN	NaN	NaN	NaN	NaN	NaN	NaN	NaN	NaN	NaN	NaN	NaN	NaN	NaN	47.9032	47.5843	47.4681	47.2857	48.5978	45.5955	47.6951	49.7654	47.3034	42.1158	40.2658	39.5238	38.9351	38.1806	38.8615	35.9028	44.6026	44.2651	46.4881	48.1154	49.0385	46.2105	45.7049	44.1148	42.9672
38	NaN	NaN	NaN	NaN	NaN	NaN	NaN	NaN	NaN	NaN	NaN	NaN	NaN	NaN	NaN	NaN	NaN	NaN	NaN	NaN	NaN	NaN	NaN	NaN	48.4154	45.8	45.7246	45.6115	45.8321	44.4798	46.0709	39.5077	84.5895	113.439	146.696	51.4724	49.0438	37.2475	37.6466	39.6935	38.7752	37.7744	37.0492	35.6791	36.0391	34.3203	35.8113	33.2581	33.6391
39	NaN	NaN	NaN	NaN	NaN	NaN	NaN	NaN	NaN	NaN	NaN	NaN	NaN	NaN	NaN	NaN	NaN	NaN	NaN	NaN	NaN	NaN	NaN	NaN	61	78	82.9608	81.376	89.7379	86.4074	84.1042	76.9054	80.8529	35.1538	35.4186	34.0345	NaN	NaN	NaN	NaN	NaN	NaN	NaN	NaN	NaN	NaN	NaN	NaN	NaN
40	NaN	NaN	NaN	NaN	NaN	NaN	NaN	NaN	NaN	NaN	NaN	NaN	NaN	NaN	NaN	NaN	NaN	NaN	NaN	NaN	NaN	NaN	NaN	NaN	46.3818	47.9681	47.9655	48.9469	48.6058	50.9126	56.3739	65.1161	75.3628	76.7826	46.798	44.4948	43.56	42.2455	NaN	NaN	NaN	NaN	NaN	NaN	NaN	NaN	NaN	NaN	NaN
41	NaN	NaN	NaN	NaN	NaN	NaN	NaN	NaN	NaN	NaN	NaN	NaN	NaN	NaN	NaN	NaN	NaN	NaN	NaN	NaN	NaN	NaN	NaN	NaN	47.9	49.8926	49.8512	51.6891	55.2519	59.007	72.113	91.4923	109.331	109.583	105.512	94.25	87.7345	81.2793	65.8929	71.1606	60.9113	52.2422	52.6031	46.2154	45.525	41.0992	40.1811	39.1982	38.5798
42	NaN	NaN	NaN	NaN	NaN	NaN	NaN	NaN	NaN	NaN	NaN	NaN	NaN	NaN	NaN	NaN	NaN	NaN	NaN	NaN	NaN	NaN	NaN	NaN	42.1667	40.4926	40.4468	39.2578	37.9	37.1071	39.8651	39.0391	38.2794	36.063	36.7109	36.0588	38.2047	41.687	42.2481	46.791	57.7812	77.8661	80.5786	78.9037	83.0846	86.2698	87.3065	90.5	88.3983
43	NaN	NaN	NaN	NaN	NaN	NaN	NaN	NaN	NaN	NaN	NaN	NaN	NaN	NaN	NaN	NaN	NaN	NaN	NaN	NaN	NaN	NaN	NaN	NaN	NaN	57.1084	54.9728	49.6789	48.8849	46.8638	46.1762	46.4853	47.828	45.8187	43.657	39.1931	37.8441	37.8469	32.375	38.0112	39.5988	38.0337	41.6286	45.8846	48.484	54.1749	61.0924	58.3263	65.5429
44	NaN	NaN	NaN	NaN	NaN	NaN	NaN	NaN	NaN	NaN	NaN	NaN	NaN	NaN	NaN	NaN	NaN	NaN	NaN	NaN	NaN	NaN	NaN	NaN	NaN	116.967	110.01	111.419	95.9503	97.0201	87.6241	79.9864	81.0671	69.656	69.3929	63.7519	57.3515	52.4173	50.0289	43.8014	45.5749	43.6644	43.2667	43.5071	42.6403	40.0669	42.241	43.8014	43.5842
45	NaN	NaN	NaN	NaN	NaN	NaN	NaN	NaN	NaN	NaN	NaN	NaN	NaN	NaN	NaN	NaN	NaN	NaN	NaN	NaN	NaN	NaN	NaN	NaN	NaN	118.041	132.259	NaN	NaN	NaN	NaN	NaN	NaN	NaN	NaN	NaN	NaN	NaN	NaN	NaN	NaN	NaN	NaN	NaN	NaN	NaN	NaN	NaN	NaN
46	NaN	NaN	NaN	NaN	NaN	NaN	NaN	NaN	NaN	NaN	NaN	NaN	NaN	NaN	NaN	NaN	NaN	NaN	NaN	NaN	NaN	NaN	NaN	NaN	NaN	NaN	NaN	50.7891	49.4733	49.0074	48.9586	42.9615	40.3056	39.7556	41.2101	47.3388	48.8626	59.5276	69.6027	72.315	78.8295	75.5794	73.7109	79.5508	79.1591	NaN	NaN	NaN	NaN
47	NaN	NaN	NaN	NaN	NaN	NaN	NaN	NaN	NaN	NaN	NaN	NaN	NaN	NaN	NaN	NaN	NaN	NaN	NaN	NaN	NaN	NaN	NaN	NaN	NaN	NaN	NaN	53.8693	55.45	60.9241	59.6928	59.3113	58.5373	57.418	NaN	NaN	NaN	NaN	NaN	NaN	NaN	NaN	NaN	NaN	NaN	NaN	NaN	NaN	NaN
48	NaN	NaN	NaN	NaN	NaN	NaN	NaN	NaN	NaN	NaN	NaN	NaN	NaN	NaN	NaN	NaN	NaN	NaN	NaN	NaN	NaN	NaN	NaN	NaN	NaN	NaN	NaN	117.827	110.326	107.55	106.752	97.7124	93.2062	91.0979	NaN	NaN	NaN	NaN	NaN	NaN	NaN	NaN	NaN	NaN	NaN	NaN	NaN	NaN	NaN
49	NaN	NaN	NaN	NaN	NaN	NaN	NaN	NaN	NaN	NaN	NaN	NaN	NaN	NaN	NaN	NaN	NaN	NaN	NaN	NaN	NaN	NaN	NaN	NaN	NaN	NaN	NaN	NaN	49.5032	48.7321	46.2	44.0848	43.4852	43.2174	39.7329	39.9545	37.8562	37.9209	37.6292	39.2515	38.6182	38.4841	39.0289	37.6429	35.6369	32.9236	34.6524	32.6323	32.7134
50	NaN	NaN	NaN	NaN	NaN	NaN	NaN	NaN	NaN	NaN	NaN	NaN	NaN	NaN	NaN	NaN	NaN	NaN	NaN	NaN	NaN	NaN	NaN	NaN	NaN	NaN	NaN	NaN	44.669	43.042	40.6275	40.7736	39.7566	38.034	36.7357	37.4071	38.4362	38.7	37.3289	38.9851	38.471	38.9845	38.5227	34.9514	35.7852	33.5407	35.669	35.0217	34.7746
51	NaN	NaN	NaN	NaN	NaN	NaN	NaN	NaN	NaN	NaN	NaN	NaN	NaN	NaN	NaN	NaN	NaN	NaN	NaN	NaN	NaN	NaN	NaN	NaN	NaN	NaN	NaN	NaN	NaN	NaN	36.8125	33.437	35.6034	34.5556	36.0804	32.5321	34.7431	33.5321	34.3846	40.1736	52.3978	69.9633	78.9554	86.951	82.07	82.6545	75.301	78.7938	77.1176
52	NaN	NaN	NaN	NaN	NaN	NaN	NaN	NaN	NaN	NaN	NaN	NaN	NaN	NaN	NaN	NaN	NaN	NaN	NaN	NaN	NaN	NaN	NaN	NaN	NaN	NaN	NaN	NaN	NaN	NaN	42.7717	NaN	NaN	NaN	NaN	NaN	NaN	NaN	NaN	NaN	NaN	NaN	NaN	NaN	NaN	NaN	NaN	NaN	NaN
53	NaN	NaN	NaN	NaN	NaN	NaN	NaN	NaN	NaN	NaN	NaN	NaN	NaN	NaN	NaN	NaN	NaN	NaN	NaN	NaN	NaN	NaN	NaN	NaN	NaN	NaN	NaN	NaN	NaN	NaN	109.346	79.5341	77.1642	70.7778	64.8404	67.1339	NaN	NaN	NaN	NaN	NaN	NaN	NaN	NaN	NaN	NaN	NaN	NaN	NaN
54	NaN	NaN	NaN	NaN	NaN	NaN	NaN	NaN	NaN	NaN	NaN	NaN	NaN	NaN	NaN	NaN	NaN	NaN	NaN	NaN	NaN	NaN	NaN	NaN	NaN	NaN	NaN	NaN	NaN	NaN	61.0588	NaN	NaN	NaN	NaN	NaN	NaN	NaN	NaN	NaN	NaN	NaN	NaN	NaN	NaN	NaN	NaN	NaN	NaN
55	NaN	NaN	NaN	NaN	NaN	NaN	NaN	NaN	NaN	NaN	NaN	NaN	NaN	NaN	NaN	NaN	NaN	NaN	NaN	NaN	NaN	NaN	NaN	NaN	NaN	NaN	NaN	NaN	NaN	NaN	NaN	39.2556	38.5604	37.6211	45.7471	56.9677	68.2128	84.6234	73.4706	64.2041	57.8454	56.0213	53.2747	52.1848	55.0787	57.314	56.7955	60.0814	56
56	NaN	NaN	NaN	NaN	NaN	NaN	NaN	NaN	NaN	NaN	NaN	NaN	NaN	NaN	NaN	NaN	NaN	NaN	NaN	NaN	NaN	NaN	NaN	NaN	NaN	NaN	NaN	NaN	NaN	NaN	NaN	33.7143	36.7353	35.3333	36.797	35.9699	116.785	135.576	54.8537	58.4508	54.5	53.3821	49.6154	44.3016	43.8083	39.3226	40.7863	38.8992	37.4122
57	NaN	NaN	NaN	NaN	NaN	NaN	NaN	NaN	NaN	NaN	NaN	NaN	NaN	NaN	NaN	NaN	NaN	NaN	NaN	NaN	NaN	NaN	NaN	NaN	NaN	NaN	NaN	NaN	NaN	NaN	NaN	45.1111	47.2982	47.2	73.4483	65.1138	64.0263	58.5614	51.4651	52.8083	48.392	42.8115	40.1349	38.936	40.6589	38.886	38.1778	36.2493	NaN
58	NaN	NaN	NaN	NaN	NaN	NaN	NaN	NaN	NaN	NaN	NaN	NaN	NaN	NaN	NaN	NaN	NaN	NaN	NaN	NaN	NaN	NaN	NaN	NaN	NaN	NaN	NaN	NaN	NaN	NaN	NaN	NaN	43.7879	40.2835	39.8088	36.6623	40.0496	38.9459	44.0735	58.9008	67.7021	71.1667	77.7273	NaN	NaN	NaN	NaN	NaN	NaN
59	NaN	NaN	NaN	NaN	NaN	NaN	NaN	NaN	NaN	NaN	NaN	NaN	NaN	NaN	NaN	NaN	NaN	NaN	NaN	NaN	NaN	NaN	NaN	NaN	NaN	NaN	NaN	NaN	NaN	NaN	NaN	NaN	41.124	43.0217	44.4615	40.2552	41.2574	37.8651	41.6615	51.1304	58.2336	62.1884	62.7293	64.1631	70.8244	75.6269	82.2986	94.4672	93.224
60	NaN	NaN	NaN	NaN	NaN	NaN	NaN	NaN	NaN	NaN	NaN	NaN	NaN	NaN	NaN	NaN	NaN	NaN	NaN	NaN	NaN	NaN	NaN	NaN	NaN	NaN	NaN	NaN	NaN	NaN	NaN	NaN	49.669	59.127	70.4741	81.8808	39.2719	39.9778	43.4868	39.2596	39.1226	38.3925	34.7117	35.2252	35.2963	33.1636	33.8772	34.1698	35.3304
61	NaN	NaN	NaN	NaN	NaN	NaN	NaN	NaN	NaN	NaN	NaN	NaN	NaN	NaN	NaN	NaN	NaN	NaN	NaN	NaN	NaN	NaN	NaN	NaN	NaN	NaN	NaN	NaN	NaN	NaN	NaN	NaN	98.3333	NaN	NaN	NaN	NaN	NaN	NaN	NaN	NaN	NaN	NaN	NaN	NaN	NaN	NaN	NaN	NaN
62	NaN	NaN	NaN	NaN	NaN	NaN	NaN	NaN	NaN	NaN	NaN	NaN	NaN	NaN	NaN	NaN	NaN	NaN	NaN	NaN	NaN	NaN	NaN	NaN	NaN	NaN	NaN	NaN	NaN	NaN	NaN	NaN	NaN	36.8214	36.7805	37.14	37.9651	37.0178	38.6928	37.6	45.6849	58.2123	69.7516	83.1879	96.4114	104.012	87.1613	77.3356	59.1286
63	NaN	NaN	NaN	NaN	NaN	NaN	NaN	NaN	NaN	NaN	NaN	NaN	NaN	NaN	NaN	NaN	NaN	NaN	NaN	NaN	NaN	NaN	NaN	NaN	NaN	NaN	NaN	NaN	NaN	NaN	NaN	NaN	NaN	64.4833	71.1048	79.7434	70.9091	62.9727	63.8917	58.6121	57.213	52.4035	63.7117	73.1333	75.8649	79.6518	82.1455	78.5495	58.7207
64	NaN	NaN	NaN	NaN	NaN	NaN	NaN	NaN	NaN	NaN	NaN	NaN	NaN	NaN	NaN	NaN	NaN	NaN	NaN	NaN	NaN	NaN	NaN	NaN	NaN	NaN	NaN	NaN	NaN	NaN	NaN	NaN	NaN	44.3	40	42.8077	67.0611	63.34	41.5455	NaN	NaN	NaN	NaN	NaN	NaN	NaN	NaN	NaN	NaN
65	NaN	NaN	NaN	NaN	NaN	NaN	NaN	NaN	NaN	NaN	NaN	NaN	NaN	NaN	NaN	NaN	NaN	NaN	NaN	NaN	NaN	NaN	NaN	NaN	NaN	NaN	NaN	NaN	NaN	NaN	NaN	NaN	NaN	56.432	87.073	92.8899	68.7025	77.2143	94.8276	66.4468	62.2992	61.9779	57.4357	58.7862	NaN	NaN	NaN	NaN	NaN
66	NaN	NaN	NaN	NaN	NaN	NaN	NaN	NaN	NaN	NaN	NaN	NaN	NaN	NaN	NaN	NaN	NaN	NaN	NaN	NaN	NaN	NaN	NaN	NaN	NaN	NaN	NaN	NaN	NaN	NaN	NaN	NaN	NaN	41.9861	44.6027	50.6619	208.6	NaN	NaN	NaN	NaN	NaN	NaN	NaN	NaN	NaN	NaN	NaN	NaN
67	NaN	NaN	NaN	NaN	NaN	NaN	NaN	NaN	NaN	NaN	NaN	NaN	NaN	NaN	NaN	NaN	NaN	NaN	NaN	NaN	NaN	NaN	NaN	NaN	NaN	NaN	NaN	NaN	NaN	NaN	NaN	NaN	NaN	45.5235	47.3846	50.8219	59.7902	68.7254	71.0071	62.3333	59.3662	56.854	52.9627	49.3162	48.2695	43.9722	42.5938	41	37.5573
68	NaN	NaN	NaN	NaN	NaN	NaN	NaN	NaN	NaN	NaN	NaN	NaN	NaN	NaN	NaN	NaN	NaN	NaN	NaN	NaN	NaN	NaN	NaN	NaN	NaN	NaN	NaN	NaN	NaN	NaN	NaN	NaN	NaN	NaN	39.186	59.4881	77.7215	88.3333	83.4368	82.6774	83.8065	96.5114	100.221	107.506	105.208	107.411	100.284	93.3452	77.4471
69	NaN	NaN	NaN	NaN	NaN	NaN	NaN	NaN	NaN	NaN	NaN	NaN	NaN	NaN	NaN	NaN	NaN	NaN	NaN	NaN	NaN	NaN	NaN	NaN	NaN	NaN	NaN	NaN	NaN	NaN	NaN	NaN	NaN	NaN	35.038	34.2558	34.129	31.7333	40.7672	54.5203	67.2339	65.3833	80.8425	88.5271	90.4882	89.2672	75.848	72.7153	32.2966
70	NaN	NaN	NaN	NaN	NaN	NaN	NaN	NaN	NaN	NaN	NaN	NaN	NaN	NaN	NaN	NaN	NaN	NaN	NaN	NaN	NaN	NaN	NaN	NaN	NaN	NaN	NaN	NaN	NaN	NaN	NaN	NaN	NaN	NaN	NaN	40.4808	43.2339	40.4196	41.2768	37.5041	35.4806	35.1475	34.5128	34.4348	35.843	40.7281	54.625	58.7672	61.7586
71	NaN	NaN	NaN	NaN	NaN	NaN	NaN	NaN	NaN	NaN	NaN	NaN	NaN	NaN	NaN	NaN	NaN	NaN	NaN	NaN	NaN	NaN	NaN	NaN	NaN	NaN	NaN	NaN	NaN	NaN	NaN	NaN	NaN	NaN	NaN	142.002	149.903	123.719	125.677	100.526	91.4865	87.0196	90.428	86.1847	84.3734	79.4962	NaN	NaN	NaN
72	NaN	NaN	NaN	NaN	NaN	NaN	NaN	NaN	NaN	NaN	NaN	NaN	NaN	NaN	NaN	NaN	NaN	NaN	NaN	NaN	NaN	NaN	NaN	NaN	NaN	NaN	NaN	NaN	NaN	NaN	NaN	NaN	NaN	NaN	NaN	75.74	63.6676	60.5921	64.3563	59.4018	58.1269	56.6545	53.271	51.0101	50.0175	47.0705	NaN	NaN	NaN
73	NaN	NaN	NaN	NaN	NaN	NaN	NaN	NaN	NaN	NaN	NaN	NaN	NaN	NaN	NaN	NaN	NaN	NaN	NaN	NaN	NaN	NaN	NaN	NaN	NaN	NaN	NaN	NaN	NaN	NaN	NaN	NaN	NaN	NaN	NaN	37.8246	44.2192	90	NaN	NaN	NaN	NaN	NaN	NaN	NaN	NaN	NaN	NaN	NaN
74	NaN	NaN	NaN	NaN	NaN	NaN	NaN	NaN	NaN	NaN	NaN	NaN	NaN	NaN	NaN	NaN	NaN	NaN	NaN	NaN	NaN	NaN	NaN	NaN	NaN	NaN	NaN	NaN	NaN	NaN	NaN	NaN	NaN	NaN	NaN	50.4628	68.847	111.454	NaN	NaN	NaN	NaN	NaN	NaN	NaN	NaN	NaN	NaN	NaN
75	NaN	NaN	NaN	NaN	NaN	NaN	NaN	NaN	NaN	NaN	NaN	NaN	NaN	NaN	NaN	NaN	NaN	NaN	NaN	NaN	NaN	NaN	NaN	NaN	NaN	NaN	NaN	NaN	NaN	NaN	NaN	NaN	NaN	NaN	NaN	45.878	57.4524	76.0294	35.8147	NaN	NaN	NaN	NaN	NaN	NaN	NaN	NaN	NaN	NaN
76	NaN	NaN	NaN	NaN	NaN	NaN	NaN	NaN	NaN	NaN	NaN	NaN	NaN	NaN	NaN	NaN	NaN	NaN	NaN	NaN	NaN	NaN	NaN	NaN	NaN	NaN	NaN	NaN	NaN	NaN	NaN	NaN	NaN	NaN	NaN	NaN	97.3741	93.8754	NaN	NaN	NaN	NaN	NaN	NaN	NaN	NaN	NaN	NaN	NaN
77	NaN	NaN	NaN	NaN	NaN	NaN	NaN	NaN	NaN	NaN	NaN	NaN	NaN	NaN	NaN	NaN	NaN	NaN	NaN	NaN	NaN	NaN	NaN	NaN	NaN	NaN	NaN	NaN	NaN	NaN	NaN	NaN	NaN	NaN	NaN	NaN	35.2389	34.7928	35.0982	35.2681	35.4622	39.4576	41.6087	45.3571	53.529	48.6102	48.7787	48.3869	156.172
78	NaN	NaN	NaN	NaN	NaN	NaN	NaN	NaN	NaN	NaN	NaN	NaN	NaN	NaN	NaN	NaN	NaN	NaN	NaN	NaN	NaN	NaN	NaN	NaN	NaN	NaN	NaN	NaN	NaN	NaN	NaN	NaN	NaN	NaN	NaN	NaN	NaN	35.3357	50.084	71.4196	95.964	100.573	125.181	117.368	111.883	106.643	93.0148	87.9412	81.7672
79	NaN	NaN	NaN	NaN	NaN	NaN	NaN	NaN	NaN	NaN	NaN	NaN	NaN	NaN	NaN	NaN	NaN	NaN	NaN	NaN	NaN	NaN	NaN	NaN	NaN	NaN	NaN	NaN	NaN	NaN	NaN	NaN	NaN	NaN	NaN	NaN	NaN	36.9032	37.5615	39.2764	38.8649	41.7589	43.3934	54.5404	74.442	87.2266	76.6597	79.4667	76.6269
80	NaN	NaN	NaN	NaN	NaN	NaN	NaN	NaN	NaN	NaN	NaN	NaN	NaN	NaN	NaN	NaN	NaN	NaN	NaN	NaN	NaN	NaN	NaN	NaN	NaN	NaN	NaN	NaN	NaN	NaN	NaN	NaN	NaN	NaN	NaN	NaN	NaN	39.6444	38.0297	43.7607	60.6774	68.2101	76.3565	70.3559	73.4882	NaN	NaN	NaN	NaN
81	NaN	NaN	NaN	NaN	NaN	NaN	NaN	NaN	NaN	NaN	NaN	NaN	NaN	NaN	NaN	NaN	NaN	NaN	NaN	NaN	NaN	NaN	NaN	NaN	NaN	NaN	NaN	NaN	NaN	NaN	NaN	NaN	NaN	NaN	NaN	NaN	NaN	NaN	34.2	33.4592	35.3776	33.5773	32.2121	31.9474	33.233	31.7526	31.6875	33.513	31.76
82	NaN	NaN	NaN	NaN	NaN	NaN	NaN	NaN	NaN	NaN	NaN	NaN	NaN	NaN	NaN	NaN	NaN	NaN	NaN	NaN	NaN	NaN	NaN	NaN	NaN	NaN	NaN	NaN	NaN	NaN	NaN	NaN	NaN	NaN	NaN	NaN	NaN	NaN	57.2041	146.786	142.32	126.773	119.641	104.049	87.9364	82.6931	75.8667	67.3	63.2883
83	NaN	NaN	NaN	NaN	NaN	NaN	NaN	NaN	NaN	NaN	NaN	NaN	NaN	NaN	NaN	NaN	NaN	NaN	NaN	NaN	NaN	NaN	NaN	NaN	NaN	NaN	NaN	NaN	NaN	NaN	NaN	NaN	NaN	NaN	NaN	NaN	NaN	NaN	134.213	57.4161	55.9712	54.9758	53.5038	48.8862	46.768	42.0684	42.418	42.1855	37.9573
84	NaN	NaN	NaN	NaN	NaN	NaN	NaN	NaN	NaN	NaN	NaN	NaN	NaN	NaN	NaN	NaN	NaN	NaN	NaN	NaN	NaN	NaN	NaN	NaN	NaN	NaN	NaN	NaN	NaN	NaN	NaN	NaN	NaN	NaN	NaN	NaN	NaN	NaN	76.1913	86.2049	106.149	131.85	153.512	197.058	228.454	240.706	63.2443	53.7518	52.5603
85	NaN	NaN	NaN	NaN	NaN	NaN	NaN	NaN	NaN	NaN	NaN	NaN	NaN	NaN	NaN	NaN	NaN	NaN	NaN	NaN	NaN	NaN	NaN	NaN	NaN	NaN	NaN	NaN	NaN	NaN	NaN	NaN	NaN	NaN	NaN	NaN	NaN	NaN	152.318	NaN	NaN	NaN	NaN	NaN	NaN	NaN	NaN	NaN	NaN
86	NaN	NaN	NaN	NaN	NaN	NaN	NaN	NaN	NaN	NaN	NaN	NaN	NaN	NaN	NaN	NaN	NaN	NaN	NaN	NaN	NaN	NaN	NaN	NaN	NaN	NaN	NaN	NaN	NaN	NaN	NaN	NaN	NaN	NaN	NaN	NaN	NaN	NaN	36.6852	77.5082	71.5391	73.959	66.0583	NaN	NaN	NaN	NaN	NaN	NaN
87	NaN	NaN	NaN	NaN	NaN	NaN	NaN	NaN	NaN	NaN	NaN	NaN	NaN	NaN	NaN	NaN	NaN	NaN	NaN	NaN	NaN	NaN	NaN	NaN	NaN	NaN	NaN	NaN	NaN	NaN	NaN	NaN	NaN	NaN	NaN	NaN	NaN	NaN	NaN	34.1833	35.2059	42.0741	50.2524	62.6078	61.3276	65.33	62.0714	NaN	NaN
88	NaN	NaN	NaN	NaN	NaN	NaN	NaN	NaN	NaN	NaN	NaN	NaN	NaN	NaN	NaN	NaN	NaN	NaN	NaN	NaN	NaN	NaN	NaN	NaN	NaN	NaN	NaN	NaN	NaN	NaN	NaN	NaN	NaN	NaN	NaN	NaN	NaN	NaN	NaN	72.9316	72.4364	81.5664	81.8482	83.018	92.4107	43.4038	41.8899	40.8036	43.5
89	NaN	NaN	NaN	NaN	NaN	NaN	NaN	NaN	NaN	NaN	NaN	NaN	NaN	NaN	NaN	NaN	NaN	NaN	NaN	NaN	NaN	NaN	NaN	NaN	NaN	NaN	NaN	NaN	NaN	NaN	NaN	NaN	NaN	NaN	NaN	NaN	NaN	NaN	NaN	34.4655	34.728	35.8175	35.7417	36.8049	43.8534	86.4397	83.304	84.7931	83.807
90	NaN	NaN	NaN	NaN	NaN	NaN	NaN	NaN	NaN	NaN	NaN	NaN	NaN	NaN	NaN	NaN	NaN	NaN	NaN	NaN	NaN	NaN	NaN	NaN	NaN	NaN	NaN	NaN	NaN	NaN	NaN	NaN	NaN	NaN	NaN	NaN	NaN	NaN	NaN	75.6154	48.4228	49	46.3426	46.5662	46.8387	42.0654	NaN	NaN	NaN
91	NaN	NaN	NaN	NaN	NaN	NaN	NaN	NaN	NaN	NaN	NaN	NaN	NaN	NaN	NaN	NaN	NaN	NaN	NaN	NaN	NaN	NaN	NaN	NaN	NaN	NaN	NaN	NaN	NaN	NaN	NaN	NaN	NaN	NaN	NaN	NaN	NaN	NaN	NaN	NaN	44.1185	49.1761	51.0588	63.2381	70.9779	58.75	60.6694	51.2518	50.1603
92	NaN	NaN	NaN	NaN	NaN	NaN	NaN	NaN	NaN	NaN	NaN	NaN	NaN	NaN	NaN	NaN	NaN	NaN	NaN	NaN	NaN	NaN	NaN	NaN	NaN	NaN	NaN	NaN	NaN	NaN	NaN	NaN	NaN	NaN	NaN	NaN	NaN	NaN	NaN	NaN	42.4297	45.6328	51.3926	58.5827	72.0222	62.3179	NaN	NaN	NaN
93	NaN	NaN	NaN	NaN	NaN	NaN	NaN	NaN	NaN	NaN	NaN	NaN	NaN	NaN	NaN	NaN	NaN	NaN	NaN	NaN	NaN	NaN	NaN	NaN	NaN	NaN	NaN	NaN	NaN	NaN	NaN	NaN	NaN	NaN	NaN	NaN	NaN	NaN	NaN	NaN	89.9	84.5115	76.7615	64.1351	61.4274	43.9071	NaN	NaN	NaN
94	NaN	NaN	NaN	NaN	NaN	NaN	NaN	NaN	NaN	NaN	NaN	NaN	NaN	NaN	NaN	NaN	NaN	NaN	NaN	NaN	NaN	NaN	NaN	NaN	NaN	NaN	NaN	NaN	NaN	NaN	NaN	NaN	NaN	NaN	NaN	NaN	NaN	NaN	NaN	NaN	NaN	NaN	NaN	NaN	NaN	85.883	79.53	74.5766	94.7065
95	NaN	NaN	NaN	NaN	NaN	NaN	NaN	NaN	NaN	NaN	NaN	NaN	NaN	NaN	NaN	NaN	NaN	NaN	NaN	NaN	NaN	NaN	NaN	NaN	NaN	NaN	NaN	NaN	NaN	NaN	NaN	NaN	NaN	NaN	NaN	NaN	NaN	NaN	NaN	NaN	NaN	NaN	NaN	NaN	NaN	NaN	217.075	157.591	40.4872
96	NaN	NaN	NaN	NaN	NaN	NaN	NaN	NaN	NaN	NaN	NaN	NaN	NaN	NaN	NaN	NaN	NaN	NaN	NaN	NaN	NaN	NaN	NaN	NaN	NaN	NaN	NaN	NaN	NaN	NaN	NaN	NaN	NaN	NaN	NaN	NaN	NaN	NaN	NaN	NaN	NaN	NaN	NaN	NaN	NaN	NaN	78.3391	89.7778	79.7236
97	NaN	NaN	NaN	NaN	NaN	NaN	NaN	NaN	NaN	NaN	NaN	NaN	NaN	NaN	NaN	NaN	NaN	NaN	NaN	NaN	NaN	NaN	NaN	NaN	NaN	NaN	NaN	NaN	NaN	NaN	NaN	NaN	NaN	NaN	NaN	NaN	NaN	NaN	NaN	NaN	NaN	NaN	NaN	NaN	NaN	NaN	40.6225	36.5517	45.8037
98	NaN	NaN	NaN	NaN	NaN	NaN	NaN	NaN	NaN	NaN	NaN	NaN	NaN	NaN	NaN	NaN	NaN	NaN	NaN	NaN	NaN	NaN	NaN	NaN	NaN	NaN	NaN	NaN	NaN	NaN	NaN	NaN	NaN	NaN	NaN	NaN	NaN	NaN	NaN	NaN	NaN	NaN	NaN	NaN	NaN	NaN	NaN	42.2886	50.4186
99	NaN	NaN	NaN	NaN	NaN	NaN	NaN	NaN	NaN	NaN	NaN	NaN	NaN	NaN	NaN	NaN	NaN	NaN	NaN	NaN	NaN	NaN	NaN	NaN	NaN	NaN	NaN	NaN	NaN	NaN	NaN	NaN	NaN	NaN	NaN	NaN	NaN	NaN	NaN	NaN	NaN	NaN	NaN	NaN	NaN	NaN	NaN	NaN	58.381
100	NaN	NaN	NaN	NaN	NaN	NaN	NaN	NaN	NaN	NaN	NaN	NaN	NaN	NaN	NaN	NaN	NaN	NaN	NaN	NaN	NaN	NaN	NaN	NaN	NaN	NaN	NaN	NaN	NaN	NaN	NaN	NaN	NaN	NaN	NaN	NaN	NaN	NaN	NaN	NaN	NaN	NaN	NaN	NaN	NaN	NaN	NaN	NaN	50.8641
101	NaN	NaN	NaN	NaN	NaN	NaN	NaN	NaN	NaN	NaN	NaN	NaN	NaN	NaN	NaN	NaN	NaN	NaN	NaN	NaN	NaN	NaN	NaN	NaN	NaN	NaN	NaN	NaN	NaN	NaN	NaN	NaN	NaN	NaN	NaN	NaN	NaN	NaN	NaN	NaN	NaN	NaN	NaN	NaN	NaN	NaN	NaN	NaN	61.7763
102	NaN	NaN	NaN	NaN	NaN	NaN	NaN	NaN	NaN	NaN	NaN	NaN	NaN	NaN	NaN	NaN	NaN	NaN	NaN	NaN	NaN	NaN	NaN	NaN	NaN	NaN	NaN	NaN	NaN	NaN	NaN	NaN	NaN	NaN	NaN	NaN	NaN	NaN	NaN	NaN	NaN	NaN	NaN	NaN	NaN	NaN	NaN	NaN	NaN
103	NaN	NaN	NaN	NaN	NaN	NaN	NaN	NaN	NaN	NaN	NaN	NaN	NaN	NaN	NaN	NaN	NaN	NaN	NaN	NaN	NaN	NaN	NaN	NaN	NaN	NaN	NaN	NaN	NaN	NaN	NaN	NaN	NaN	NaN	NaN	NaN	NaN	NaN	NaN	NaN	NaN	NaN	NaN	NaN	NaN	NaN	NaN	NaN	NaN
104	NaN	NaN	NaN	NaN	NaN	NaN	NaN	NaN	NaN	NaN	NaN	NaN	NaN	NaN	NaN	NaN	NaN	NaN	NaN	NaN	NaN	NaN	NaN	NaN	NaN	NaN	NaN	NaN	NaN	NaN	NaN	NaN	NaN	NaN	NaN	NaN	NaN	NaN	NaN	NaN	NaN	NaN	NaN	NaN	NaN	NaN	NaN	NaN	NaN
105	NaN	NaN	NaN	NaN	NaN	NaN	NaN	NaN	NaN	NaN	NaN	NaN	NaN	NaN	NaN	NaN	NaN	NaN	NaN	NaN	NaN	NaN	NaN	NaN	NaN	NaN	NaN	NaN	NaN	NaN	NaN	NaN	NaN	NaN	NaN	NaN	NaN	NaN	NaN	NaN	NaN	NaN	NaN	NaN	NaN	NaN	NaN	NaN	NaN
[truncated: 51 more columns]

## Sheet: P81655(GFP)_Pint
cell/Time (h)	0	0.5	1	1.5	2	2.5	3	3.5	4	4.5	5	5.5	6	6.5	7	7.5	8	8.5	9	9.5	10	10.5	11	11.5	12	12.5	13	13.5	14	14.5	15	15.5	16	16.5	17	17.5	18	18.5	19	19.5	20	20.5	21	21.5	22	22.5	23	23.5	24
1	NaN	NaN	NaN	NaN	NaN	NaN	NaN	NaN	NaN	68.5385	61.9	69.5781	68.5254	66.7778	58.6126	46.1855	46.811	54.3297	72.8974	74.8099	74.8889	75.528	77	73.5688	75.234	74.5761	75.8687	77.7011	76.4949	77.09	79.2128	79.6395	77.1136	80.2043	80.7955	86.7629	89.5	90.9	93.6061	98.3958	99.2135	96.4653	97.117	94.8925	171.179	170.902	168.071	167.685	171.694
2	NaN	NaN	NaN	NaN	NaN	NaN	NaN	NaN	NaN	NaN	74.1798	67.3385	70.3716	66.6134	58.6198	48.1466	47.4871	57.4521	76.7281	82.1527	84.1952	83.1797	83.5929	84.7763	86.8195	87.6683	87.6619	87.5069	87.414	85.2547	85.0047	86.4865	85.1705	86.4245	92.8203	107.582	121.19	136.691	154.667	147.297	157.093	162.964	167.913	167.371	166.868	167.606	161.5	164.856	162.089
3	NaN	NaN	NaN	NaN	NaN	NaN	NaN	NaN	NaN	NaN	71.8553	73.6243	75.5604	70.4888	47.5372	42.7133	42.344	43.3689	81.8351	90.2031	90.0667	89.8681	91.3867	95.0625	97.8102	99.2824	100.016	105.958	108.381	108.847	107.35	113.578	115.476	113.257	110.173	111.748	111.562	112.696	110.328	108.31	106.157	106.745	103.914	101.445	100.271	99.8819	95.9104	95.2624	93.5038
4	NaN	NaN	NaN	NaN	NaN	NaN	NaN	NaN	NaN	NaN	NaN	101.389	98.5956	92.3901	75.6186	64.5088	153.079	142.698	164.354	179.01	188.111	189.42	205.653	203.807	184.989	NaN	NaN	NaN	NaN	NaN	NaN	NaN	NaN	NaN	NaN	NaN	NaN	NaN	NaN	NaN	NaN	NaN	NaN	NaN	NaN	NaN	NaN	NaN	NaN
5	NaN	NaN	NaN	NaN	NaN	NaN	NaN	NaN	NaN	NaN	NaN	73.7258	74.6807	70.5498	54.9937	44.3694	43.8658	46.3497	78.5338	91.2384	91.6894	89.814	90.6343	90.736	91.9387	93.5759	90.75	93.2439	94.5235	94.8889	92.9261	93.0606	90.6168	91.1905	99.8228	108.987	117.503	122.146	132.013	130.664	137.133	140.404	140.664	141.252	144.434	142.535	138.98	137.877	133.113
6	NaN	NaN	NaN	NaN	NaN	NaN	NaN	NaN	NaN	NaN	NaN	NaN	80.2364	77.4632	49.7826	47.1226	43.2889	44.736	88.5154	92.3071	95.1852	100.358	101.039	99.3261	101.594	102.206	103.984	103.041	102.861	101.122	101.589	100.377	98.0672	98.5766	98.3838	98.2091	98.2131	96.6774	96.3504	98.3889	94.6275	96.8729	94.1949	94.1495	93.7636	88.5446	87	88.4915	87.6238
7	NaN	NaN	NaN	NaN	NaN	NaN	NaN	NaN	NaN	NaN	NaN	NaN	NaN	68.9691	54.8177	46.5077	44.4737	46.3902	82.208	85.8769	89.4082	89.2069	90.1799	89.1753	93.6887	99.3179	102.344	115.417	123.049	137.347	137.994	138.231	145.061	140.795	142.588	137.087	135.75	132.77	127.294	126.165	123.752	119.807	120.09	116.206	116.437	110.746	108.08	97.9336	NaN
8	NaN	NaN	NaN	NaN	NaN	NaN	NaN	NaN	NaN	NaN	NaN	NaN	NaN	81.4348	56.6243	54.3396	50.5975	50.3007	91.3121	98.2444	109.508	112.138	98.25	93.1055	92.1682	97.3212	117.135	115.486	114.188	114.966	113.385	112.322	113.195	111.943	108.205	105.596	105.043	104.005	99.6036	100.179	98.1866	97.8738	95.7778	94.9905	94.6298	93.0098	90.6942	88.5	92.0258
9	NaN	NaN	NaN	NaN	NaN	NaN	NaN	NaN	NaN	NaN	NaN	NaN	NaN	NaN	54.1971	47.8705	49.3462	48.2984	90.8129	96.8382	100.906	104.639	104.327	110.626	111.036	115.394	112.953	NaN	NaN	NaN	NaN	NaN	NaN	NaN	NaN	NaN	NaN	NaN	NaN	NaN	NaN	NaN	NaN	NaN	NaN	NaN	NaN	NaN	NaN
10	NaN	NaN	NaN	NaN	NaN	NaN	NaN	NaN	NaN	NaN	NaN	NaN	NaN	NaN	56.7972	54.4176	52.7964	52.3681	92.2849	97.5435	97.9897	99.3568	101.757	103.827	104.875	103.427	105.812	106.083	107.734	106.657	105.308	104.399	104.278	101.727	104.224	102.033	99.8656	98.9529	96.7968	96.6915	95.2081	96.4051	94.0354	92.827	90.5045	90.9854	89.1111	89.3579	88.467
11	NaN	NaN	NaN	NaN	NaN	NaN	NaN	NaN	NaN	NaN	NaN	NaN	NaN	NaN	NaN	53.6	49.5102	54.8	83.8333	91.5357	91.9375	92.2424	88.75	88.2078	93.4225	95.6571	94.9737	93.1341	92.9737	93.2676	92.625	89.9848	96.9516	106.017	111.522	141.812	153.757	176.053	187.105	177.373	187	179.52	189.12	176.667	91.8659	90.7742	87.9889	89.7191	89.0444
12	NaN	NaN	NaN	NaN	NaN	NaN	NaN	NaN	NaN	NaN	NaN	NaN	NaN	NaN	NaN	45.4723	44.0435	48.5353	75.76	79.0857	79.8657	80.9783	80.1478	79.9298	82.6782	85.0151	86.726	86.2732	88.3231	86.9	87.7689	87.1468	85.7569	87.6729	85.4828	85.0155	86.5637	85.7795	81.797	81.6061	79.3429	79.4709	79.528	81.199	82.0619	90.0664	97.2154	99.6338	106.126
13	NaN	NaN	NaN	NaN	NaN	NaN	NaN	NaN	NaN	NaN	NaN	NaN	NaN	NaN	NaN	52.994	51.952	50.7594	91.9545	106.849	112.371	116.853	117.386	127.904	123.392	124.986	124.966	124.733	122.667	122.394	121.509	120.994	119.392	116.037	116.528	112.208	113.464	109.537	110.073	103.83	105.151	106.612	107.596	110.969	111.304	118.496	123.973	117.515	122.032
14	NaN	NaN	NaN	NaN	NaN	NaN	NaN	NaN	NaN	NaN	NaN	NaN	NaN	NaN	NaN	NaN	41.2721	48.7823	68.5724	70.8428	69.7558	73.213	72.678	74.4566	75.7193	75.9639	78.8514	79.0305	79.994	80.4709	81.6416	80.3111	78.9605	77.9826	78.411	81.1265	79.9006	77.2099	77.7791	73.6379	75.2037	73.6626	71.4	71.0884	71.2634	73.0924	75.0588	76.9157	77.7262
15	NaN	NaN	NaN	NaN	NaN	NaN	NaN	NaN	NaN	NaN	NaN	NaN	NaN	NaN	NaN	NaN	46.314	46.8016	80.3793	84.5742	86.7647	87.5926	90.7468	88.7056	92.4398	97.8443	98.5975	98.0192	99.9198	99.628	100.089	99.2778	98.8343	103.879	118.342	134.675	155.095	171.945	168.146	177.675	197.877	207.316	211.101	207.667	212.884	212.316	204.026	200.626	201.743
16	NaN	NaN	NaN	NaN	NaN	NaN	NaN	NaN	NaN	NaN	NaN	NaN	NaN	NaN	NaN	NaN	NaN	NaN	94.9935	96.6667	94.4615	95.6173	100.529	100.815	104.608	102.669	104.133	105.684	104.51	105.276	103.216	104.368	103.301	101.565	99.5031	97.3239	98.4459	94.9295	97.0755	93.5062	83.5581	84.5357	81.7176	83.2664	82.5825	84.8194	85.7086	79.9536	78.4596
17	NaN	NaN	NaN	NaN	NaN	NaN	NaN	NaN	NaN	NaN	NaN	NaN	NaN	NaN	NaN	NaN	NaN	NaN	99.302	98.7974	99.6471	98.5723	102.44	99.3815	106.451	105.152	108.233	112.889	113.707	116.57	111.641	115.494	114.192	110.46	110.576	107.861	107.816	105.096	101.492	98.8917	86.4778	90.241	88.3242	85.6839	87.0176	87.9613	84.879	76.7848	79.6667
18	NaN	NaN	NaN	NaN	NaN	NaN	NaN	NaN	NaN	NaN	NaN	NaN	NaN	NaN	NaN	NaN	NaN	NaN	89.0205	91.1156	95.3608	95.7949	97.1745	96.3187	103.781	102.985	103.425	103.288	102.815	101.82	105.227	105.442	104.37	101.417	102.007	100.971	99.7852	96.9379	96.2329	96.1457	97.3937	104.79	107.259	108.595	110.945	112.752	112.247	109.722	109.043
19	NaN	NaN	NaN	NaN	NaN	NaN	NaN	NaN	NaN	NaN	NaN	NaN	NaN	NaN	NaN	NaN	NaN	NaN	NaN	67.2476	78.488	75.3577	75.5185	79.7899	82.6667	82.3636	85.2889	83.8029	82.2394	82.5441	80.1642	83.1471	83.1053	82.2581	75.3817	101.155	NaN	NaN	NaN	NaN	NaN	NaN	NaN	NaN	NaN	NaN	NaN	NaN	NaN
20	NaN	NaN	NaN	NaN	NaN	NaN	NaN	NaN	NaN	NaN	NaN	NaN	NaN	NaN	NaN	NaN	NaN	NaN	NaN	85.3429	92.6337	94.1776	94.6807	96.5333	99.1965	96.7989	101.495	104.584	106.708	106.882	107.847	105.434	104.657	103.218	100.607	99.5215	97.7306	97.4633	NaN	NaN	NaN	NaN	NaN	NaN	NaN	NaN	NaN	NaN	NaN
21	NaN	NaN	NaN	NaN	NaN	NaN	NaN	NaN	NaN	NaN	NaN	NaN	NaN	NaN	NaN	NaN	NaN	NaN	NaN	NaN	89.6613	91.371	93.5806	92.7574	95.9919	96.472	98.9746	100.261	101.763	100.824	103.124	103.431	104.283	101.236	98.3226	94.6042	94.7919	92.4605	91.5473	93.1406	91.45	90.6148	89.9583	89.0738	87.7851	82.2301	82.6134	82.6172	82.2754
22	NaN	NaN	NaN	NaN	NaN	NaN	NaN	NaN	NaN	NaN	NaN	NaN	NaN	NaN	NaN	NaN	NaN	NaN	NaN	NaN	89.6429	95.5455	94	80.6923	143.327	164.294	148.446	NaN	NaN	NaN	NaN	NaN	NaN	NaN	NaN	NaN	NaN	NaN	NaN	NaN	NaN	NaN	NaN	NaN	NaN	NaN	NaN	NaN	NaN
23	NaN	NaN	NaN	NaN	NaN	NaN	NaN	NaN	NaN	NaN	NaN	NaN	NaN	NaN	NaN	NaN	NaN	NaN	NaN	NaN	NaN	76.3782	81.6959	82.2698	81.7971	80.4846	81.0977	81.7778	80.3309	80.6759	81.3662	78.5352	79.5878	81.2643	83.1393	84.687	84.25	87.0368	167.224	169.951	166.278	161.076	159.625	150.248	150.358	144.626	147.383	138.236	136.113
24	NaN	NaN	NaN	NaN	NaN	NaN	NaN	NaN	NaN	NaN	NaN	NaN	NaN	NaN	NaN	NaN	NaN	NaN	NaN	NaN	NaN	109.867	110.36	114.98	113.673	113.222	117.506	125.914	120.626	119.179	118.688	119.467	120.803	120.93	114.778	111.76	108.729	107.063	105.37	102.674	103.925	105.035	107.847	118.271	128.074	136.101	136.72	137.277	144.312
25	NaN	NaN	NaN	NaN	NaN	NaN	NaN	NaN	NaN	NaN	NaN	NaN	NaN	NaN	NaN	NaN	NaN	NaN	NaN	NaN	NaN	NaN	77.6385	77.2444	82.2358	83.8824	81.8547	84.8571	86.0517	88.6538	100.808	119.235	138.25	159.295	187.836	186.398	199.547	200.791	201.32	188.036	187.353	189.239	195.722	187.102	188.974	186.225	183.33	181.681	174.975
26	NaN	NaN	NaN	NaN	NaN	NaN	NaN	NaN	NaN	NaN	NaN	NaN	NaN	NaN	NaN	NaN	NaN	NaN	NaN	NaN	NaN	NaN	83.25	82.7	85.1111	85.2479	85.9213	85.9845	84.4083	85.3514	86.9412	85.4825	84.113	83.7462	83.8347	79.9149	82.8722	79.7357	76.672	76.9826	75.6541	78.0488	79.1835	73.1232	76.9167	76.4779	72.9912	73.3359	77.2602
27	NaN	NaN	NaN	NaN	NaN	NaN	NaN	NaN	NaN	NaN	NaN	NaN	NaN	NaN	NaN	NaN	NaN	NaN	NaN	NaN	NaN	NaN	79.9778	75.931	79.8897	82.2812	82.7852	82.876	83.0811	86.6284	83.6689	84.5419	83.0949	82.2411	83.3047	81.3529	80.3688	84.0744	81.9545	75.5926	76.6815	74.529	75.6397	75.1194	76.4855	81.2966	83.6822	85.8623	92.0615
28	NaN	NaN	NaN	NaN	NaN	NaN	NaN	NaN	NaN	NaN	NaN	NaN	NaN	NaN	NaN	NaN	NaN	NaN	NaN	NaN	NaN	NaN	122.929	120.818	126.082	134.951	99.5319	98.2	98.573	101.01	102.468	100.463	102.98	102.681	104.181	99.1705	97.2889	97.2258	94.0326	95.6098	94.2778	92.375	91.6353	90.0549	88.8065	NaN	NaN	NaN	NaN
29	NaN	NaN	NaN	NaN	NaN	NaN	NaN	NaN	NaN	NaN	NaN	NaN	NaN	NaN	NaN	NaN	NaN	NaN	NaN	NaN	NaN	NaN	NaN	73.5362	77.8017	77.8397	78.4462	79.6077	79.4806	81.0068	80	82.7714	84.5448	83.5778	83.0584	84.0909	83.0156	87.2586	87.1714	96.1538	100.066	112.089	115.97	113.705	120.007	130.17	129.098	128.136	130.474
30	NaN	NaN	NaN	NaN	NaN	NaN	NaN	NaN	NaN	NaN	NaN	NaN	NaN	NaN	NaN	NaN	NaN	NaN	NaN	NaN	NaN	NaN	NaN	81.2815	81.5565	81.6084	86.3116	88.4109	88.5094	90.4825	89.968	88.9225	88.157	90.9919	87.7034	89.7679	96.7379	103.748	109.025	103.508	112.027	114.017	119.059	120.407	117.61	126.028	124.333	121.663	116.377
31	NaN	NaN	NaN	NaN	NaN	NaN	NaN	NaN	NaN	NaN	NaN	NaN	NaN	NaN	NaN	NaN	NaN	NaN	NaN	NaN	NaN	NaN	NaN	81.5946	81.9397	86.3583	87.8319	84.7845	88.1017	85.4351	87.3805	89.12	85.6032	86.6111	82.8295	84.7231	85.3305	83.1667	82.9444	80.8512	78.5	79.3636	80.2091	77.4034	81.0899	81.8061	77.0111	80.6517	80.9149
32	NaN	NaN	NaN	NaN	NaN	NaN	NaN	NaN	NaN	NaN	NaN	NaN	NaN	NaN	NaN	NaN	NaN	NaN	NaN	NaN	NaN	NaN	NaN	78.0662	77.4627	78.461	81.4046	78.4198	79.7647	78.9773	76.9259	78.7868	78.5423	84.4662	83.8519	84.736	89.6475	91.871	93.2979	88.5489	89.4748	85.5859	86.5303	86.2319	85.782	80.7442	81.8438	78.1938	78.8862
33	NaN	NaN	NaN	NaN	NaN	NaN	NaN	NaN	NaN	NaN	NaN	NaN	NaN	NaN	NaN	NaN	NaN	NaN	NaN	NaN	NaN	NaN	NaN	73.9167	74.0744	71.7008	77.7937	79.9612	78.6569	81.4954	81.0738	78.8033	81.4921	78.2752	78.6953	79.6525	76.7244	77.3504	74.4194	82.6058	87.678	89.3628	97.3504	107.793	115.114	128.151	130.843	148.321	156.949
34	NaN	NaN	NaN	NaN	NaN	NaN	NaN	NaN	NaN	NaN	NaN	NaN	NaN	NaN	NaN	NaN	NaN	NaN	NaN	NaN	NaN	NaN	NaN	124.93	142.432	140.766	143.524	137.6	134.96	139.19	143.683	139.896	139.429	130.402	109.798	NaN	NaN	NaN	NaN	NaN	NaN	NaN	NaN	NaN	NaN	NaN	NaN	NaN	NaN
35	NaN	NaN	NaN	NaN	NaN	NaN	NaN	NaN	NaN	NaN	NaN	NaN	NaN	NaN	NaN	NaN	NaN	NaN	NaN	NaN	NaN	NaN	NaN	139.786	81.6339	97.1176	90.3077	86.5455	NaN	NaN	NaN	NaN	NaN	NaN	NaN	NaN	NaN	NaN	NaN	NaN	NaN	NaN	NaN	NaN	NaN	NaN	NaN	NaN	NaN
36	NaN	NaN	NaN	NaN	NaN	NaN	NaN	NaN	NaN	NaN	NaN	NaN	NaN	NaN	NaN	NaN	NaN	NaN	NaN	NaN	NaN	NaN	NaN	91.4111	91.3071	93.5981	93.3262	95.2636	93.5037	93.1948	93.9247	95.6078	98.192	97.1232	96.7986	106.265	106.02	114.444	120.35	127.912	128.606	133.487	138.548	141.438	136.508	135.162	128.47	127.553	125.992
37	NaN	NaN	NaN	NaN	NaN	NaN	NaN	NaN	NaN	NaN	NaN	NaN	NaN	NaN	NaN	NaN	NaN	NaN	NaN	NaN	NaN	NaN	NaN	NaN	83.0753	88.573	86.5957	89.2747	88.3804	87.4045	90.5122	87.3704	86.3258	86.5263	87.557	84.4881	86.1299	83.6806	84.3538	81.4861	95.1154	93.759	91.2024	94.5641	93.2821	93.8289	91.2295	94.623	97.0492
38	NaN	NaN	NaN	NaN	NaN	NaN	NaN	NaN	NaN	NaN	NaN	NaN	NaN	NaN	NaN	NaN	NaN	NaN	NaN	NaN	NaN	NaN	NaN	NaN	69.6231	71.1407	70.0072	72.5827	70.7007	68.1676	71.5906	71.4385	114.789	124.837	138.839	84.3071	82.8467	62.3366	58.5948	60.9839	61.1163	60.1203	58.418	59.2313	60.6484	57.8828	58.5849	57.2016	58.8947
39	NaN	NaN	NaN	NaN	NaN	NaN	NaN	NaN	NaN	NaN	NaN	NaN	NaN	NaN	NaN	NaN	NaN	NaN	NaN	NaN	NaN	NaN	NaN	NaN	116	202.45	197.621	196.168	208.534	208.504	215.292	206.899	201.853	61.7692	60.6512	58.3793	NaN	NaN	NaN	NaN	NaN	NaN	NaN	NaN	NaN	NaN	NaN	NaN	NaN
40	NaN	NaN	NaN	NaN	NaN	NaN	NaN	NaN	NaN	NaN	NaN	NaN	NaN	NaN	NaN	NaN	NaN	NaN	NaN	NaN	NaN	NaN	NaN	NaN	90.2818	92.9149	94.1207	97.3894	96.8942	96	94.6174	92.9107	93.2389	93.4638	89.899	86.0619	87.04	86.1364	NaN	NaN	NaN	NaN	NaN	NaN	NaN	NaN	NaN	NaN	NaN
41	NaN	NaN	NaN	NaN	NaN	NaN	NaN	NaN	NaN	NaN	NaN	NaN	NaN	NaN	NaN	NaN	NaN	NaN	NaN	NaN	NaN	NaN	NaN	NaN	94.34	95.6033	97.9669	104.101	104.595	105.359	107.661	108.131	105.935	109	108.273	105.565	104.283	104.991	99.7143	98.4161	98.121	97.5156	94.4962	93.6462	93.6583	89.4275	82.9449	87.964	86.1597
42	NaN	NaN	NaN	NaN	NaN	NaN	NaN	NaN	NaN	NaN	NaN	NaN	NaN	NaN	NaN	NaN	NaN	NaN	NaN	NaN	NaN	NaN	NaN	NaN	84.0873	86.2426	87.9007	87.8438	92.3538	96.35	100.278	101.352	100.691	94.8583	96.4375	93.8319	95.7953	96.4348	96.0677	100.881	109.938	117.551	125.621	139.089	148.762	154.468	151.903	157.388	162.788
43	NaN	NaN	NaN	NaN	NaN	NaN	NaN	NaN	NaN	NaN	NaN	NaN	NaN	NaN	NaN	NaN	NaN	NaN	NaN	NaN	NaN	NaN	NaN	NaN	NaN	98.1675	101.25	99.8211	105.583	100.324	99.513	99.4755	98.2527	87.8083	89.1449	88.7921	87.4785	87.9426	78.125	101.601	115.43	136.315	144.389	145.412	156.941	159.973	160.571	157.158	162.549
44	NaN	NaN	NaN	NaN	NaN	NaN	NaN	NaN	NaN	NaN	NaN	NaN	NaN	NaN	NaN	NaN	NaN	NaN	NaN	NaN	NaN	NaN	NaN	NaN	NaN	201.681	204.223	205.985	207.848	215.987	216.752	211.817	210.543	194.429	191.843	187.252	181.157	181.28	170.332	148.648	144.836	137.754	132.163	129.34	126.791	123.683	117.068	115.355	112.348
45	NaN	NaN	NaN	NaN	NaN	NaN	NaN	NaN	NaN	NaN	NaN	NaN	NaN	NaN	NaN	NaN	NaN	NaN	NaN	NaN	NaN	NaN	NaN	NaN	NaN	147.434	162.864	NaN	NaN	NaN	NaN	NaN	NaN	NaN	NaN	NaN	NaN	NaN	NaN	NaN	NaN	NaN	NaN	NaN	NaN	NaN	NaN	NaN	NaN
46	NaN	NaN	NaN	NaN	NaN	NaN	NaN	NaN	NaN	NaN	NaN	NaN	NaN	NaN	NaN	NaN	NaN	NaN	NaN	NaN	NaN	NaN	NaN	NaN	NaN	NaN	NaN	81.8828	79.5802	80.1704	80.3517	81.2385	81.2431	79.6	83.3193	92.281	105.084	112.543	117.021	142.449	151.698	157.04	161.094	166.712	163.538	NaN	NaN	NaN	NaN
47	NaN	NaN	NaN	NaN	NaN	NaN	NaN	NaN	NaN	NaN	NaN	NaN	NaN	NaN	NaN	NaN	NaN	NaN	NaN	NaN	NaN	NaN	NaN	NaN	NaN	NaN	NaN	56.2549	54.4056	58.0414	55.3529	57.6026	57.5597	54.9836	NaN	NaN	NaN	NaN	NaN	NaN	NaN	NaN	NaN	NaN	NaN	NaN	NaN	NaN	NaN
48	NaN	NaN	NaN	NaN	NaN	NaN	NaN	NaN	NaN	NaN	NaN	NaN	NaN	NaN	NaN	NaN	NaN	NaN	NaN	NaN	NaN	NaN	NaN	NaN	NaN	NaN	NaN	130.244	114.898	108.912	111.112	101.245	103.375	101.526	NaN	NaN	NaN	NaN	NaN	NaN	NaN	NaN	NaN	NaN	NaN	NaN	NaN	NaN	NaN
49	NaN	NaN	NaN	NaN	NaN	NaN	NaN	NaN	NaN	NaN	NaN	NaN	NaN	NaN	NaN	NaN	NaN	NaN	NaN	NaN	NaN	NaN	NaN	NaN	NaN	NaN	NaN	NaN	115.293	114.339	109.417	110.721	110.195	108.453	110.938	109.974	107.078	106.797	101.921	101.62	101.236	99.4076	95.5838	95.3095	92.6845	93.0573	90.3963	89.3161	90.3659
50	NaN	NaN	NaN	NaN	NaN	NaN	NaN	NaN	NaN	NaN	NaN	NaN	NaN	NaN	NaN	NaN	NaN	NaN	NaN	NaN	NaN	NaN	NaN	NaN	NaN	NaN	NaN	NaN	117.056	115.301	115.17	111.403	110.118	111.197	111.493	111.943	111.832	111.707	104.966	104.119	104.543	102.512	99.6515	97.6111	98.8815	97.1407	94.7103	92.6304	92.169
51	NaN	NaN	NaN	NaN	NaN	NaN	NaN	NaN	NaN	NaN	NaN	NaN	NaN	NaN	NaN	NaN	NaN	NaN	NaN	NaN	NaN	NaN	NaN	NaN	NaN	NaN	NaN	NaN	NaN	NaN	83.9922	85.2101	83.8966	85.4188	82.7589	81.4404	83.0275	83.6514	85.7778	89.1818	102.419	105.872	115.946	115.529	124.09	129.245	127.981	124.979	125.798
52	NaN	NaN	NaN	NaN	NaN	NaN	NaN	NaN	NaN	NaN	NaN	NaN	NaN	NaN	NaN	NaN	NaN	NaN	NaN	NaN	NaN	NaN	NaN	NaN	NaN	NaN	NaN	NaN	NaN	NaN	121.685	NaN	NaN	NaN	NaN	NaN	NaN	NaN	NaN	NaN	NaN	NaN	NaN	NaN	NaN	NaN	NaN	NaN	NaN
53	NaN	NaN	NaN	NaN	NaN	NaN	NaN	NaN	NaN	NaN	NaN	NaN	NaN	NaN	NaN	NaN	NaN	NaN	NaN	NaN	NaN	NaN	NaN	NaN	NaN	NaN	NaN	NaN	NaN	NaN	87.1538	77.0795	77.5075	74.5972	71.7234	69.875	NaN	NaN	NaN	NaN	NaN	NaN	NaN	NaN	NaN	NaN	NaN	NaN	NaN
54	NaN	NaN	NaN	NaN	NaN	NaN	NaN	NaN	NaN	NaN	NaN	NaN	NaN	NaN	NaN	NaN	NaN	NaN	NaN	NaN	NaN	NaN	NaN	NaN	NaN	NaN	NaN	NaN	NaN	NaN	65.5882	NaN	NaN	NaN	NaN	NaN	NaN	NaN	NaN	NaN	NaN	NaN	NaN	NaN	NaN	NaN	NaN	NaN	NaN
55	NaN	NaN	NaN	NaN	NaN	NaN	NaN	NaN	NaN	NaN	NaN	NaN	NaN	NaN	NaN	NaN	NaN	NaN	NaN	NaN	NaN	NaN	NaN	NaN	NaN	NaN	NaN	NaN	NaN	NaN	NaN	101.911	98.044	95.4737	99.1839	95.5806	100.309	104.234	103.682	99.2653	101.835	101.149	102.901	100.75	99.3146	103.465	101.466	98.2093	99.4205
56	NaN	NaN	NaN	NaN	NaN	NaN	NaN	NaN	NaN	NaN	NaN	NaN	NaN	NaN	NaN	NaN	NaN	NaN	NaN	NaN	NaN	NaN	NaN	NaN	NaN	NaN	NaN	NaN	NaN	NaN	NaN	76	87.3382	87.3759	88.609	88.0526	134.215	135.864	85.374	84.9098	82.7119	83.7886	83.4274	78.4921	79.6333	77.2016	74.2748	73.479	74.2824
57	NaN	NaN	NaN	NaN	NaN	NaN	NaN	NaN	NaN	NaN	NaN	NaN	NaN	NaN	NaN	NaN	NaN	NaN	NaN	NaN	NaN	NaN	NaN	NaN	NaN	NaN	NaN	NaN	NaN	NaN	NaN	91.2525	91.6842	87.3636	94.9741	91.4634	96.2456	93.9737	92.124	94.3667	96.184	91.7787	94.2063	89.08	92.2636	91.6316	87.8296	78.8886	NaN
58	NaN	NaN	NaN	NaN	NaN	NaN	NaN	NaN	NaN	NaN	NaN	NaN	NaN	NaN	NaN	NaN	NaN	NaN	NaN	NaN	NaN	NaN	NaN	NaN	NaN	NaN	NaN	NaN	NaN	NaN	NaN	NaN	82	84.9685	84.4118	81.2119	81.1915	82.723	81.75	80.8397	80.9504	82.1667	81.9835	NaN	NaN	NaN	NaN	NaN	NaN
59	NaN	NaN	NaN	NaN	NaN	NaN	NaN	NaN	NaN	NaN	NaN	NaN	NaN	NaN	NaN	NaN	NaN	NaN	NaN	NaN	NaN	NaN	NaN	NaN	NaN	NaN	NaN	NaN	NaN	NaN	NaN	NaN	77.6124	79.3551	79.5308	80.6483	79.6029	81.2698	80.5846	83.1304	104.577	122.471	135.654	141.865	163.527	181.075	181.146	180.219	180.376
60	NaN	NaN	NaN	NaN	NaN	NaN	NaN	NaN	NaN	NaN	NaN	NaN	NaN	NaN	NaN	NaN	NaN	NaN	NaN	NaN	NaN	NaN	NaN	NaN	NaN	NaN	NaN	NaN	NaN	NaN	NaN	NaN	94.0352	107.968	121.802	121.523	90.1228	84.9704	88.2039	87.9808	89.6226	84.8131	84.991	83.3784	82.713	81.4545	82.1491	78.3019	82.3304
61	NaN	NaN	NaN	NaN	NaN	NaN	NaN	NaN	NaN	NaN	NaN	NaN	NaN	NaN	NaN	NaN	NaN	NaN	NaN	NaN	NaN	NaN	NaN	NaN	NaN	NaN	NaN	NaN	NaN	NaN	NaN	NaN	71	NaN	NaN	NaN	NaN	NaN	NaN	NaN	NaN	NaN	NaN	NaN	NaN	NaN	NaN	NaN	NaN
62	NaN	NaN	NaN	NaN	NaN	NaN	NaN	NaN	NaN	NaN	NaN	NaN	NaN	NaN	NaN	NaN	NaN	NaN	NaN	NaN	NaN	NaN	NaN	NaN	NaN	NaN	NaN	NaN	NaN	NaN	NaN	NaN	NaN	81.3452	82.4207	82.7867	83.3023	86.2485	92.5663	96.1366	112.205	115.753	131.115	141.782	157.171	177.031	189.077	185.47	153.886
63	NaN	NaN	NaN	NaN	NaN	NaN	NaN	NaN	NaN	NaN	NaN	NaN	NaN	NaN	NaN	NaN	NaN	NaN	NaN	NaN	NaN	NaN	NaN	NaN	NaN	NaN	NaN	NaN	NaN	NaN	NaN	NaN	NaN	109.367	115.137	116.327	123.373	121.027	119.033	111.052	114.472	111.877	112.117	109.314	108.162	105.223	103.164	100.514	99.982
64	NaN	NaN	NaN	NaN	NaN	NaN	NaN	NaN	NaN	NaN	NaN	NaN	NaN	NaN	NaN	NaN	NaN	NaN	NaN	NaN	NaN	NaN	NaN	NaN	NaN	NaN	NaN	NaN	NaN	NaN	NaN	NaN	NaN	52.6	56.4444	57.1538	99.8015	91.7933	57.6818	NaN	NaN	NaN	NaN	NaN	NaN	NaN	NaN	NaN	NaN
65	NaN	NaN	NaN	NaN	NaN	NaN	NaN	NaN	NaN	NaN	NaN	NaN	NaN	NaN	NaN	NaN	NaN	NaN	NaN	NaN	NaN	NaN	NaN	NaN	NaN	NaN	NaN	NaN	NaN	NaN	NaN	NaN	NaN	88.848	99.1314	99.3568	98.5372	96.1571	100.841	93.5177	93.3228	93.375	91.25	92.3007	NaN	NaN	NaN	NaN	NaN
66	NaN	NaN	NaN	NaN	NaN	NaN	NaN	NaN	NaN	NaN	NaN	NaN	NaN	NaN	NaN	NaN	NaN	NaN	NaN	NaN	NaN	NaN	NaN	NaN	NaN	NaN	NaN	NaN	NaN	NaN	NaN	NaN	NaN	86.2222	88.8699	90.3669	125.607	NaN	NaN	NaN	NaN	NaN	NaN	NaN	NaN	NaN	NaN	NaN	NaN
67	NaN	NaN	NaN	NaN	NaN	NaN	NaN	NaN	NaN	NaN	NaN	NaN	NaN	NaN	NaN	NaN	NaN	NaN	NaN	NaN	NaN	NaN	NaN	NaN	NaN	NaN	NaN	NaN	NaN	NaN	NaN	NaN	NaN	77.9396	79.5664	82.2466	85.1678	85.3592	84.4965	82.2057	82.8873	78.2482	78.4776	77.5588	80.2695	79.25	74.6172	77.3699	74.5725
68	NaN	NaN	NaN	NaN	NaN	NaN	NaN	NaN	NaN	NaN	NaN	NaN	NaN	NaN	NaN	NaN	NaN	NaN	NaN	NaN	NaN	NaN	NaN	NaN	NaN	NaN	NaN	NaN	NaN	NaN	NaN	NaN	NaN	NaN	93.8953	96.3452	104.823	124.798	135.92	136.742	144.183	151.42	152.477	160.714	167.306	174.616	171.432	174.56	170.141
69	NaN	NaN	NaN	NaN	NaN	NaN	NaN	NaN	NaN	NaN	NaN	NaN	NaN	NaN	NaN	NaN	NaN	NaN	NaN	NaN	NaN	NaN	NaN	NaN	NaN	NaN	NaN	NaN	NaN	NaN	NaN	NaN	NaN	NaN	75.6962	73.8295	77.2688	72.6	74.819	75.5772	78.5484	76.3917	81.5433	79.0853	82.0079	79.1069	78.44	77.7883	72.2712
70	NaN	NaN	NaN	NaN	NaN	NaN	NaN	NaN	NaN	NaN	NaN	NaN	NaN	NaN	NaN	NaN	NaN	NaN	NaN	NaN	NaN	NaN	NaN	NaN	NaN	NaN	NaN	NaN	NaN	NaN	NaN	NaN	NaN	NaN	NaN	89.5962	90.1935	86.5536	86.3929	81.3802	83.0543	80.4426	79.7265	79.2957	80.1488	80.5263	80.6417	80.1121	79.1724
71	NaN	NaN	NaN	NaN	NaN	NaN	NaN	NaN	NaN	NaN	NaN	NaN	NaN	NaN	NaN	NaN	NaN	NaN	NaN	NaN	NaN	NaN	NaN	NaN	NaN	NaN	NaN	NaN	NaN	NaN	NaN	NaN	NaN	NaN	NaN	114.169	116.013	104.784	104.408	88.0812	85.8721	83.7148	87.4259	87.6643	86.9028	84.0752	NaN	NaN	NaN
72	NaN	NaN	NaN	NaN	NaN	NaN	NaN	NaN	NaN	NaN	NaN	NaN	NaN	NaN	NaN	NaN	NaN	NaN	NaN	NaN	NaN	NaN	NaN	NaN	NaN	NaN	NaN	NaN	NaN	NaN	NaN	NaN	NaN	NaN	NaN	92.2943	73.4642	72.997	81.5241	85.7566	86.8359	85.4784	77.3333	73.904	71.9227	69.6977	NaN	NaN	NaN
73	NaN	NaN	NaN	NaN	NaN	NaN	NaN	NaN	NaN	NaN	NaN	NaN	NaN	NaN	NaN	NaN	NaN	NaN	NaN	NaN	NaN	NaN	NaN	NaN	NaN	NaN	NaN	NaN	NaN	NaN	NaN	NaN	NaN	NaN	NaN	79.3684	78.8151	90.2	NaN	NaN	NaN	NaN	NaN	NaN	NaN	NaN	NaN	NaN	NaN
74	NaN	NaN	NaN	NaN	NaN	NaN	NaN	NaN	NaN	NaN	NaN	NaN	NaN	NaN	NaN	NaN	NaN	NaN	NaN	NaN	NaN	NaN	NaN	NaN	NaN	NaN	NaN	NaN	NaN	NaN	NaN	NaN	NaN	NaN	NaN	85.7934	84.8743	92.4526	NaN	NaN	NaN	NaN	NaN	NaN	NaN	NaN	NaN	NaN	NaN
75	NaN	NaN	NaN	NaN	NaN	NaN	NaN	NaN	NaN	NaN	NaN	NaN	NaN	NaN	NaN	NaN	NaN	NaN	NaN	NaN	NaN	NaN	NaN	NaN	NaN	NaN	NaN	NaN	NaN	NaN	NaN	NaN	NaN	NaN	NaN	93.0488	92.873	99.7206	69.9042	NaN	NaN	NaN	NaN	NaN	NaN	NaN	NaN	NaN	NaN
76	NaN	NaN	NaN	NaN	NaN	NaN	NaN	NaN	NaN	NaN	NaN	NaN	NaN	NaN	NaN	NaN	NaN	NaN	NaN	NaN	NaN	NaN	NaN	NaN	NaN	NaN	NaN	NaN	NaN	NaN	NaN	NaN	NaN	NaN	NaN	NaN	115.335	114.491	NaN	NaN	NaN	NaN	NaN	NaN	NaN	NaN	NaN	NaN	NaN
77	NaN	NaN	NaN	NaN	NaN	NaN	NaN	NaN	NaN	NaN	NaN	NaN	NaN	NaN	NaN	NaN	NaN	NaN	NaN	NaN	NaN	NaN	NaN	NaN	NaN	NaN	NaN	NaN	NaN	NaN	NaN	NaN	NaN	NaN	NaN	NaN	70.6018	68.4955	69.9911	78.2536	79.479	83.2288	80.8696	82.0159	83.3768	83.5085	80.7049	83.1314	129.445
78	NaN	NaN	NaN	NaN	NaN	NaN	NaN	NaN	NaN	NaN	NaN	NaN	NaN	NaN	NaN	NaN	NaN	NaN	NaN	NaN	NaN	NaN	NaN	NaN	NaN	NaN	NaN	NaN	NaN	NaN	NaN	NaN	NaN	NaN	NaN	NaN	NaN	77.6429	81.395	87.6071	99.8198	110.427	116.112	119.496	128.317	128.513	126.148	128.029	124.138
79	NaN	NaN	NaN	NaN	NaN	NaN	NaN	NaN	NaN	NaN	NaN	NaN	NaN	NaN	NaN	NaN	NaN	NaN	NaN	NaN	NaN	NaN	NaN	NaN	NaN	NaN	NaN	NaN	NaN	NaN	NaN	NaN	NaN	NaN	NaN	NaN	NaN	80.0323	78.3	73.6992	75.0991	77.3661	75.6803	76.9565	87.7029	95.6172	97.4444	106.785	111.806
80	NaN	NaN	NaN	NaN	NaN	NaN	NaN	NaN	NaN	NaN	NaN	NaN	NaN	NaN	NaN	NaN	NaN	NaN	NaN	NaN	NaN	NaN	NaN	NaN	NaN	NaN	NaN	NaN	NaN	NaN	NaN	NaN	NaN	NaN	NaN	NaN	NaN	74.0889	74.4356	83.0855	86.3145	86.1261	91.0174	95.5932	102.323	NaN	NaN	NaN	NaN
81	NaN	NaN	NaN	NaN	NaN	NaN	NaN	NaN	NaN	NaN	NaN	NaN	NaN	NaN	NaN	NaN	NaN	NaN	NaN	NaN	NaN	NaN	NaN	NaN	NaN	NaN	NaN	NaN	NaN	NaN	NaN	NaN	NaN	NaN	NaN	NaN	NaN	NaN	116.6	112.51	109.939	96.3505	94.6465	93.9895	92.3107	94.3402	80.6979	69.1565	69.416
82	NaN	NaN	NaN	NaN	NaN	NaN	NaN	NaN	NaN	NaN	NaN	NaN	NaN	NaN	NaN	NaN	NaN	NaN	NaN	NaN	NaN	NaN	NaN	NaN	NaN	NaN	NaN	NaN	NaN	NaN	NaN	NaN	NaN	NaN	NaN	NaN	NaN	NaN	84.9388	138.087	145.1	137.807	133.922	127.108	127.773	129.505	122.448	117.355	117.495
83	NaN	NaN	NaN	NaN	NaN	NaN	NaN	NaN	NaN	NaN	NaN	NaN	NaN	NaN	NaN	NaN	NaN	NaN	NaN	NaN	NaN	NaN	NaN	NaN	NaN	NaN	NaN	NaN	NaN	NaN	NaN	NaN	NaN	NaN	NaN	NaN	NaN	NaN	143.746	83.3358	85.2086	80.4032	85.0526	80.6504	82.72	77.9573	76.5246	77.6371	73.0427
84	NaN	NaN	NaN	NaN	NaN	NaN	NaN	NaN	NaN	NaN	NaN	NaN	NaN	NaN	NaN	NaN	NaN	NaN	NaN	NaN	NaN	NaN	NaN	NaN	NaN	NaN	NaN	NaN	NaN	NaN	NaN	NaN	NaN	NaN	NaN	NaN	NaN	NaN	99.4	107.082	113.893	121.325	130	130.5	125.807	132.345	83.6489	82.2199	84.0851
85	NaN	NaN	NaN	NaN	NaN	NaN	NaN	NaN	NaN	NaN	NaN	NaN	NaN	NaN	NaN	NaN	NaN	NaN	NaN	NaN	NaN	NaN	NaN	NaN	NaN	NaN	NaN	NaN	NaN	NaN	NaN	NaN	NaN	NaN	NaN	NaN	NaN	NaN	101.923	NaN	NaN	NaN	NaN	NaN	NaN	NaN	NaN	NaN	NaN
86	NaN	NaN	NaN	NaN	NaN	NaN	NaN	NaN	NaN	NaN	NaN	NaN	NaN	NaN	NaN	NaN	NaN	NaN	NaN	NaN	NaN	NaN	NaN	NaN	NaN	NaN	NaN	NaN	NaN	NaN	NaN	NaN	NaN	NaN	NaN	NaN	NaN	NaN	72.6111	98.3934	94.2656	97.9672	94.5	NaN	NaN	NaN	NaN	NaN	NaN
87	NaN	NaN	NaN	NaN	NaN	NaN	NaN	NaN	NaN	NaN	NaN	NaN	NaN	NaN	NaN	NaN	NaN	NaN	NaN	NaN	NaN	NaN	NaN	NaN	NaN	NaN	NaN	NaN	NaN	NaN	NaN	NaN	NaN	NaN	NaN	NaN	NaN	NaN	NaN	78.6667	86.5686	88.7222	90.7864	98.098	96.9741	100.06	102.847	NaN	NaN
88	NaN	NaN	NaN	NaN	NaN	NaN	NaN	NaN	NaN	NaN	NaN	NaN	NaN	NaN	NaN	NaN	NaN	NaN	NaN	NaN	NaN	NaN	NaN	NaN	NaN	NaN	NaN	NaN	NaN	NaN	NaN	NaN	NaN	NaN	NaN	NaN	NaN	NaN	NaN	93.7179	105.3	116.912	124.589	125.874	132.268	88.0577	89.3028	87.5625	87.8492
89	NaN	NaN	NaN	NaN	NaN	NaN	NaN	NaN	NaN	NaN	NaN	NaN	NaN	NaN	NaN	NaN	NaN	NaN	NaN	NaN	NaN	NaN	NaN	NaN	NaN	NaN	NaN	NaN	NaN	NaN	NaN	NaN	NaN	NaN	NaN	NaN	NaN	NaN	NaN	79.6552	80.488	80.5317	80.7083	78.6992	90.7328	171.371	166.472	163.612	162.746
90	NaN	NaN	NaN	NaN	NaN	NaN	NaN	NaN	NaN	NaN	NaN	NaN	NaN	NaN	NaN	NaN	NaN	NaN	NaN	NaN	NaN	NaN	NaN	NaN	NaN	NaN	NaN	NaN	NaN	NaN	NaN	NaN	NaN	NaN	NaN	NaN	NaN	NaN	NaN	67.7692	57.3821	57.0521	57.1667	57.9338	58.9919	53.0748	NaN	NaN	NaN
91	NaN	NaN	NaN	NaN	NaN	NaN	NaN	NaN	NaN	NaN	NaN	NaN	NaN	NaN	NaN	NaN	NaN	NaN	NaN	NaN	NaN	NaN	NaN	NaN	NaN	NaN	NaN	NaN	NaN	NaN	NaN	NaN	NaN	NaN	NaN	NaN	NaN	NaN	NaN	NaN	76.6	78.9648	75.8676	74.585	75.6471	72.6397	75.8468	72.0288	73.4962
92	NaN	NaN	NaN	NaN	NaN	NaN	NaN	NaN	NaN	NaN	NaN	NaN	NaN	NaN	NaN	NaN	NaN	NaN	NaN	NaN	NaN	NaN	NaN	NaN	NaN	NaN	NaN	NaN	NaN	NaN	NaN	NaN	NaN	NaN	NaN	NaN	NaN	NaN	NaN	NaN	84.5078	84.3594	86.4444	84.5827	86.9111	83.5629	NaN	NaN	NaN
93	NaN	NaN	NaN	NaN	NaN	NaN	NaN	NaN	NaN	NaN	NaN	NaN	NaN	NaN	NaN	NaN	NaN	NaN	NaN	NaN	NaN	NaN	NaN	NaN	NaN	NaN	NaN	NaN	NaN	NaN	NaN	NaN	NaN	NaN	NaN	NaN	NaN	NaN	NaN	NaN	83.0917	84.374	84.6697	80.1441	81.5726	77.4672	NaN	NaN	NaN
94	NaN	NaN	NaN	NaN	NaN	NaN	NaN	NaN	NaN	NaN	NaN	NaN	NaN	NaN	NaN	NaN	NaN	NaN	NaN	NaN	NaN	NaN	NaN	NaN	NaN	NaN	NaN	NaN	NaN	NaN	NaN	NaN	NaN	NaN	NaN	NaN	NaN	NaN	NaN	NaN	NaN	NaN	NaN	NaN	NaN	138.904	139.57	143.369	162.522
95	NaN	NaN	NaN	NaN	NaN	NaN	NaN	NaN	NaN	NaN	NaN	NaN	NaN	NaN	NaN	NaN	NaN	NaN	NaN	NaN	NaN	NaN	NaN	NaN	NaN	NaN	NaN	NaN	NaN	NaN	NaN	NaN	NaN	NaN	NaN	NaN	NaN	NaN	NaN	NaN	NaN	NaN	NaN	NaN	NaN	NaN	132.673	117.215	82.2051
96	NaN	NaN	NaN	NaN	NaN	NaN	NaN	NaN	NaN	NaN	NaN	NaN	NaN	NaN	NaN	NaN	NaN	NaN	NaN	NaN	NaN	NaN	NaN	NaN	NaN	NaN	NaN	NaN	NaN	NaN	NaN	NaN	NaN	NaN	NaN	NaN	NaN	NaN	NaN	NaN	NaN	NaN	NaN	NaN	NaN	NaN	114.67	133.145	134.951
97	NaN	NaN	NaN	NaN	NaN	NaN	NaN	NaN	NaN	NaN	NaN	NaN	NaN	NaN	NaN	NaN	NaN	NaN	NaN	NaN	NaN	NaN	NaN	NaN	NaN	NaN	NaN	NaN	NaN	NaN	NaN	NaN	NaN	NaN	NaN	NaN	NaN	NaN	NaN	NaN	NaN	NaN	NaN	NaN	NaN	NaN	104.699	77.9353	77.5841
98	NaN	NaN	NaN	NaN	NaN	NaN	NaN	NaN	NaN	NaN	NaN	NaN	NaN	NaN	NaN	NaN	NaN	NaN	NaN	NaN	NaN	NaN	NaN	NaN	NaN	NaN	NaN	NaN	NaN	NaN	NaN	NaN	NaN	NaN	NaN	NaN	NaN	NaN	NaN	NaN	NaN	NaN	NaN	NaN	NaN	NaN	NaN	117.846	123.054
99	NaN	NaN	NaN	NaN	NaN	NaN	NaN	NaN	NaN	NaN	NaN	NaN	NaN	NaN	NaN	NaN	NaN	NaN	NaN	NaN	NaN	NaN	NaN	NaN	NaN	NaN	NaN	NaN	NaN	NaN	NaN	NaN	NaN	NaN	NaN	NaN	NaN	NaN	NaN	NaN	NaN	NaN	NaN	NaN	NaN	NaN	NaN	NaN	136.286
100	NaN	NaN	NaN	NaN	NaN	NaN	NaN	NaN	NaN	NaN	NaN	NaN	NaN	NaN	NaN	NaN	NaN	NaN	NaN	NaN	NaN	NaN	NaN	NaN	NaN	NaN	NaN	NaN	NaN	NaN	NaN	NaN	NaN	NaN	NaN	NaN	NaN	NaN	NaN	NaN	NaN	NaN	NaN	NaN	NaN	NaN	NaN	NaN	114.573
101	NaN	NaN	NaN	NaN	NaN	NaN	NaN	NaN	NaN	NaN	NaN	NaN	NaN	NaN	NaN	NaN	NaN	NaN	NaN	NaN	NaN	NaN	NaN	NaN	NaN	NaN	NaN	NaN	NaN	NaN	NaN	NaN	NaN	NaN	NaN	NaN	NaN	NaN	NaN	NaN	NaN	NaN	NaN	NaN	NaN	NaN	NaN	NaN	104.349
102	NaN	NaN	NaN	NaN	NaN	NaN	NaN	NaN	NaN	NaN	NaN	NaN	NaN	NaN	NaN	NaN	NaN	NaN	NaN	NaN	NaN	NaN	NaN	NaN	NaN	NaN	NaN	NaN	NaN	NaN	NaN	NaN	NaN	NaN	NaN	NaN	NaN	NaN	NaN	NaN	NaN	NaN	NaN	NaN	NaN	NaN	NaN	NaN	NaN
103	NaN	NaN	NaN	NaN	NaN	NaN	NaN	NaN	NaN	NaN	NaN	NaN	NaN	NaN	NaN	NaN	NaN	NaN	NaN	NaN	NaN	NaN	NaN	NaN	NaN	NaN	NaN	NaN	NaN	NaN	NaN	NaN	NaN	NaN	NaN	NaN	NaN	NaN	NaN	NaN	NaN	NaN	NaN	NaN	NaN	NaN	NaN	NaN	NaN
104	NaN	NaN	NaN	NaN	NaN	NaN	NaN	NaN	NaN	NaN	NaN	NaN	NaN	NaN	NaN	NaN	NaN	NaN	NaN	NaN	NaN	NaN	NaN	NaN	NaN	NaN	NaN	NaN	NaN	NaN	NaN	NaN	NaN	NaN	NaN	NaN	NaN	NaN	NaN	NaN	NaN	NaN	NaN	NaN	NaN	NaN	NaN	NaN	NaN
105	NaN	NaN	NaN	NaN	NaN	NaN	NaN	NaN	NaN	NaN	NaN	NaN	NaN	NaN	NaN	NaN	NaN	NaN	NaN	NaN	NaN	NaN	NaN	NaN	NaN	NaN	NaN	NaN	NaN	NaN	NaN	NaN	NaN	NaN	NaN	NaN	NaN	NaN	NaN	NaN	NaN	NaN	NaN	NaN	NaN	NaN	NaN	NaN	NaN
[truncated: 51 more columns]

[truncated: 6 more sheets: P67231_Pint(mCHE), P67231(GFP)_Pint, P58432_Pint(mCHE), P58432(GFP)_Pint, P50240_Pint(mCHE), P50240(GFP)_Pint(mCHE)]
