# Supplementary material for: A bistable prokaryotic differentiation system underlying development of conjugative transfer competence
Source: PLoS Genet. 2022 Jun 28;18(6):e1010286. doi: 10.1371/journal.pgen.1010286 (PMC9286271; doi:10.1371/journal.pgen.1010286)
Supplement: S5 Data — ICEclc transfer data. (XLSX) [file pgen.1010286.s013.xlsx]

## Sheet: Sheet1
Strain	Transfer rates					tc cell percentage
P. putida ICEclc	transfer rate REP1	transfer rate REP2	transfer rate REP3	Mean transfer rate	STD transfer rate	PinR-GFP REP1	PinR-GFP REP2	PinR-GFP REP3	Pint_mCHE REP1	Pint_mCHE REP2	Pint_mCHE REP3
WT	0.000317	0.000411	0.00024	0.000322	8.57e-05	4	3.2	3.3	2	1.1	1.5
∆67231	0	0	0	0	0	8.8	6.7	10.5	6.3	3.6	7
∆81655	0.000386	0.000445	0.000733	0.000522	0.000186	3.8	3.9	0.8	1.3	1.7	0.1
∆88400	0.00306	0.000658	0.000867	0.00153	0.00133	8.2	3.7	5.8	3.6	1.9	3.3
